# Supplementary material for: Targeting β-catenin degradation with GSK3β inhibitors induces cell death in acute lymphoblastic leukemia
Source: Nat Cancer. 2026 Jan 8;7(1):150–68. doi: 10.1038/s43018-025-01093-z (PMC12858398; doi:10.1038/s43018-025-01093-z)
Supplement: Supplementary file 4 — Supplementary Tables 1–5. [file 43018_2025_1093_MOESM4_ESM.xlsx]

## Sheet: Table S1
	Table S1: Cell lines used in this study
	Cell Line	Source	Catalog #
	BV-173	DMSZ	ACC 20
	DAUDI	DSMZ	ACC-78
	DLD1	ATCC	CCL-221
	DMS273	Sigma	95062830
	GUMBUS	DSMZ	ACC 630
	HBL1	Dr. Daniel Hodson, Cambridge Univ.	CVCL_4213
	HCT116	ATCC	CCL-247
	HEK293T	Takara	632180
	HMEC	ATCC	PCS-600-010
	HT-29	ATCC	HTB-38
	H2444	ATCC	CRL-5945
	H69	ATCC	HTB-119
	H82	ATCC	HTB-175
	H146	Cytion	300182
	H524	Cytion	305120
	H446	Cytion	305049
	H526	ATCC	CRL-5811
	JEKO1	DSMZ	ACC 533
	JJN3	DSMZ	ACC 541
	JURL-MK1	DSMZ	ACC 532
	Karpas-422	Sigma-Aldrich	6101702
	KASUMI-2	DMSZ	ACC 526
	KCL22	DSMZ	ACC 519
	KE37	DSMZ	ACC 46
	KM-H2	DSMZ	ACC 8
	KOPN8	DMSZ	ACC 552
	L428	DSMZ	ACC 197
	LOVO	ATCC	CCL-229
	L-Wnt3a cell line	ATCC	CRL-2647
	MCF10A	ATCC	CRL10317
	MCF12A	ATCC	CRL3598
	MINO	ATCC	ACC 687
	MV-4-11	ATCC	CRL-9591
	MOLM13	DSMZ	ACC 554
	MONO-MAC-6	DSMZ	ACC 124
	MOLT3	ATCC	CRL-1552
	NALM6	ATCC	CRL-3273
	OCI-LY10	Dr. Daniel Hodson, Cambridge Univ.	CVCL_8795
	RAJI	DSMZ	ACC 319
	RAMOS	DSMZ	ACC 603
	RCH-ACV	DSMZ	ACC 548
	REC1	DSMZ	ACC-584
	SEM	DSMZ	ACC 546
	SU-DHL4	DSMZ	ACC 495
	SU-DHL-2	DSMZ	CRL-2956
	SU-DHL-8	DSMZ	CRL-2961
	SW620	ATCC	CCL-227
	SW480	ATCC	CCL-228
	THP1	ATCC	TIB-202
	TOLEDO	ATCC	CRL-2631
	TOM1	DMSZ	ACC 578
	U266	DSMZ	ACC 9
	U2932	DSMZ	ACC 633
	Z-138	DSMZ	CRL-3001

## Sheet: Table S2
	Table S2: B-ALL xenografts expanded in NSG mice
	Case	Lesion	Disease Stage	Cytogenetics/Karyotype	Gender/Age
	BLQ5	BCR-ABL1	Relapse	FISH der(9), der(22)	f
	ICN1	BCR-ABL1	Diagnosis	t(9;22) (q34;q11)	m/14
	IAH8R	BCR-ABL1	Relapse	t(9;22) (q34;q11)	N/A
	JFK125R	P2RY8-CRLF2 FLT3-ITD	Relapse	+8, +21, +22	m/49
	LAX2	BCR-ABL1	Relapse	t(9;22) (q34;q11)	m/38
	LAX7	IL7RT244_I245Ins	Diagnosis	46, XY	m
	LAX7R	KRASG12V	Relapse	46, XY	m/12
	MXP2	BCR-ABL1	Diagnosis	t(9;22) (q34;q11)	m/6
	MXP5	BCR-ABL1	Diagnosis	t(9;22) (q34;q11)	m/5
	PDX2	BCR-ABL1	Diagnosis	t(9;22) (q34;q11)	f/52
	SFO5	N/A	Diagnosis	N/A	m/23
	Notes: Bone marrow biopsies, blast content >80%; BLQ, Bologna, IT; ICN, JFK; New York, US; LAX, Los Angeles, US; MXP, Milan, IT; PDX, Portland, US; SFO, San Francisco, US; f, female; m, male

## Sheet: Table S3
	Table S3: MCL xenografts expanded in NSG mice
	Case	Lesion	Disease Stage	Cytogenetics/Karyotype	Gender/Age
	BOS4	IgH-CCND1	Relapse	N/A	m/81
	BOS5	ATM | TP53 | WHSC1 | ATM | CREBBP	Relapse	46, XY, +(7) (q22), +(8) (q24), i(9) (q10), t(11;14)(q13;q32), +(17)(p11.1), +(21)(p11.1)	m/63
	BOS6	N/A	Refractory	N/A	m/76
	BOS7	TET2	Refractory	N/A	m/75
	BOS9	CCND1-IgH	Refractory	t(11;14) (q13;q32)	f/72

## Sheet: Table S4
	Table S4: CLL patient samples
	Case	IgHV Status	Characterization
	CLL1	Mutated	del (13)
	CLL2	Unmutated	Zap70+, 6q deletion
	CLL3	Mutated	4x (ATM copies), Zap70+
	CLL4	Unmutated	Trisomy 12, NOTCH1 mutated
	CLL5	Mutated	Trisomy 12, del(13q), del(11q), PDS5B p.Q499fs*, SF3B1 p.Q699E
	CLL6	Unmutated	del(13q), SF3B1 p.K700E
	CLL7	Mutated	del(13q), TP53 mutation
	CLL8	Unmutated	del(13q), del(11q), trisomy 12
	CLL9	Mutated	del (13q), trisomy 12, trisomy 19, t (12;13;14)
	CLL10	Unmutated	Notch1 mutation
	CLLY7820	N/A	Add(8q), del(9p), del(11q)

## Sheet: Table S5
	Table S5: Oligonucleotide sequences of primers and gRNA sequences for CRISPR-mediated gene modification
	Experiment	Name	Sequence (5’ to 3’)
	Apcfl mouse genotyping	Forward	GTTCTGTATCATGGAAAGATAGGTGGTC
	Apcfl mouse genotyping	WT Reverse	CACTCAAAACGCTTTTGAGGGTTGATTC
	Apcfl mouse genotyping	Mutant Reverse	GAGTACGGGGTCTCTGTCTCAGTGAA
	β-catenin(S33-S45)+/fl mouse genotyping	Forward	AACTGGCTTTTGGTGTCGGG
	β-catenin(S33-S45)+/fl mouse genotyping	Reverse	TCGGTGGCTTGCTGATTATTTC
	Ctnnb1fl/fl mouse genotyping	Forward	AAGGTAGAGTGATGAAAGTTGTT
	Ctnnb1fl/fl mouse genotyping	Reverse	CACCATGTCCTCTGTCTATTC
	Ctnnb1-TQ mouse genotyping	Mutant Forward	GTCCAAGCTGAGCAAAGACC
	Ctnnb1-TQ mouse genotyping	WT Forward	GCTGGCTTTCCCTAGAGAGG
	Ctnnb1-TQ mouse genotyping	Common	TCCTCAGACAGGCATCTGAA
	Gsk3bfl/+ mouse genotyping	Forward	GCCATCAAGAAAGTTCTACAGGA
	Gsk3bfl/+ mouse genotyping	Reverse	GCTGAAGTCCAGAGCAAGTCT
	Mb1cre mouse genotyping	WT Forward	TTCAGCCTTCAGTCTAACATC
	Mb1cre mouse genotyping	WT Reverse	ATCTGTGAAGACAGGGTG
	Mb1cre mouse genotyping	Mutant Forward	CCCTGTGGATGCCACCTCC
	Mb1cre mouse genotyping	Mutant Reverse	GTCCTGGCATCTGTCAGAG
	Myc GFP mouse genotyping	Common	CTGAAAGGGGAGTGGTTCAG
	Myc GFP mouse genotyping	WT Reverse	ACCGCAACATAGGATGGAGA
	Myc GFP mouse genotyping	Mutant Reverse	GAACTTCAGGGTCAGCTTGC
	Epithelial Myc enhancer CHIP-qPCR	Forward	GCGTTTGATGTACCCACTGC
	Epithelial Myc enhancer CHIP-qPCR	Reverse	AAACATCGCAGGAAACGTGC
	BENC C CHIP-qPCR	Forward	TCCAAGGGCAACTCCTGTTT
	BENC C CHIP-qPCR	Reverse	TCCAAGTGAACTGTGACCGC
	BENC D CHIP-qPCR	Forward	GTACCCTAGACTGGTGAAGAAAC
	BENC D CHIP-qPCR	Reverse	GGCCAGTCATTCCTAGAACAG
	Non-targeting control	gRNA control	GCGAGGTATTCGGCTCCGCG
	Mouse Ctnnb1 deletion	gRNA target	ACAATGGCAGACACCATCTG
	Mouse Ikzf1 deletion	gRNA target	CTGGAGTGTCACTGACTGGG
	Mouse Ikzf3 deletion	gRNA target	ATTATGAAGCCGGAGCCCAT
	Non-targeting control	gRNA control	GGTTCTTGACTACCGTAATT
	Human CTNNB1 deletion	gRNA target	AAGGTTATGCAAGGTCCCAG
	BENC-C m1 HDR	gRNA target	TATGCCACGGCTCCTTCCCC
	BENC-C HDR typing	Forward	CTTTTCAGGAAGCAGCCGG
	BENC-C HDR typing	Reverse	CCCCAGGAAGAAGGTTATGC
	BENC-C m1 HDR	HDR template	GTGCCCTCCTTTCAGCCCCAGCCTTTGCATCACCACCAGCCAGAATTCGGAGCCGTGGCATAGCGGCGGTCACAGTTCACTTGGATAAAC
	Human CTNNB1 HDR template primer	Forward	GGTCCATCAGCTTTCTAAAAAGGAAGCTTCCAGACACGGAAGTGGCTCAGGTTCTGGA
	Human CTNNB1 HDR template primer	Reverse	ATAGCAGACACCATCTGAGGAGAACGCATGATAGCCTTGGCCGATCGCATACAGAG
	Human CTNNB1 HDR	gRNA target	AGAACGCATGATAGCGTGTC
