# Supplementary material for: Targeting β-catenin degradation with GSK3β inhibitors induces cell death in acute lymphoblastic leukemia
Source: Nat Cancer. 2026 Jan 8;7(1):150–68. doi: 10.1038/s43018-025-01093-z (PMC12858398; doi:10.1038/s43018-025-01093-z)
Supplement: Supplementary file 6 — Statistical source data. [file 43018_2025_1093_MOESM6_ESM.xlsx]

## Sheet: Fig 1c
Figure 1c: Analysis of public data for β-catenin protein to mRNA levels among cancer cell lines
Dataset	Cell_line_name	Disease_type	Disease_subtype	Group_label	Protein	Expression_level
CCLE RNAseq	A253	Head and Neck	Squamous	Squamous	CTNNB1	1.92387
CCLE RNAseq	BHY	Head and Neck	Squamous	Squamous	CTNNB1	1.95775
CCLE RNAseq	BICR16	Head and Neck	Squamous	Squamous	CTNNB1	1.90634
CCLE RNAseq	BICR18	Head and Neck	Squamous	Squamous	CTNNB1	2.13745
CCLE RNAseq	BICR22	Head and Neck	Squamous	Squamous	CTNNB1	1.41514
CCLE RNAseq	BICR31	Head and Neck	Squamous	Squamous	CTNNB1	1.77452
CCLE RNAseq	BICR56	Head and Neck	Squamous	Squamous	CTNNB1	1.70217
CCLE RNAseq	BICR6	Head and Neck	Squamous	Squamous	CTNNB1	1.59195
CCLE RNAseq	CAL27	Head and Neck	Squamous	Squamous	CTNNB1	1.83461
CCLE RNAseq	CAL33	Head and Neck	Squamous	Squamous	CTNNB1	1.80604
CCLE RNAseq	DETROIT562	Head and Neck	Squamous	Squamous	CTNNB1	1.9102
CCLE RNAseq	FADU	Head and Neck	Squamous	Squamous	CTNNB1	2.10123
CCLE RNAseq	HSC2	Head and Neck	Squamous	Squamous	CTNNB1	1.80428
CCLE RNAseq	HSC3	Head and Neck	Squamous	Squamous	CTNNB1	2.21719
CCLE RNAseq	HSC4	Head and Neck	Squamous	Squamous	CTNNB1	1.93747
CCLE RNAseq	PECAPJ15	Head and Neck	Squamous	Squamous	CTNNB1	1.80902
CCLE RNAseq	PECAPJ34CLONEC12	Head and Neck	Squamous	Squamous	CTNNB1	1.74943
CCLE RNAseq	PECAPJ41CLONED2	Head and Neck	Squamous	Squamous	CTNNB1	1.72395
CCLE RNAseq	PECAPJ49	Head and Neck	Squamous	Squamous	CTNNB1	2.04891
CCLE RNAseq	SCC15	Head and Neck	Squamous	Squamous	CTNNB1	1.90682
CCLE RNAseq	SCC25	Head and Neck	Squamous	Squamous	CTNNB1	1.81258
CCLE RNAseq	SCC4	Head and Neck	Squamous	Squamous	CTNNB1	1.87477
CCLE RNAseq	SCC9	Head and Neck	Squamous	Squamous	CTNNB1	2.01662
CCLE RNAseq	SNU1041	Head and Neck	Squamous	Squamous	CTNNB1	2.09437
CCLE RNAseq	SNU1066	Head and Neck	Squamous	Squamous	CTNNB1	1.84893
CCLE RNAseq	SNU1076	Head and Neck	Squamous	Squamous	CTNNB1	1.80611
CCLE RNAseq	SNU1214	Head and Neck	Squamous	Squamous	CTNNB1	1.79225
CCLE RNAseq	SNU46	Head and Neck	Squamous	Squamous	CTNNB1	2.13978
CCLE RNAseq	SNU899	Head and Neck	Squamous	Squamous	CTNNB1	1.90412
CCLE RNAseq	YD10B	Head and Neck	Squamous	Squamous	CTNNB1	1.76693
CCLE RNAseq	YD15	Head and Neck	Squamous	Squamous	CTNNB1	2.03479
CCLE RNAseq	YD38	Head and Neck	Squamous	Squamous	CTNNB1	2.03949
CCLE RNAseq	YD8	Head and Neck	Squamous	Squamous	CTNNB1	2.29605
CCLE RNAseq	C2BBE1	Colorectal	Adenocarcinoma	Colorectal	CTNNB1	2.00299
CCLE RNAseq	CCK81	Colorectal	Adenocarcinoma	Colorectal	CTNNB1	2.2714
CCLE RNAseq	CL11	Colorectal	Adenocarcinoma	Colorectal	CTNNB1	2.40998
CCLE RNAseq	CL14	Colorectal	Adenocarcinoma	Colorectal	CTNNB1	2.11836
CCLE RNAseq	CL34	Colorectal	Adenocarcinoma	Colorectal	CTNNB1	2.14734
CCLE RNAseq	CL40	Colorectal	Adenocarcinoma	Colorectal	CTNNB1	2.35031
CCLE RNAseq	COLO201	Colorectal	Adenocarcinoma	Colorectal	CTNNB1	2.34433
CCLE RNAseq	COLO320	Colorectal	Adenocarcinoma	Colorectal	CTNNB1	1.96633
CCLE RNAseq	COLO678	Colorectal	Adenocarcinoma	Colorectal	CTNNB1	2.00325
CCLE RNAseq	CW2	Colorectal	Adenocarcinoma	Colorectal	CTNNB1	2.14273
CCLE RNAseq	GP2D	Colorectal	Adenocarcinoma	Colorectal	CTNNB1	2.08586
CCLE RNAseq	HCC56	Colorectal	Adenocarcinoma	Colorectal	CTNNB1	2.4407
CCLE RNAseq	HCT116	Colorectal	Adenocarcinoma	Colorectal	CTNNB1	2.25532
CCLE RNAseq	HCT15	Colorectal	Adenocarcinoma	Colorectal	CTNNB1	2.26621
CCLE RNAseq	HT115	Colorectal	Adenocarcinoma	Colorectal	CTNNB1	2.01924
CCLE RNAseq	HT29	Colorectal	Adenocarcinoma	Colorectal	CTNNB1	1.79036
CCLE RNAseq	HT55	Colorectal	Adenocarcinoma	Colorectal	CTNNB1	2.31243
CCLE RNAseq	KM12	Colorectal	Adenocarcinoma	Colorectal	CTNNB1	1.89955
CCLE RNAseq	LOVO	Colorectal	Adenocarcinoma	Colorectal	CTNNB1	1.95607
CCLE RNAseq	LS1034	Colorectal	Adenocarcinoma	Colorectal	CTNNB1	2.48928
CCLE RNAseq	LS123	Colorectal	Adenocarcinoma	Colorectal	CTNNB1	1.87379
CCLE RNAseq	LS180	Colorectal	Adenocarcinoma	Colorectal	CTNNB1	2.26444
CCLE RNAseq	LS411N	Colorectal	Adenocarcinoma	Colorectal	CTNNB1	2.1717
CCLE RNAseq	LS513	Colorectal	Adenocarcinoma	Colorectal	CTNNB1	2.41231
CCLE RNAseq	MDST8	Colorectal	Adenocarcinoma	Colorectal	CTNNB1	2.00719
CCLE RNAseq	NCIH508	Colorectal	Adenocarcinoma	Colorectal	CTNNB1	1.98543
CCLE RNAseq	NCIH684	Colorectal	Adenocarcinoma	Colorectal	CTNNB1	2.14226
CCLE RNAseq	NCIH716	Colorectal	Adenocarcinoma	Colorectal	CTNNB1	1.89159
CCLE RNAseq	NCIH747	Colorectal	Adenocarcinoma	Colorectal	CTNNB1	1.8262
CCLE RNAseq	OUMS23	Colorectal	Adenocarcinoma	Colorectal	CTNNB1	2.35102
CCLE RNAseq	RCM1	Colorectal	Adenocarcinoma	Colorectal	CTNNB1	2.41221
CCLE RNAseq	RKO	Colorectal	Adenocarcinoma	Colorectal	CTNNB1	1.8657
CCLE RNAseq	SKCO1	Colorectal	Adenocarcinoma	Colorectal	CTNNB1	2.06202
CCLE RNAseq	SNU1033	Colorectal	Adenocarcinoma	Colorectal	CTNNB1	2.45917
CCLE RNAseq	SNU1040	Colorectal	Adenocarcinoma	Colorectal	CTNNB1	2.24396
CCLE RNAseq	SNU1197	Colorectal	Adenocarcinoma	Colorectal	CTNNB1	1.77576
CCLE RNAseq	SNU175	Colorectal	Adenocarcinoma	Colorectal	CTNNB1	1.9926
CCLE RNAseq	SNU283	Colorectal	Adenocarcinoma	Colorectal	CTNNB1	2.17586
CCLE RNAseq	SNU407	Colorectal	Adenocarcinoma	Colorectal	CTNNB1	2.43323
CCLE RNAseq	SNU503	Colorectal	Adenocarcinoma	Colorectal	CTNNB1	2.3076
CCLE RNAseq	SNU61	Colorectal	Adenocarcinoma	Colorectal	CTNNB1	1.80127
CCLE RNAseq	SNU81	Colorectal	Adenocarcinoma	Colorectal	CTNNB1	2.26091
CCLE RNAseq	SNUC1	Colorectal	Adenocarcinoma	Colorectal	CTNNB1	2.01385
CCLE RNAseq	SNUC2A	Colorectal	Adenocarcinoma	Colorectal	CTNNB1	2.19081
CCLE RNAseq	SNUC4	Colorectal	Adenocarcinoma	Colorectal	CTNNB1	2.17644
CCLE RNAseq	SNUC5	Colorectal	Adenocarcinoma	Colorectal	CTNNB1	2.20276
CCLE RNAseq	SW1116	Colorectal	Adenocarcinoma	Colorectal	CTNNB1	1.78312
CCLE RNAseq	SW1417	Colorectal	Adenocarcinoma	Colorectal	CTNNB1	2.83999
CCLE RNAseq	SW1463	Colorectal	Adenocarcinoma	Colorectal	CTNNB1	2.2193
CCLE RNAseq	SW403	Colorectal	Adenocarcinoma	Colorectal	CTNNB1	2.28135
CCLE RNAseq	SW480	Colorectal	Adenocarcinoma	Colorectal	CTNNB1	2.35738
CCLE RNAseq	SW48	Colorectal	Adenocarcinoma	Colorectal	CTNNB1	1.85052
CCLE RNAseq	SW620	Colorectal	Adenocarcinoma	Colorectal	CTNNB1	2.25542
CCLE RNAseq	SW837	Colorectal	Adenocarcinoma	Colorectal	CTNNB1	1.86201
CCLE RNAseq	SW948	Colorectal	Adenocarcinoma	Colorectal	CTNNB1	2.05614
CCLE RNAseq	T84	Colorectal	Adenocarcinoma	Colorectal	CTNNB1	2.06311
CCLE RNAseq	22RV1	Prostate	Adenocarcinoma	Prostate	CTNNB1	2.22665
CCLE RNAseq	DU145	Prostate	Adenocarcinoma	Prostate	CTNNB1	2.01187
CCLE RNAseq	LNCAPCLONEFGC	Prostate	Adenocarcinoma	Prostate	CTNNB1	1.96675
CCLE RNAseq	MDAPCA2B	Prostate	Adenocarcinoma	Prostate	CTNNB1	2.17528
CCLE RNAseq	NCIH660	Prostate	Small cell	Prostate	CTNNB1	2.33979
CCLE RNAseq	PC3	Prostate	Adenocarcinoma	Prostate	CTNNB1	1.95129
CCLE RNAseq	VCAP	Prostate	Adenocarcinoma	Prostate	CTNNB1	2.06375
CCLE RNAseq	253JBV	Bladder	NOS	Bladder	CTNNB1	1.74679
CCLE RNAseq	253J	Bladder	NOS	Bladder	CTNNB1	1.63002
CCLE RNAseq	5637	Bladder	NOS	Bladder	CTNNB1	2.17216
CCLE RNAseq	639V	Bladder	Transitional cell	Bladder	CTNNB1	2.30848
CCLE RNAseq	647V	Bladder	NOS	Bladder	CTNNB1	2.11647
CCLE RNAseq	BC3C	Bladder	Transitional cell	Bladder	CTNNB1	2.30018
CCLE RNAseq	BFTC905	Bladder	Transitional cell	Bladder	CTNNB1	2.08803
CCLE RNAseq	CAL29	Bladder	Transitional cell	Bladder	CTNNB1	2.05115
CCLE RNAseq	HT1197	Bladder	NOS	Bladder	CTNNB1	2.2467
CCLE RNAseq	HT1376	Bladder	NOS	Bladder	CTNNB1	2.14974
CCLE RNAseq	J82	Bladder	Transitional cell	Bladder	CTNNB1	2.17728
CCLE RNAseq	JMSU1	Bladder	NOS	Bladder	CTNNB1	2.16388
CCLE RNAseq	KMBC2	Bladder	NOS	Bladder	CTNNB1	1.82872
CCLE RNAseq	KU1919	Bladder	Transitional cell	Bladder	CTNNB1	2.0923
CCLE RNAseq	RT112	Bladder	Transitional cell	Bladder	CTNNB1	2.32247
CCLE RNAseq	RT4	Bladder	Transitional cell	Bladder	CTNNB1	2.20398
CCLE RNAseq	SCABER	Bladder	NOS	Bladder	CTNNB1	1.81796
CCLE RNAseq	SW1710	Bladder	Transitional cell	Bladder	CTNNB1	2.28436
CCLE RNAseq	SW780	Bladder	Transitional cell	Bladder	CTNNB1	2.03695
CCLE RNAseq	T24	Bladder	NOS	Bladder	CTNNB1	2.11995
CCLE RNAseq	TCCSUP	Bladder	Transitional cell	Bladder	CTNNB1	1.93526
CCLE RNAseq	UBLC1	Bladder	Transitional cell	Bladder	CTNNB1	1.97067
CCLE RNAseq	UMUC1	Bladder	Transitional cell	Bladder	CTNNB1	2.10948
CCLE RNAseq	UMUC3	Bladder	Transitional cell	Bladder	CTNNB1	1.99607
CCLE RNAseq	VMCUB1	Bladder	Transitional cell	Bladder	CTNNB1	1.85534
CCLE RNAseq	42MGBA	Glioma	Astrocytoma	Glioma	CTNNB1	2.17545
CCLE RNAseq	8MGBA	Glioma	Astrocytoma	Glioma	CTNNB1	2.25397
CCLE RNAseq	A1207	Glioma	Glioblastoma	Glioma	CTNNB1	2.23591
CCLE RNAseq	A172	Glioma	Glioblastoma	Glioma	CTNNB1	2.05373
CCLE RNAseq	AM38	Glioma	Glioblastoma	Glioma	CTNNB1	2.11952
CCLE RNAseq	CAS1	Glioma	Glioblastoma	Glioma	CTNNB1	2.21635
CCLE RNAseq	CCFSTTG1	Glioma	Astrocytoma	Glioma	CTNNB1	1.77137
CCLE RNAseq	DBTRG05MG	Glioma	Glioblastoma	Glioma	CTNNB1	1.87011
CCLE RNAseq	DKMG	Glioma	Glioblastoma	Glioma	CTNNB1	2.4564
CCLE RNAseq	GAMG	Glioma	Glioblastoma	Glioma	CTNNB1	2.02739
CCLE RNAseq	GB1	Glioma	Glioblastoma	Glioma	CTNNB1	2.42529
CCLE RNAseq	GMS10	Glioma	Glioblastoma	Glioma	CTNNB1	2.40506
CCLE RNAseq	GOS3	Glioma	Glioblastoma	Glioma	CTNNB1	2.22523
CCLE RNAseq	H4	Glioma	NOS	Glioma	CTNNB1	1.93917
CCLE RNAseq	HS683	Glioma	Oligodendroglioma	Glioma	CTNNB1	2.10456
CCLE RNAseq	KALS1	Glioma	Glioblastoma	Glioma	CTNNB1	2.3697
CCLE RNAseq	KG1C	Glioma	Oligodendroglioma	Glioma	CTNNB1	2.05392
CCLE RNAseq	KNS42	Glioma	Glioblastoma	Glioma	CTNNB1	2.53974
CCLE RNAseq	KNS60	Glioma	Glioblastoma	Glioma	CTNNB1	2.02214
CCLE RNAseq	KNS81	Glioma	Glioblastoma	Glioma	CTNNB1	2.17926
CCLE RNAseq	KS1	Glioma	Astrocytoma	Glioma	CTNNB1	2.12034
CCLE RNAseq	LN18	Glioma	Glioblastoma	Glioma	CTNNB1	2.18608
CCLE RNAseq	LN215	Glioma	Glioblastoma	Glioma	CTNNB1	2.0333
CCLE RNAseq	LN229	Glioma	Glioblastoma	Glioma	CTNNB1	2.23985
CCLE RNAseq	LN235	Glioma	Astrocytoma	Glioma	CTNNB1	2.27047
CCLE RNAseq	LN319	Glioma	Astrocytoma	Glioma	CTNNB1	2.23307
CCLE RNAseq	LN340	Glioma	Glioblastoma	Glioma	CTNNB1	1.98525
CCLE RNAseq	LN382	Glioma	Glioblastoma	Glioma	CTNNB1	1.96052
CCLE RNAseq	LN428	Glioma	Glioblastoma	Glioma	CTNNB1	2.08063
CCLE RNAseq	LN443	Glioma	Glioblastoma	Glioma	CTNNB1	2.16735
CCLE RNAseq	LN464	Glioma	Glioblastoma	Glioma	CTNNB1	2.3548
CCLE RNAseq	LNZ308	Glioma	Glioblastoma	Glioma	CTNNB1	2.4133
CCLE RNAseq	M059K	Glioma	Glioblastoma	Glioma	CTNNB1	2.15045
CCLE RNAseq	NMCG1	Glioma	Astrocytoma	Glioma	CTNNB1	2.15109
CCLE RNAseq	SF126	Glioma	Astrocytoma	Glioma	CTNNB1	2.19554
CCLE RNAseq	SF172	Glioma	Glioblastoma	Glioma	CTNNB1	2.03782
CCLE RNAseq	SF295	Glioma	Glioblastoma	Glioma	CTNNB1	2.00915
CCLE RNAseq	SNU1105	Glioma	Glioblastoma	Glioma	CTNNB1	2.28405
CCLE RNAseq	SNU201	Glioma	Glioblastoma	Glioma	CTNNB1	2.36637
CCLE RNAseq	SNU466	Glioma	Glioblastoma	Glioma	CTNNB1	2.24122
CCLE RNAseq	SNU489	Glioma	Glioblastoma	Glioma	CTNNB1	2.23081
CCLE RNAseq	SNU626	Glioma	Glioblastoma	Glioma	CTNNB1	1.70303
CCLE RNAseq	SNU738	Glioma	Oligodendroglioma	Glioma	CTNNB1	2.23573
CCLE RNAseq	SW1088	Glioma	Astrocytoma	Glioma	CTNNB1	2.21429
CCLE RNAseq	SW1783	Glioma	Astrocytoma	Glioma	CTNNB1	2.20666
CCLE RNAseq	T98G	Glioma	Glioblastoma	Glioma	CTNNB1	2.11594
CCLE RNAseq	TM31	Glioma	Astrocytoma	Glioma	CTNNB1	2.4596
CCLE RNAseq	U118MG	Glioma	Astrocytoma	Glioma	CTNNB1	2.23754
CCLE RNAseq	U178	Glioma	Glioblastoma	Glioma	CTNNB1	2.16862
CCLE RNAseq	U251MG	Glioma	Astrocytoma	Glioma	CTNNB1	2.19761
CCLE RNAseq	U343	Glioma	Glioblastoma	Glioma	CTNNB1	1.99599
CCLE RNAseq	U87MG	Glioma	Astrocytoma	Glioma	CTNNB1	2.16456
CCLE RNAseq	YH13	Glioma	Glioblastoma	Glioma	CTNNB1	2.24117
CCLE RNAseq	YKG1	Glioma	Glioblastoma	Glioma	CTNNB1	2.32705
CCLE RNAseq	HEP3B217	Liver	Hepatocellular carcinoma	Liver	CTNNB1	2.0133
CCLE RNAseq	HEPG2	Liver	Hepatoblastoma	Liver	CTNNB1	2.05843
CCLE RNAseq	HLF	Liver	Hepatocellular carcinoma	Liver	CTNNB1	2.04564
CCLE RNAseq	HUH1	Liver	Hepatocellular carcinoma	Liver	CTNNB1	2.10068
CCLE RNAseq	HUH6	Liver	Hepatoblastoma	Liver	CTNNB1	2.22461
CCLE RNAseq	HUH7	Liver	Hepatocellular carcinoma	Liver	CTNNB1	2.40449
CCLE RNAseq	JHH1	Liver	Hepatocellular carcinoma	Liver	CTNNB1	1.85546
CCLE RNAseq	JHH2	Liver	Hepatocellular carcinoma	Liver	CTNNB1	2.04571
CCLE RNAseq	JHH4	Liver	Hepatocellular carcinoma	Liver	CTNNB1	2.17319
CCLE RNAseq	JHH5	Liver	Hepatocellular carcinoma	Liver	CTNNB1	2.17164
CCLE RNAseq	JHH6	Liver	Hepatocellular carcinoma	Liver	CTNNB1	2.11408
CCLE RNAseq	JHH7	Liver	Hepatocellular carcinoma	Liver	CTNNB1	2.27105
CCLE RNAseq	LI7	Liver	Hepatocellular carcinoma	Liver	CTNNB1	1.899
CCLE RNAseq	PLCPRF5	Liver	Hepatocellular carcinoma	Liver	CTNNB1	2.19739
CCLE RNAseq	SKHEP1	Liver	Hepatocellular carcinoma	Liver	CTNNB1	2.00307
CCLE RNAseq	SNU182	Liver	Hepatocellular carcinoma	Liver	CTNNB1	2.24127
CCLE RNAseq	SNU387	Liver	Hepatocellular carcinoma	Liver	CTNNB1	1.93283
CCLE RNAseq	SNU398	Liver	Hepatocellular carcinoma	Liver	CTNNB1	2.17788
CCLE RNAseq	SNU423	Liver	Hepatocellular carcinoma	Liver	CTNNB1	2.04167
CCLE RNAseq	SNU449	Liver	Hepatocellular carcinoma	Liver	CTNNB1	1.8504
CCLE RNAseq	SNU475	Liver	Hepatocellular carcinoma	Liver	CTNNB1	2.04727
CCLE RNAseq	SNU761	Liver	Hepatocellular carcinoma	Liver	CTNNB1	2.05053
CCLE RNAseq	SNU878	Liver	Hepatocellular carcinoma	Liver	CTNNB1	2.45086
CCLE RNAseq	SNU886	Liver	Hepatocellular carcinoma	Liver	CTNNB1	2.29327
CCLE RNAseq	769P	Kidney	Clear cell	Kidney	CTNNB1	1.85425
CCLE RNAseq	786O	Kidney	Clear cell	Kidney	CTNNB1	2.16602
CCLE RNAseq	A498	Kidney	Renal cell	Kidney	CTNNB1	1.89332
CCLE RNAseq	A704	Kidney	Renal cell	Kidney	CTNNB1	1.1532
CCLE RNAseq	ACHN	Kidney	Papillary	Kidney	CTNNB1	2.06703
CCLE RNAseq	BFTC909	Kidney	Transitional cell	Kidney	CTNNB1	1.92752
CCLE RNAseq	CAKI1	Kidney	Clear cell	Kidney	CTNNB1	1.88964
CCLE RNAseq	CAKI2	Kidney	Papillary	Kidney	CTNNB1	1.94606
CCLE RNAseq	CAL54	Kidney	Renal cell	Kidney	CTNNB1	2.03113
CCLE RNAseq	KMRC1	Kidney	Clear cell	Kidney	CTNNB1	1.77801
CCLE RNAseq	KMRC20	Kidney	Clear cell	Kidney	CTNNB1	1.87961
CCLE RNAseq	KMRC2	Kidney	Clear cell	Kidney	CTNNB1	1.79989
CCLE RNAseq	KMRC3	Kidney	Clear cell	Kidney	CTNNB1	1.81836
CCLE RNAseq	OSRC2	Kidney	Renal cell	Kidney	CTNNB1	2.03707
CCLE RNAseq	RCC10RGB	Kidney	Renal cell	Kidney	CTNNB1	1.91036
CCLE RNAseq	SKRC20	Kidney	Renal cell	Kidney	CTNNB1	1.94596
CCLE RNAseq	SLR20	Kidney	Renal cell	Kidney	CTNNB1	2.16462
CCLE RNAseq	SLR21	Kidney	Renal cell	Kidney	CTNNB1	1.97067
CCLE RNAseq	SLR23	Kidney	Renal cell	Kidney	CTNNB1	1.83014
CCLE RNAseq	SLR24	Kidney	Renal cell	Kidney	CTNNB1	1.62159
CCLE RNAseq	SLR25	Kidney	Renal cell	Kidney	CTNNB1	2.05975
CCLE RNAseq	SLR26	Kidney	Renal cell	Kidney	CTNNB1	2.0103
CCLE RNAseq	SNU1272	Kidney	Clear cell	Kidney	CTNNB1	1.80922
CCLE RNAseq	SNU349	Kidney	Clear cell	Kidney	CTNNB1	1.83251
CCLE RNAseq	TUHR10TKB	Kidney	Renal cell	Kidney	CTNNB1	1.83232
CCLE RNAseq	TUHR14TKB	Kidney	Renal cell	Kidney	CTNNB1	1.91598
CCLE RNAseq	TUHR4TKB	Kidney	Renal cell	Kidney	CTNNB1	1.82178
CCLE RNAseq	UOK101	Kidney	Renal cell	Kidney	CTNNB1	1.95187
CCLE RNAseq	VMRCRCW	Kidney	Renal cell	Kidney	CTNNB1	1.99374
CCLE RNAseq	VMRCRCZ	Kidney	Renal cell	Kidney	CTNNB1	1.80584
CCLE RNAseq	AN3CA	Endometrial	Adenocarcinoma	Endometrial	CTNNB1	2.09698
CCLE RNAseq	COLO684	Endometrial	Adenocarcinoma	Endometrial	CTNNB1	1.93912
CCLE RNAseq	EFE184	Endometrial	Adenocarcinoma	Endometrial	CTNNB1	1.69144
CCLE RNAseq	EN	Endometrial	Adenocarcinoma	Endometrial	CTNNB1	2.06625
CCLE RNAseq	ESS1	Endometrial	Stromal sarcoma	Endometrial	CTNNB1	2.31321
CCLE RNAseq	HEC108	Endometrial	Adenocarcinoma	Endometrial	CTNNB1	1.87754
CCLE RNAseq	HEC151	Endometrial	Adenocarcinoma	Endometrial	CTNNB1	2.25336
CCLE RNAseq	HEC1A	Endometrial	Adenocarcinoma	Endometrial	CTNNB1	2.39919
CCLE RNAseq	HEC1B	Endometrial	Adenocarcinoma	Endometrial	CTNNB1	2.27275
CCLE RNAseq	HEC251	Endometrial	Adenocarcinoma	Endometrial	CTNNB1	2.19899
CCLE RNAseq	HEC265	Endometrial	Adenocarcinoma	Endometrial	CTNNB1	2.0916
CCLE RNAseq	HEC50B	Endometrial	Adenocarcinoma	Endometrial	CTNNB1	2.04368
CCLE RNAseq	HEC59	Endometrial	Adenocarcinoma	Endometrial	CTNNB1	2.23739
CCLE RNAseq	HEC6	Endometrial	Squamous cell	Endometrial	CTNNB1	2.2733
CCLE RNAseq	ISHIKAWAHERAKLIO02ER	Endometrial	Adenocarcinoma	Endometrial	CTNNB1	2.03214
CCLE RNAseq	JHUEM1	Endometrial	Adenocarcinoma	Endometrial	CTNNB1	2.26745
CCLE RNAseq	JHUEM2	Endometrial	Adenocarcinoma	Endometrial	CTNNB1	2.1293
CCLE RNAseq	JHUEM3	Endometrial	Adenocarcinoma	Endometrial	CTNNB1	2.30986
CCLE RNAseq	JHUEM7	Endometrial	Adenocarcinoma	Endometrial	CTNNB1	1.97644
CCLE RNAseq	KLE	Endometrial	Adenocarcinoma	Endometrial	CTNNB1	1.93247
CCLE RNAseq	MFE280	Endometrial	Adenocarcinoma	Endometrial	CTNNB1	2.07588
CCLE RNAseq	MFE296	Endometrial	Adenocarcinoma	Endometrial	CTNNB1	2.11508
CCLE RNAseq	MFE319	Endometrial	Squamous cell	Endometrial	CTNNB1	2.30016
CCLE RNAseq	RL952	Endometrial	Squamous cell	Endometrial	CTNNB1	2.15725
CCLE RNAseq	SNGM	Endometrial	Adenocarcinoma	Endometrial	CTNNB1	1.88519
CCLE RNAseq	SNU1077	Endometrial	Carcinosarcoma	Endometrial	CTNNB1	2.00381
CCLE RNAseq	SNU685	Endometrial	Mixed Mullerian Tumor (MMMT)	Endometrial	CTNNB1	1.98105
CCLE RNAseq	TEN	Endometrial	Clear cell	Endometrial	CTNNB1	1.82872
CCLE RNAseq	59M	Ovarian	High grade serous	Ovarian	CTNNB1	2.09402
CCLE RNAseq	A2780	Ovarian	Endometrioid	Ovarian	CTNNB1	2.1351
CCLE RNAseq	CAOV3	Ovarian	High grade serous	Ovarian	CTNNB1	2.0393
CCLE RNAseq	CAOV4	Ovarian	High grade serous	Ovarian	CTNNB1	1.84708
CCLE RNAseq	COV318	Ovarian	High grade serous	Ovarian	CTNNB1	1.76953
CCLE RNAseq	COV362	Ovarian	High grade serous	Ovarian	CTNNB1	1.91887
CCLE RNAseq	COV434	Ovarian	Endometrioid	Ovarian	CTNNB1	2.13994
CCLE RNAseq	COV644	Ovarian	Adenocarcinoma	Ovarian	CTNNB1	2.18952
CCLE RNAseq	EFO21	Ovarian	Clear cell	Ovarian	CTNNB1	1.86941
CCLE RNAseq	EFO27	Ovarian	Endometrioid	Ovarian	CTNNB1	2.20396
CCLE RNAseq	ES2	Ovarian	Clear cell	Ovarian	CTNNB1	2.03715
CCLE RNAseq	FUOV1	Ovarian	High grade serous	Ovarian	CTNNB1	2.04524
CCLE RNAseq	HEYA8	Ovarian	Low grade serous	Ovarian	CTNNB1	2.24652
CCLE RNAseq	IGROV1	Ovarian	Endometrioid	Ovarian	CTNNB1	2.12833
CCLE RNAseq	JHOC5	Ovarian	Clear cell	Ovarian	CTNNB1	2.09226
CCLE RNAseq	JHOM1	Ovarian	Adenocarcinoma	Ovarian	CTNNB1	2.35614
CCLE RNAseq	JHOM2B	Ovarian	Adenocarcinoma	Ovarian	CTNNB1	2.27035
CCLE RNAseq	JHOS2	Ovarian	High grade serous	Ovarian	CTNNB1	2.17525
CCLE RNAseq	JHOS4	Ovarian	High grade serous	Ovarian	CTNNB1	1.91025
CCLE RNAseq	KURAMOCHI	Ovarian	High grade serous	Ovarian	CTNNB1	2.01347
CCLE RNAseq	MCAS	Ovarian	Cystadenocarcinoma	Ovarian	CTNNB1	1.91387
CCLE RNAseq	NIHOVCAR3	Ovarian	High grade serous	Ovarian	CTNNB1	2.2923
CCLE RNAseq	OAW28	Ovarian	High grade serous	Ovarian	CTNNB1	2.21149
CCLE RNAseq	OAW42	Ovarian	Cystadenocarcinoma	Ovarian	CTNNB1	1.81218
CCLE RNAseq	OC314	Ovarian	Clear cell	Ovarian	CTNNB1	2.29713
CCLE RNAseq	ONCODG1	Ovarian	High grade serous	Ovarian	CTNNB1	2.22796
CCLE RNAseq	OV56	Ovarian	Serous	Ovarian	CTNNB1	2.0187
CCLE RNAseq	OV7	Ovarian	Clear cell	Ovarian	CTNNB1	2.28876
CCLE RNAseq	OV90	Ovarian	High grade serous	Ovarian	CTNNB1	1.78682
CCLE RNAseq	OVCAR4	Ovarian	High grade serous	Ovarian	CTNNB1	1.98731
CCLE RNAseq	OVCAR8	Ovarian	High grade serous	Ovarian	CTNNB1	2.21748
CCLE RNAseq	OVISE	Ovarian	Clear cell	Ovarian	CTNNB1	1.83847
CCLE RNAseq	OVK18	Ovarian	Endometrioid	Ovarian	CTNNB1	2.2836
CCLE RNAseq	OVKATE	Ovarian	High grade serous	Ovarian	CTNNB1	1.77019
CCLE RNAseq	OVMANA	Ovarian	Clear cell	Ovarian	CTNNB1	1.55943
CCLE RNAseq	OVSAHO	Ovarian	High grade serous	Ovarian	CTNNB1	1.97424
CCLE RNAseq	OVTOKO	Ovarian	Clear cell	Ovarian	CTNNB1	1.88547
CCLE RNAseq	RKN	Ovarian	NOS	Ovarian	CTNNB1	2.19363
CCLE RNAseq	RMGI	Ovarian	Clear cell	Ovarian	CTNNB1	1.91508
CCLE RNAseq	RMUGS	Ovarian	Cystadenocarcinoma	Ovarian	CTNNB1	1.91259
CCLE RNAseq	SKOV3	Ovarian	Endometrioid	Ovarian	CTNNB1	2.00501
CCLE RNAseq	SNU119	Ovarian	Cystadenocarcinoma	Ovarian	CTNNB1	2.12071
CCLE RNAseq	SNU840	Ovarian	Brenner	Ovarian	CTNNB1	2.31118
CCLE RNAseq	SNU8	Ovarian	Cystadenocarcinoma	Ovarian	CTNNB1	1.91561
CCLE RNAseq	TOV112D	Ovarian	Endometrioid	Ovarian	CTNNB1	2.05465
CCLE RNAseq	TOV21G	Ovarian	Clear cell	Ovarian	CTNNB1	2.43924
CCLE RNAseq	TYKNU	Ovarian	High grade serous	Ovarian	CTNNB1	1.87198
CCLE RNAseq	ASPC1	Pancreas	Ductal adenocarcinoma	Pancreas	CTNNB1	2.18395
CCLE RNAseq	BXPC3	Pancreas	Ductal adenocarcinoma	Pancreas	CTNNB1	2.2042
CCLE RNAseq	CAPAN1	Pancreas	Ductal adenocarcinoma	Pancreas	CTNNB1	2.27738
CCLE RNAseq	CAPAN2	Pancreas	Ductal adenocarcinoma	Pancreas	CTNNB1	2.07547
CCLE RNAseq	CFPAC1	Pancreas	Ductal adenocarcinoma	Pancreas	CTNNB1	1.81224
CCLE RNAseq	DANG	Pancreas	Ductal adenocarcinoma	Pancreas	CTNNB1	2.05057
CCLE RNAseq	HPAC	Pancreas	Ductal adenocarcinoma	Pancreas	CTNNB1	2.01305
CCLE RNAseq	HPAFII	Pancreas	Ductal adenocarcinoma	Pancreas	CTNNB1	2.16823
CCLE RNAseq	HS766T	Pancreas	Ductal adenocarcinoma	Pancreas	CTNNB1	2.11438
CCLE RNAseq	HUPT3	Pancreas	Ductal adenocarcinoma	Pancreas	CTNNB1	2.02678
CCLE RNAseq	HUPT4	Pancreas	Ductal adenocarcinoma	Pancreas	CTNNB1	2.13814
CCLE RNAseq	KP2	Pancreas	Ductal adenocarcinoma	Pancreas	CTNNB1	1.9103
CCLE RNAseq	KP3	Pancreas	Ductal adenosquamous	Pancreas	CTNNB1	1.94557
CCLE RNAseq	KP4	Pancreas	Ductal adenocarcinoma	Pancreas	CTNNB1	2.2413
CCLE RNAseq	L33	Pancreas	Ductal adenosquamous	Pancreas	CTNNB1	2.05173
CCLE RNAseq	MIAPACA2	Pancreas	Ductal adenocarcinoma	Pancreas	CTNNB1	1.77173
CCLE RNAseq	PANC0203	Pancreas	Ductal adenocarcinoma	Pancreas	CTNNB1	2.09747
CCLE RNAseq	PANC0213	Pancreas	Ductal adenocarcinoma	Pancreas	CTNNB1	2.32869
CCLE RNAseq	PANC0327	Pancreas	Ductal adenocarcinoma	Pancreas	CTNNB1	1.86888
CCLE RNAseq	PANC0403	Pancreas	Ductal adenocarcinoma	Pancreas	CTNNB1	1.9428
CCLE RNAseq	PANC0504	Pancreas	Ductal adenocarcinoma	Pancreas	CTNNB1	2.13748
CCLE RNAseq	PANC0813	Pancreas	Ductal adenocarcinoma	Pancreas	CTNNB1	2.45339
CCLE RNAseq	PANC1005	Pancreas	Ductal adenocarcinoma	Pancreas	CTNNB1	1.85739
CCLE RNAseq	PANC1	Pancreas	Ductal adenocarcinoma	Pancreas	CTNNB1	1.94527
CCLE RNAseq	PATU8902	Pancreas	Ductal adenocarcinoma	Pancreas	CTNNB1	1.97635
CCLE RNAseq	PATU8988S	Pancreas	Ductal adenocarcinoma	Pancreas	CTNNB1	2.00822
CCLE RNAseq	PATU8988T	Pancreas	Ductal adenocarcinoma	Pancreas	CTNNB1	2.22768
CCLE RNAseq	PK1	Pancreas	Ductal adenocarcinoma	Pancreas	CTNNB1	1.90897
CCLE RNAseq	PK45H	Pancreas	Ductal adenocarcinoma	Pancreas	CTNNB1	2.15767
CCLE RNAseq	PK59	Pancreas	Ductal adenocarcinoma	Pancreas	CTNNB1	2.15201
CCLE RNAseq	PSN1	Pancreas	Ductal adenocarcinoma	Pancreas	CTNNB1	2.30529
CCLE RNAseq	QGP1	Pancreas	Somatostatinoma	Pancreas	CTNNB1	1.7632
CCLE RNAseq	SNU213	Pancreas	Ductal adenocarcinoma	Pancreas	CTNNB1	2.154
CCLE RNAseq	SNU324	Pancreas	Ductal adenocarcinoma	Pancreas	CTNNB1	2.45929
CCLE RNAseq	SNU410	Pancreas	Ductal adenocarcinoma	Pancreas	CTNNB1	1.89237
CCLE RNAseq	SU8686	Pancreas	Ductal adenocarcinoma	Pancreas	CTNNB1	1.90271
CCLE RNAseq	SUIT2	Pancreas	Ductal adenocarcinoma	Pancreas	CTNNB1	2.17178
CCLE RNAseq	SW1990	Pancreas	Ductal adenocarcinoma	Pancreas	CTNNB1	1.72779
CCLE RNAseq	T3M4	Pancreas	Ductal adenocarcinoma	Pancreas	CTNNB1	1.89713
CCLE RNAseq	TCCPAN2	Pancreas	Ductal adenocarcinoma	Pancreas	CTNNB1	1.98421
CCLE RNAseq	YAPC	Pancreas	Ductal adenocarcinoma	Pancreas	CTNNB1	2.1086
CCLE RNAseq	2313287	Gastric	Adenocarcinoma	Gastric	CTNNB1	2.21283
CCLE RNAseq	AGS	Gastric	Adenocarcinoma	Gastric	CTNNB1	2.4331
CCLE RNAseq	FU97	Gastric	Diffuse adenocarcinoma	Gastric	CTNNB1	2.16152
CCLE RNAseq	GCIY	Gastric	Adenocarcinoma	Gastric	CTNNB1	2.10884
CCLE RNAseq	GSS	Gastric	Adenocarcinoma	Gastric	CTNNB1	2.5786
CCLE RNAseq	GSU	Gastric	Adenocarcinoma	Gastric	CTNNB1	1.92407
CCLE RNAseq	HGC27	Gastric	Adenocarcinoma	Gastric	CTNNB1	1.69975
CCLE RNAseq	HS746T	Gastric	Adenocarcinoma	Gastric	CTNNB1	2.25857
CCLE RNAseq	HUG1N	Gastric	Tubular adenocarcinoma	Gastric	CTNNB1	1.79316
CCLE RNAseq	HUTU80	Gastric	Duodenal adenocarcinoma	Gastric	CTNNB1	2.16134
CCLE RNAseq	IM95	Gastric	Adenocarcinoma	Gastric	CTNNB1	2.04548
CCLE RNAseq	KATOIII	Gastric	Signet ring cell adenocarcinoma	Gastric	CTNNB1	3.26031
CCLE RNAseq	KE39	Gastric	Adenocarcinoma	Gastric	CTNNB1	2.45855
CCLE RNAseq	LMSU	Gastric	Adenocarcinoma	Gastric	CTNNB1	2.03391
CCLE RNAseq	MKN1	Gastric	Adenosquamous adenocarcinoma	Gastric	CTNNB1	2.29192
CCLE RNAseq	MKN45	Gastric	Diffuse adenocarcinoma	Gastric	CTNNB1	2.2006
CCLE RNAseq	MKN74	Gastric	Tubular adenocarcinoma	Gastric	CTNNB1	2.43194
CCLE RNAseq	MKN7	Gastric	Tubular adenocarcinoma	Gastric	CTNNB1	2.25547
CCLE RNAseq	NCCSTCK140	Gastric	Adenocarcinoma	Gastric	CTNNB1	2.40071
CCLE RNAseq	NCIN87	Gastric	Tubular adenocarcinoma	Gastric	CTNNB1	1.87587
CCLE RNAseq	NUGC2	Gastric	Adenocarcinoma	Gastric	CTNNB1	2.30587
CCLE RNAseq	NUGC3	Gastric	Adenocarcinoma	Gastric	CTNNB1	2.13075
CCLE RNAseq	NUGC4	Gastric	Diffuse adenocarcinoma	Gastric	CTNNB1	2.1754
CCLE RNAseq	OCUM1	Gastric	Diffuse adenocarcinoma	Gastric	CTNNB1	2.44232
CCLE RNAseq	RERFGC1B	Gastric	Adenocarcinoma	Gastric	CTNNB1	2.26783
CCLE RNAseq	SH10TC	Gastric	Mucinous adenocarcinoma	Gastric	CTNNB1	2.1422
CCLE RNAseq	SNU16	Gastric	Adenocarcinoma	Gastric	CTNNB1	1.76537
CCLE RNAseq	SNU1	Gastric	Adenocarcinoma	Gastric	CTNNB1	2.12202
CCLE RNAseq	SNU216	Gastric	Tubular adenocarcinoma	Gastric	CTNNB1	1.95909
CCLE RNAseq	SNU520	Gastric	Adenocarcinoma	Gastric	CTNNB1	1.96052
CCLE RNAseq	SNU5	Gastric	Adenocarcinoma	Gastric	CTNNB1	1.88235
CCLE RNAseq	SNU601	Gastric	Signet ring cell adenocarcinoma	Gastric	CTNNB1	2.154
CCLE RNAseq	SNU620	Gastric	Adenocarcinoma	Gastric	CTNNB1	2.12924
CCLE RNAseq	SNU668	Gastric	Diffuse adenocarcinoma	Gastric	CTNNB1	1.88779
CCLE RNAseq	SNU719	Gastric	Tubular adenocarcinoma	Gastric	CTNNB1	2.55653
CCLE RNAseq	TGBC11TKB	Gastric	Adenocarcinoma	Gastric	CTNNB1	2.2159
CCLE RNAseq	AU565	Breast	Adenocarcinoma	Breast	CTNNB1	1.86267
CCLE RNAseq	BT20	Breast	Ductal	Breast	CTNNB1	2.06804
CCLE RNAseq	BT474	Breast	Ductal	Breast	CTNNB1	1.87674
CCLE RNAseq	BT483	Breast	Ductal	Breast	CTNNB1	2.02743
CCLE RNAseq	BT549	Breast	Ductal	Breast	CTNNB1	2.08607
CCLE RNAseq	CAL120	Breast	NOS	Breast	CTNNB1	1.70978
CCLE RNAseq	CAL148	Breast	Ductal	Breast	CTNNB1	2.20022
CCLE RNAseq	CAL51	Breast	NOS	Breast	CTNNB1	2.23987
CCLE RNAseq	CAL851	Breast	NOS	Breast	CTNNB1	1.89254
CCLE RNAseq	CAMA1	Breast	Adenocarcinoma	Breast	CTNNB1	2.08472
CCLE RNAseq	DU4475	Breast	NOS	Breast	CTNNB1	2.69907
CCLE RNAseq	EFM192A	Breast	Adenocarcinoma	Breast	CTNNB1	1.62086
CCLE RNAseq	EFM19	Breast	Ductal	Breast	CTNNB1	1.99808
CCLE RNAseq	HCC1143	Breast	Ductal	Breast	CTNNB1	2.69103
CCLE RNAseq	HCC1187	Breast	Ductal	Breast	CTNNB1	2.26252
CCLE RNAseq	HCC1395	Breast	Ductal	Breast	CTNNB1	2.35925
CCLE RNAseq	HCC1419	Breast	Ductal	Breast	CTNNB1	1.92696
CCLE RNAseq	HCC1428	Breast	Adenocarcinoma	Breast	CTNNB1	1.78132
CCLE RNAseq	HCC1500	Breast	Ductal	Breast	CTNNB1	1.97081
CCLE RNAseq	HCC1569	Breast	Ductal	Breast	CTNNB1	2.08554
CCLE RNAseq	HCC1599	Breast	Ductal	Breast	CTNNB1	2.31243
CCLE RNAseq	HCC1806	Breast	Ductal	Breast	CTNNB1	1.82595
CCLE RNAseq	HCC1937	Breast	Ductal	Breast	CTNNB1	1.8295
CCLE RNAseq	HCC1954	Breast	Ductal	Breast	CTNNB1	2.39092
CCLE RNAseq	HCC202	Breast	Ductal	Breast	CTNNB1	1.88395
CCLE RNAseq	HCC2157	Breast	Ductal	Breast	CTNNB1	1.49665
CCLE RNAseq	HCC2218	Breast	Ductal	Breast	CTNNB1	1.58365
CCLE RNAseq	HCC38	Breast	Ductal	Breast	CTNNB1	2.63367
CCLE RNAseq	HCC70	Breast	Ductal	Breast	CTNNB1	1.98985
CCLE RNAseq	HDQP1	Breast	Ductal	Breast	CTNNB1	1.86853
CCLE RNAseq	HMC18	Breast	NOS	Breast	CTNNB1	1.99843
CCLE RNAseq	HS578T	Breast	Ductal	Breast	CTNNB1	2.05839
CCLE RNAseq	JIMT1	Breast	Ductal	Breast	CTNNB1	2.08311
CCLE RNAseq	KPL1	Breast	Ductal	Breast	CTNNB1	2.00385
CCLE RNAseq	MCF7	Breast	Ductal	Breast	CTNNB1	1.93475
CCLE RNAseq	MDAMB134VI	Breast	Ductal	Breast	CTNNB1	1.57542
CCLE RNAseq	MDAMB157	Breast	Ductal	Breast	CTNNB1	1.93556
CCLE RNAseq	MDAMB175VII	Breast	Ductal	Breast	CTNNB1	2.0122
CCLE RNAseq	MDAMB231	Breast	Adenocarcinoma	Breast	CTNNB1	2.2082
CCLE RNAseq	MDAMB361	Breast	Adenocarcinoma	Breast	CTNNB1	1.96581
CCLE RNAseq	MDAMB415	Breast	Adenocarcinoma	Breast	CTNNB1	1.67422
CCLE RNAseq	MDAMB436	Breast	NOS	Breast	CTNNB1	2.0425
CCLE RNAseq	MDAMB453	Breast	Adenocarcinoma	Breast	CTNNB1	1.97039
CCLE RNAseq	MDAMB468	Breast	Adenocarcinoma	Breast	CTNNB1	2.14888
CCLE RNAseq	SKBR3	Breast	Adenocarcinoma	Breast	CTNNB1	1.81104
CCLE RNAseq	T47D	Breast	Ductal	Breast	CTNNB1	2.08874
CCLE RNAseq	UACC812	Breast	Ductal	Breast	CTNNB1	1.62531
CCLE RNAseq	UACC893	Breast	Ductal	Breast	CTNNB1	1.58092
CCLE RNAseq	ZR751	Breast	Ductal	Breast	CTNNB1	1.84905
CCLE RNAseq	ZR7530	Breast	Ductal	Breast	CTNNB1	1.89131
CCLE RNAseq	A549	Lung	Small cell (SCLC)	Lung	CTNNB1	2.17924
CCLE RNAseq	ABC1	Lung	Small cell (SCLC)	Lung	CTNNB1	1.86741
CCLE RNAseq	ACCMESO1	Lung	Mesothelioma	Lung	CTNNB1	1.79879
CCLE RNAseq	BEN	Lung	Small cell (SCLC)	Lung	CTNNB1	1.60981
CCLE RNAseq	CAL12T	Lung	Small cell (SCLC)	Lung	CTNNB1	2.28679
CCLE RNAseq	CALU1	Lung	Small cell (SCLC)	Lung	CTNNB1	2.37088
CCLE RNAseq	CALU3	Lung	Small cell (SCLC)	Lung	CTNNB1	1.87111
CCLE RNAseq	CALU6	Lung	Small cell (SCLC)	Lung	CTNNB1	2.18859
CCLE RNAseq	CHAGOK1	Lung	Small cell (SCLC)	Lung	CTNNB1	1.67715
CCLE RNAseq	COLO668	Lung	Small cell (SCLC)	Lung	CTNNB1	2.30322
CCLE RNAseq	CORL105	Lung	Small cell (SCLC)	Lung	CTNNB1	1.79532
CCLE RNAseq	CORL23	Lung	Small cell (SCLC)	Lung	CTNNB1	1.85412
CCLE RNAseq	CORL24	Lung	Small cell (SCLC)	Lung	CTNNB1	2.00056
CCLE RNAseq	CORL279	Lung	Small cell (SCLC)	Lung	CTNNB1	2.02995
CCLE RNAseq	CORL311	Lung	Small cell (SCLC)	Lung	CTNNB1	1.71046
CCLE RNAseq	CORL47	Lung	Small cell (SCLC)	Lung	CTNNB1	1.72697
CCLE RNAseq	CORL88	Lung	Small cell (SCLC)	Lung	CTNNB1	1.93802
CCLE RNAseq	CORL95	Lung	Small cell (SCLC)	Lung	CTNNB1	1.92485
CCLE RNAseq	DMS114	Lung	Small cell (SCLC)	Lung	CTNNB1	2.3586
CCLE RNAseq	DMS153	Lung	Small cell (SCLC)	Lung	CTNNB1	2.03459
CCLE RNAseq	DMS273	Lung	Small cell (SCLC)	Lung	CTNNB1	2.07751
CCLE RNAseq	DMS454	Lung	Small cell (SCLC)	Lung	CTNNB1	1.68797
CCLE RNAseq	DMS53	Lung	Small cell (SCLC)	Lung	CTNNB1	1.81164
CCLE RNAseq	DMS79	Lung	Small cell (SCLC)	Lung	CTNNB1	2.17211
CCLE RNAseq	DV90	Lung	Small cell (SCLC)	Lung	CTNNB1	1.75465
CCLE RNAseq	EBC1	Lung	Small cell (SCLC)	Lung	CTNNB1	2.03675
CCLE RNAseq	EPLC272H	Lung	Small cell (SCLC)	Lung	CTNNB1	2.11608
CCLE RNAseq	HARA	Lung	Small cell (SCLC)	Lung	CTNNB1	2.08522
CCLE RNAseq	HCC1171	Lung	Small cell (SCLC)	Lung	CTNNB1	2.25578
CCLE RNAseq	HCC1195	Lung	Small cell (SCLC)	Lung	CTNNB1	2.24204
CCLE RNAseq	HCC1359	Lung	Small cell (SCLC)	Lung	CTNNB1	1.94665
CCLE RNAseq	HCC1438	Lung	Small cell (SCLC)	Lung	CTNNB1	2.20545
CCLE RNAseq	HCC1588	Lung	Small cell (SCLC)	Lung	CTNNB1	2.26335
CCLE RNAseq	HCC15	Lung	Small cell (SCLC)	Lung	CTNNB1	1.79567
CCLE RNAseq	HCC1833	Lung	Small cell (SCLC)	Lung	CTNNB1	2.10558
CCLE RNAseq	HCC2108	Lung	Small cell (SCLC)	Lung	CTNNB1	2.17017
CCLE RNAseq	HCC2279	Lung	Small cell (SCLC)	Lung	CTNNB1	2.13386
CCLE RNAseq	HCC2814	Lung	Small cell (SCLC)	Lung	CTNNB1	2.24765
CCLE RNAseq	HCC2935	Lung	Small cell (SCLC)	Lung	CTNNB1	1.94522
CCLE RNAseq	HCC33	Lung	Small cell (SCLC)	Lung	CTNNB1	1.98507
CCLE RNAseq	HCC364	Lung	Small cell (SCLC)	Lung	CTNNB1	2.41446
CCLE RNAseq	HCC366	Lung	Small cell (SCLC)	Lung	CTNNB1	2.16873
CCLE RNAseq	HCC4006	Lung	Small cell (SCLC)	Lung	CTNNB1	1.98811
CCLE RNAseq	HCC44	Lung	Small cell (SCLC)	Lung	CTNNB1	2.08604
CCLE RNAseq	HCC78	Lung	Small cell (SCLC)	Lung	CTNNB1	1.91132
CCLE RNAseq	HCC827GR5	Lung	Small cell (SCLC)	Lung	CTNNB1	2.11109
CCLE RNAseq	HCC827	Lung	Small cell (SCLC)	Lung	CTNNB1	1.95265
CCLE RNAseq	HCC95	Lung	Small cell (SCLC)	Lung	CTNNB1	2.0136
CCLE RNAseq	IALM	Lung	Small cell (SCLC)	Lung	CTNNB1	2.21152
CCLE RNAseq	ISTMES1	Lung	Mesothelioma	Lung	CTNNB1	2.0159
CCLE RNAseq	ISTMES2	Lung	Mesothelioma	Lung	CTNNB1	1.90526
CCLE RNAseq	JL1	Lung	Mesothelioma	Lung	CTNNB1	2.14392
CCLE RNAseq	KNS62	Lung	Small cell (SCLC)	Lung	CTNNB1	1.81478
CCLE RNAseq	LC1F	Lung	Small cell (SCLC)	Lung	CTNNB1	2.11032
CCLE RNAseq	LCLC103H	Lung	Small cell (SCLC)	Lung	CTNNB1	2.07962
CCLE RNAseq	LCLC97TM1	Lung	Small cell (SCLC)	Lung	CTNNB1	2.41504
CCLE RNAseq	LK2	Lung	Small cell (SCLC)	Lung	CTNNB1	2.11076
CCLE RNAseq	LOUNH91	Lung	Small cell (SCLC)	Lung	CTNNB1	2.12431
CCLE RNAseq	LU65	Lung	Small cell (SCLC)	Lung	CTNNB1	2.44728
CCLE RNAseq	LU99	Lung	Small cell (SCLC)	Lung	CTNNB1	2.27073
CCLE RNAseq	LUDLU1	Lung	Small cell (SCLC)	Lung	CTNNB1	1.75679
CCLE RNAseq	LXF289	Lung	Small cell (SCLC)	Lung	CTNNB1	2.21447
CCLE RNAseq	MORCPR	Lung	Small cell (SCLC)	Lung	CTNNB1	1.89631
CCLE RNAseq	MPP89	Lung	Mesothelioma	Lung	CTNNB1	2.08311
CCLE RNAseq	MSTO211H	Lung	Mesothelioma	Lung	CTNNB1	2.13481
CCLE RNAseq	NCIH1048	Lung	Small cell (SCLC)	Lung	CTNNB1	2.28526
CCLE RNAseq	NCIH1092	Lung	Small cell (SCLC)	Lung	CTNNB1	2.01982
CCLE RNAseq	NCIH1105	Lung	Small cell (SCLC)	Lung	CTNNB1	2.1357
CCLE RNAseq	NCIH1155	Lung	Small cell (SCLC)	Lung	CTNNB1	1.98484
CCLE RNAseq	NCIH1184	Lung	Small cell (SCLC)	Lung	CTNNB1	2.14684
CCLE RNAseq	NCIH1299	Lung	Small cell (SCLC)	Lung	CTNNB1	1.98336
CCLE RNAseq	NCIH1339	Lung	Small cell (SCLC)	Lung	CTNNB1	2.30339
CCLE RNAseq	NCIH1341	Lung	Small cell (SCLC)	Lung	CTNNB1	2.0425
CCLE RNAseq	NCIH1355	Lung	Small cell (SCLC)	Lung	CTNNB1	2.07882
CCLE RNAseq	NCIH1373	Lung	Small cell (SCLC)	Lung	CTNNB1	2.08753
CCLE RNAseq	NCIH1385	Lung	Small cell (SCLC)	Lung	CTNNB1	1.54133
CCLE RNAseq	NCIH1395	Lung	Small cell (SCLC)	Lung	CTNNB1	1.47012
CCLE RNAseq	NCIH1435	Lung	Small cell (SCLC)	Lung	CTNNB1	2.09465
CCLE RNAseq	NCIH1436	Lung	Small cell (SCLC)	Lung	CTNNB1	1.8441
CCLE RNAseq	NCIH1437	Lung	Small cell (SCLC)	Lung	CTNNB1	1.8105
CCLE RNAseq	NCIH146	Lung	Small cell (SCLC)	Lung	CTNNB1	1.90752
CCLE RNAseq	NCIH1563	Lung	Small cell (SCLC)	Lung	CTNNB1	2.29824
CCLE RNAseq	NCIH1568	Lung	Small cell (SCLC)	Lung	CTNNB1	2.1303
CCLE RNAseq	NCIH1573	Lung	Small cell (SCLC)	Lung	CTNNB1	1.90607
CCLE RNAseq	NCIH1581	Lung	Small cell (SCLC)	Lung	CTNNB1	1.87052
CCLE RNAseq	NCIH1618	Lung	Small cell (SCLC)	Lung	CTNNB1	2.10531
CCLE RNAseq	NCIH1623	Lung	Small cell (SCLC)	Lung	CTNNB1	2.24721
CCLE RNAseq	NCIH1648	Lung	Small cell (SCLC)	Lung	CTNNB1	2.11628
CCLE RNAseq	NCIH1650	Lung	Small cell (SCLC)	Lung	CTNNB1	2.09219
CCLE RNAseq	NCIH1651	Lung	Small cell (SCLC)	Lung	CTNNB1	2.03822
CCLE RNAseq	NCIH1666	Lung	Small cell (SCLC)	Lung	CTNNB1	2.40329
CCLE RNAseq	NCIH1693	Lung	Small cell (SCLC)	Lung	CTNNB1	1.77967
CCLE RNAseq	NCIH1694	Lung	Small cell (SCLC)	Lung	CTNNB1	1.8488
CCLE RNAseq	NCIH1703	Lung	Small cell (SCLC)	Lung	CTNNB1	2.20529
CCLE RNAseq	NCIH1734	Lung	Small cell (SCLC)	Lung	CTNNB1	2.13462
CCLE RNAseq	NCIH1755	Lung	Small cell (SCLC)	Lung	CTNNB1	2.09878
CCLE RNAseq	NCIH1781	Lung	Small cell (SCLC)	Lung	CTNNB1	2.36318
CCLE RNAseq	NCIH1792	Lung	Small cell (SCLC)	Lung	CTNNB1	2.10123
CCLE RNAseq	NCIH1793	Lung	Small cell (SCLC)	Lung	CTNNB1	2.32257
CCLE RNAseq	NCIH1836	Lung	Small cell (SCLC)	Lung	CTNNB1	2.01887
CCLE RNAseq	NCIH1838	Lung	Small cell (SCLC)	Lung	CTNNB1	2.03735
CCLE RNAseq	NCIH1869	Lung	Small cell (SCLC)	Lung	CTNNB1	1.96289
CCLE RNAseq	NCIH1876	Lung	Small cell (SCLC)	Lung	CTNNB1	2.23295
CCLE RNAseq	NCIH1915	Lung	Small cell (SCLC)	Lung	CTNNB1	1.99577
CCLE RNAseq	NCIH1930	Lung	Small cell (SCLC)	Lung	CTNNB1	2.31307
CCLE RNAseq	NCIH1944	Lung	Small cell (SCLC)	Lung	CTNNB1	1.93817
CCLE RNAseq	NCIH1963	Lung	Small cell (SCLC)	Lung	CTNNB1	1.87035
CCLE RNAseq	NCIH196	Lung	Small cell (SCLC)	Lung	CTNNB1	2.08604
CCLE RNAseq	NCIH1975	Lung	Small cell (SCLC)	Lung	CTNNB1	2.13107
CCLE RNAseq	NCIH2009	Lung	Small cell (SCLC)	Lung	CTNNB1	2.07188
CCLE RNAseq	NCIH2023	Lung	Small cell (SCLC)	Lung	CTNNB1	1.96023
CCLE RNAseq	NCIH2029	Lung	Small cell (SCLC)	Lung	CTNNB1	2.22087
CCLE RNAseq	NCIH2030	Lung	Small cell (SCLC)	Lung	CTNNB1	2.05204
CCLE RNAseq	NCIH2066	Lung	Small cell (SCLC)	Lung	CTNNB1	1.93064
CCLE RNAseq	NCIH2073	Lung	Small cell (SCLC)	Lung	CTNNB1	1.83385
CCLE RNAseq	NCIH2081	Lung	Small cell (SCLC)	Lung	CTNNB1	1.78426
CCLE RNAseq	NCIH2085	Lung	Small cell (SCLC)	Lung	CTNNB1	2.23649
CCLE RNAseq	NCIH2087	Lung	Small cell (SCLC)	Lung	CTNNB1	2.1427
CCLE RNAseq	NCIH209	Lung	Small cell (SCLC)	Lung	CTNNB1	1.85872
CCLE RNAseq	NCIH2106	Lung	Small cell (SCLC)	Lung	CTNNB1	2.21669
CCLE RNAseq	NCIH2110	Lung	Small cell (SCLC)	Lung	CTNNB1	2.41631
CCLE RNAseq	NCIH211	Lung	Small cell (SCLC)	Lung	CTNNB1	2.10425
CCLE RNAseq	NCIH2122	Lung	Small cell (SCLC)	Lung	CTNNB1	2.12398
CCLE RNAseq	NCIH2126	Lung	Small cell (SCLC)	Lung	CTNNB1	1.9578
CCLE RNAseq	NCIH2170	Lung	Small cell (SCLC)	Lung	CTNNB1	1.858
CCLE RNAseq	NCIH2171	Lung	Small cell (SCLC)	Lung	CTNNB1	2.04646
CCLE RNAseq	NCIH2172	Lung	Small cell (SCLC)	Lung	CTNNB1	2.38607
CCLE RNAseq	NCIH2196	Lung	Small cell (SCLC)	Lung	CTNNB1	2.06733
CCLE RNAseq	NCIH2227	Lung	Small cell (SCLC)	Lung	CTNNB1	2.28226
CCLE RNAseq	NCIH2228	Lung	Small cell (SCLC)	Lung	CTNNB1	1.93571
CCLE RNAseq	NCIH226	Lung	Small cell (SCLC)	Lung	CTNNB1	2.20831
CCLE RNAseq	NCIH2286	Lung	Small cell (SCLC)	Lung	CTNNB1	1.89779
CCLE RNAseq	NCIH2291	Lung	Small cell (SCLC)	Lung	CTNNB1	2.31716
CCLE RNAseq	NCIH2342	Lung	Small cell (SCLC)	Lung	CTNNB1	1.80284
CCLE RNAseq	NCIH2347	Lung	Small cell (SCLC)	Lung	CTNNB1	2.58352
CCLE RNAseq	NCIH23	Lung	Small cell (SCLC)	Lung	CTNNB1	1.85588
CCLE RNAseq	NCIH2405	Lung	Small cell (SCLC)	Lung	CTNNB1	2.21293
CCLE RNAseq	NCIH2444	Lung	Small cell (SCLC)	Lung	CTNNB1	1.93917
CCLE RNAseq	NCIH2452	Lung	Mesothelioma	Lung	CTNNB1	1.88711
CCLE RNAseq	NCIH292	Lung	Small cell (SCLC)	Lung	CTNNB1	2.39938
CCLE RNAseq	NCIH322	Lung	Small cell (SCLC)	Lung	CTNNB1	2.20973
CCLE RNAseq	NCIH3255	Lung	Small cell (SCLC)	Lung	CTNNB1	2.39245
CCLE RNAseq	NCIH358	Lung	Small cell (SCLC)	Lung	CTNNB1	2.25876
CCLE RNAseq	NCIH441	Lung	Small cell (SCLC)	Lung	CTNNB1	2.40562
CCLE RNAseq	NCIH446	Lung	Small cell (SCLC)	Lung	CTNNB1	1.98909
CCLE RNAseq	NCIH460	Lung	Small cell (SCLC)	Lung	CTNNB1	1.8537
CCLE RNAseq	NCIH510	Lung	Small cell (SCLC)	Lung	CTNNB1	2.05038
CCLE RNAseq	NCIH520	Lung	Small cell (SCLC)	Lung	CTNNB1	2.39343
CCLE RNAseq	NCIH522	Lung	Small cell (SCLC)	Lung	CTNNB1	2.09719
CCLE RNAseq	NCIH524	Lung	Small cell (SCLC)	Lung	CTNNB1	2.25445
CCLE RNAseq	NCIH526	Lung	Small cell (SCLC)	Lung	CTNNB1	2.10968
CCLE RNAseq	NCIH596	Lung	Small cell (SCLC)	Lung	CTNNB1	1.74531
CCLE RNAseq	NCIH647	Lung	Small cell (SCLC)	Lung	CTNNB1	2.0327
CCLE RNAseq	NCIH650	Lung	Small cell (SCLC)	Lung	CTNNB1	2.2667
CCLE RNAseq	NCIH661	Lung	Small cell (SCLC)	Lung	CTNNB1	2.12467
CCLE RNAseq	NCIH69	Lung	Small cell (SCLC)	Lung	CTNNB1	2.13732
CCLE RNAseq	NCIH810	Lung	Small cell (SCLC)	Lung	CTNNB1	1.81418
CCLE RNAseq	NCIH82	Lung	Small cell (SCLC)	Lung	CTNNB1	1.99528
CCLE RNAseq	NCIH838	Lung	Small cell (SCLC)	Lung	CTNNB1	2.12548
CCLE RNAseq	NCIH841	Lung	Small cell (SCLC)	Lung	CTNNB1	2.01423
CCLE RNAseq	NCIH854	Lung	Small cell (SCLC)	Lung	CTNNB1	1.92454
CCLE RNAseq	NCIH889	Lung	Small cell (SCLC)	Lung	CTNNB1	1.79518
CCLE RNAseq	PC14	Lung	Small cell (SCLC)	Lung	CTNNB1	1.99092
CCLE RNAseq	RERFLCAD1	Lung	Small cell (SCLC)	Lung	CTNNB1	2.22727
CCLE RNAseq	RERFLCAD2	Lung	Small cell (SCLC)	Lung	CTNNB1	2.04096
CCLE RNAseq	RERFLCAI	Lung	Small cell (SCLC)	Lung	CTNNB1	2.04096
CCLE RNAseq	RERFLCKJ	Lung	Small cell (SCLC)	Lung	CTNNB1	2.07225
CCLE RNAseq	RERFLCMS	Lung	Small cell (SCLC)	Lung	CTNNB1	2.18018
CCLE RNAseq	RERFLCSQ1	Lung	Small cell (SCLC)	Lung	CTNNB1	2.09934
CCLE RNAseq	SBC5	Lung	Small cell (SCLC)	Lung	CTNNB1	1.87349
CCLE RNAseq	SCLC21H	Lung	Small cell (SCLC)	Lung	CTNNB1	1.58805
CCLE RNAseq	SHP77	Lung	Small cell (SCLC)	Lung	CTNNB1	1.91561
CCLE RNAseq	SKLU1	Lung	Small cell (SCLC)	Lung	CTNNB1	1.8761
CCLE RNAseq	SKMES1	Lung	Small cell (SCLC)	Lung	CTNNB1	2.1176
CCLE RNAseq	SQ1	Lung	Small cell (SCLC)	Lung	CTNNB1	2.18344
CCLE RNAseq	SW1271	Lung	Small cell (SCLC)	Lung	CTNNB1	2.28493
CCLE RNAseq	SW1573	Lung	Small cell (SCLC)	Lung	CTNNB1	1.91217
CCLE RNAseq	SW900	Lung	Small cell (SCLC)	Lung	CTNNB1	2.12814
CCLE RNAseq	T3M10	Lung	Small cell (SCLC)	Lung	CTNNB1	1.82204
CCLE RNAseq	GCT	Sarcoma	NOS	Sarcoma	CTNNB1	2.16752
CCLE RNAseq	GI1	Sarcoma	NOS	Sarcoma	CTNNB1	2.11902
CCLE RNAseq	HT1080	Sarcoma	NOS	Sarcoma	CTNNB1	2.24299
CCLE RNAseq	MESSA	Sarcoma	NOS	Sarcoma	CTNNB1	2.04778
CCLE RNAseq	NCIH2052	Sarcoma	NOS	Sarcoma	CTNNB1	2.19184
CCLE RNAseq	NCIH28	Sarcoma	NOS	Sarcoma	CTNNB1	1
CCLE RNAseq	RD	Sarcoma	NOS	Sarcoma	CTNNB1	2.18304
CCLE RNAseq	RH18	Sarcoma	NOS	Sarcoma	CTNNB1	1.87587
CCLE RNAseq	RH30	Sarcoma	NOS	Sarcoma	CTNNB1	2.12048
CCLE RNAseq	RH41	Sarcoma	NOS	Sarcoma	CTNNB1	2.3274
CCLE RNAseq	SKLMS1	Sarcoma	NOS	Sarcoma	CTNNB1	2.02922
CCLE RNAseq	SKUT1	Sarcoma	NOS	Sarcoma	CTNNB1	2.1554
CCLE RNAseq	TE441T	Sarcoma	NOS	Sarcoma	CTNNB1	2.65161
CCLE RNAseq	TE617T	Sarcoma	NOS	Sarcoma	CTNNB1	2.15948
CCLE RNAseq	CHP126	Neuroendocrine	Neuroblastoma	Neuroendo	CTNNB1	2.23469
CCLE RNAseq	CHP212	Neuroendocrine	Neuroblastoma	Neuroendo	CTNNB1	2.25244
CCLE RNAseq	ECC10	Neuroendocrine	Small cell adenocarcinoma	Neuroendo	CTNNB1	2.30298
CCLE RNAseq	ECC12	Neuroendocrine	Small cell adenocarcinoma	Neuroendo	CTNNB1	2.34108
CCLE RNAseq	IMR32	Neuroendocrine	Neuroblastoma	Neuroendo	CTNNB1	2.22807
CCLE RNAseq	KELLY	Neuroendocrine	Neuroblastoma	Neuroendo	CTNNB1	2.24922
CCLE RNAseq	KPNRTBM1	Neuroendocrine	Neuroblastoma	Neuroendo	CTNNB1	2.12707
CCLE RNAseq	KPNSI9S	Neuroendocrine	Neuroblastoma	Neuroendo	CTNNB1	2.14176
CCLE RNAseq	KPNYN	Neuroendocrine	Neuroblastoma	Neuroendo	CTNNB1	2.28659
CCLE RNAseq	MHHNB11	Neuroendocrine	Neuroblastoma	Neuroendo	CTNNB1	1.98892
CCLE RNAseq	NB1	Neuroendocrine	Neuroblastoma	Neuroendo	CTNNB1	2.0182
CCLE RNAseq	NCIH727	Neuroendocrine	Lung	Neuroendo	CTNNB1	2.22484
CCLE RNAseq	NH6	Neuroendocrine	Neuroblastoma	Neuroendo	CTNNB1	2.26982
CCLE RNAseq	SIMA	Neuroendocrine	Neuroblastoma	Neuroendo	CTNNB1	1.95187
CCLE RNAseq	SKNAS	Neuroendocrine	Neuroblastoma	Neuroendo	CTNNB1	1.85926
CCLE RNAseq	SKNBE2	Neuroendocrine	Neuroblastoma	Neuroendo	CTNNB1	1.75694
CCLE RNAseq	SKNDZ	Neuroendocrine	Neuroblastoma	Neuroendo	CTNNB1	2.12943
CCLE RNAseq	SKNFI	Neuroendocrine	Neuroblastoma	Neuroendo	CTNNB1	2.10633
CCLE RNAseq	SKNSH	Neuroendocrine	Neuroblastoma	Neuroendo	CTNNB1	2.21638
CCLE RNAseq	A101D	Melanoma	NOS	Melanoma	CTNNB1	2.16533
CCLE RNAseq	A2058	Melanoma	NOS	Melanoma	CTNNB1	2.42221
CCLE RNAseq	A375	Melanoma	NOS	Melanoma	CTNNB1	2.2222
CCLE RNAseq	C32	Melanoma	Amelanotic	Melanoma	CTNNB1	2.34076
CCLE RNAseq	CJM	Melanoma	NOS	Melanoma	CTNNB1	2.07711
CCLE RNAseq	COLO679	Melanoma	NOS	Melanoma	CTNNB1	2.2072
CCLE RNAseq	COLO741	Melanoma	NOS	Melanoma	CTNNB1	2.70358
CCLE RNAseq	COLO783	Melanoma	NOS	Melanoma	CTNNB1	2.41281
CCLE RNAseq	COLO792	Melanoma	NOS	Melanoma	CTNNB1	2.76601
CCLE RNAseq	COLO800	Melanoma	NOS	Melanoma	CTNNB1	2.27365
CCLE RNAseq	COLO829	Melanoma	NOS	Melanoma	CTNNB1	2.56565
CCLE RNAseq	G361	Melanoma	NOS	Melanoma	CTNNB1	2.983
CCLE RNAseq	HMCB	Melanoma	NOS	Melanoma	CTNNB1	2.29026
CCLE RNAseq	HS294T	Melanoma	NOS	Melanoma	CTNNB1	2.27823
CCLE RNAseq	HS695T	Melanoma	Amelanotic	Melanoma	CTNNB1	2.05158
CCLE RNAseq	HS852T	Melanoma	NOS	Melanoma	CTNNB1	2.409
CCLE RNAseq	HS936T	Melanoma	NOS	Melanoma	CTNNB1	2.83504
CCLE RNAseq	HS939T	Melanoma	NOS	Melanoma	CTNNB1	2.34343
CCLE RNAseq	HS944T	Melanoma	NOS	Melanoma	CTNNB1	2.52412
CCLE RNAseq	HT144	Melanoma	NOS	Melanoma	CTNNB1	2.36359
CCLE RNAseq	IGR1	Melanoma	NOS	Melanoma	CTNNB1	2.53458
CCLE RNAseq	IGR37	Melanoma	NOS	Melanoma	CTNNB1	2.92807
CCLE RNAseq	IGR39	Melanoma	NOS	Melanoma	CTNNB1	2.24105
CCLE RNAseq	IPC298	Melanoma	NOS	Melanoma	CTNNB1	2.25578
CCLE RNAseq	K029AX	Melanoma	NOS	Melanoma	CTNNB1	2.62485
CCLE RNAseq	LOXIMVI	Melanoma	NOS	Melanoma	CTNNB1	2.04246
CCLE RNAseq	MALME3M	Melanoma	NOS	Melanoma	CTNNB1	2.61903
CCLE RNAseq	MDAMB435S	Melanoma	Amelanotic	Melanoma	CTNNB1	2.04763
CCLE RNAseq	MELHO	Melanoma	NOS	Melanoma	CTNNB1	2.61154
CCLE RNAseq	MELJUSO	Melanoma	NOS	Melanoma	CTNNB1	2.34143
CCLE RNAseq	MEWO	Melanoma	NOS	Melanoma	CTNNB1	2.74945
CCLE RNAseq	RPMI7951	Melanoma	NOS	Melanoma	CTNNB1	2.35378
CCLE RNAseq	RVH421	Melanoma	NOS	Melanoma	CTNNB1	2.56099
CCLE RNAseq	SH4	Melanoma	NOS	Melanoma	CTNNB1	2.64377
CCLE RNAseq	SKMEL1	Melanoma	NOS	Melanoma	CTNNB1	2.29234
CCLE RNAseq	SKMEL24	Melanoma	NOS	Melanoma	CTNNB1	1.98073
CCLE RNAseq	SKMEL28	Melanoma	NOS	Melanoma	CTNNB1	2.35885
CCLE RNAseq	SKMEL30	Melanoma	NOS	Melanoma	CTNNB1	2.62913
CCLE RNAseq	SKMEL31	Melanoma	NOS	Melanoma	CTNNB1	2.26198
CCLE RNAseq	SKMEL3	Melanoma	NOS	Melanoma	CTNNB1	2.53583
CCLE RNAseq	SKMEL5	Melanoma	NOS	Melanoma	CTNNB1	2.67546
CCLE RNAseq	UACC257	Melanoma	NOS	Melanoma	CTNNB1	2.42643
CCLE RNAseq	UACC62	Melanoma	NOS	Melanoma	CTNNB1	2.1778
CCLE RNAseq	WM115	Melanoma	NOS	Melanoma	CTNNB1	2.44162
CCLE RNAseq	WM1799	Melanoma	NOS	Melanoma	CTNNB1	2.59805
CCLE RNAseq	WM2664	Melanoma	NOS	Melanoma	CTNNB1	2.35778
CCLE RNAseq	WM793	Melanoma	NOS	Melanoma	CTNNB1	2.21267
CCLE RNAseq	WM88	Melanoma	NOS	Melanoma	CTNNB1	2.49657
CCLE RNAseq	WM983B	Melanoma	NOS	Melanoma	CTNNB1	2.30965
CCLE RNAseq	AMO1	Myeloma	Multiple myeloma	Myeloma	CTNNB1	1.51362
CCLE RNAseq	EJM	Myeloma	Multiple myeloma	Myeloma	CTNNB1	1.73448
CCLE RNAseq	HUNS1	Myeloma	Multiple myeloma	Myeloma	CTNNB1	1.80291
CCLE RNAseq	JJN3	Myeloma	Multiple myeloma	Myeloma	CTNNB1	1.70096
CCLE RNAseq	KARPAS620	Myeloma	Multiple myeloma	Myeloma	CTNNB1	1.69205
CCLE RNAseq	KE97	Myeloma	NOS	Myeloma	CTNNB1	1.98132
CCLE RNAseq	KHM1B	Myeloma	Multiple myeloma	Myeloma	CTNNB1	1.26411
CCLE RNAseq	KMM1	Myeloma	Multiple myeloma	Myeloma	CTNNB1	1.96123
CCLE RNAseq	KMS11	Myeloma	Multiple myeloma	Myeloma	CTNNB1	1.71433
CCLE RNAseq	KMS12BM	Myeloma	Multiple myeloma	Myeloma	CTNNB1	1.8667
CCLE RNAseq	KMS18	Myeloma	Multiple myeloma	Myeloma	CTNNB1	1.62552
CCLE RNAseq	KMS20	Myeloma	Multiple myeloma	Myeloma	CTNNB1	1.88144
CCLE RNAseq	KMS21BM	Myeloma	Multiple myeloma	Myeloma	CTNNB1	1.6826
CCLE RNAseq	KMS26	Myeloma	Multiple myeloma	Myeloma	CTNNB1	1.89603
CCLE RNAseq	KMS27	Myeloma	Multiple myeloma	Myeloma	CTNNB1	1.3784
CCLE RNAseq	KMS28BM	Myeloma	Multiple myeloma	Myeloma	CTNNB1	1.48643
CCLE RNAseq	KMS34	Myeloma	Multiple myeloma	Myeloma	CTNNB1	1.81538
CCLE RNAseq	L363	Myeloma	Multiple myeloma	Myeloma	CTNNB1	1.98561
CCLE RNAseq	LP1	Myeloma	Multiple myeloma	Myeloma	CTNNB1	1.68922
CCLE RNAseq	MM1S	Myeloma	Multiple myeloma	Myeloma	CTNNB1	1.5824
CCLE RNAseq	MOLP2	Myeloma	Multiple myeloma	Myeloma	CTNNB1	1.30856
CCLE RNAseq	MOLP8	Myeloma	Multiple myeloma	Myeloma	CTNNB1	1.84336
CCLE RNAseq	NCIH929	Myeloma	Multiple myeloma	Myeloma	CTNNB1	1.5914
CCLE RNAseq	OPM2	Myeloma	Multiple myeloma	Myeloma	CTNNB1	1.6826
CCLE RNAseq	RPMI8226	Myeloma	Multiple myeloma	Myeloma	CTNNB1	1.52789
CCLE RNAseq	SKMM2	Myeloma	Multiple myeloma	Myeloma	CTNNB1	1.57113
CCLE RNAseq	U266B1	Myeloma	Multiple myeloma	Myeloma	CTNNB1	1.4833
CCLE RNAseq	HDLM2	Hodgkin lymphoma	Hodgkin lymphoma	Hodgkins lymphoma	CTNNB1	1.911
CCLE RNAseq	HS611T	Hodgkin lymphoma	Hodgkin lymphoma	Hodgkins lymphoma	CTNNB1	1.83506
CCLE RNAseq	KMH2	Hodgkin lymphoma	Hodgkin lymphoma	Hodgkins lymphoma	CTNNB1	2.05774
CCLE RNAseq	L1236	Hodgkin lymphoma	Hodgkin lymphoma	Hodgkins lymphoma	CTNNB1	1.90966
CCLE RNAseq	L428	Hodgkin lymphoma	Hodgkin lymphoma	Hodgkins lymphoma	CTNNB1	1.76042
CCLE RNAseq	L540	Hodgkin lymphoma	Hodgkin lymphoma	Hodgkins lymphoma	CTNNB1	1.86243
CCLE RNAseq	CI1	B-cell, NOS	B-cell, NOS	B-cell, NOS	CTNNB1	1.73941
CCLE RNAseq	JVM3	B-cell, NOS	B-cell, NOS	B-cell, NOS	CTNNB1	1.87927
CCLE RNAseq	MC116	B-cell, NOS	B-cell, NOS	B-cell, NOS	CTNNB1	1.79713
CCLE RNAseq	MEC1	B-cell, NOS	B-cell, NOS	B-cell, NOS	CTNNB1	1.86225
CCLE RNAseq	A3KAW	DLBCL	Diffuse large B-cell (DLBCL)	DLBCL	CTNNB1	1.66238
CCLE RNAseq	DB	DLBCL	Diffuse large B-cell (DLBCL)	DLBCL	CTNNB1	2.1175
CCLE RNAseq	DOHH2	DLBCL	Diffuse large B-cell (DLBCL)	DLBCL	CTNNB1	1.67825
CCLE RNAseq	HT	DLBCL	Diffuse large B-cell (DLBCL)	DLBCL	CTNNB1	1.88287
CCLE RNAseq	KARPAS422	DLBCL	Diffuse large B-cell (DLBCL)	DLBCL	CTNNB1	1.77887
CCLE RNAseq	NUDHL1	DLBCL	Diffuse large B-cell (DLBCL)	DLBCL	CTNNB1	1.64266
CCLE RNAseq	NUDUL1	DLBCL	Diffuse large B-cell (DLBCL)	DLBCL	CTNNB1	2.1182
CCLE RNAseq	OCILY19	DLBCL	Diffuse large B-cell (DLBCL)	DLBCL	CTNNB1	1.87887
CCLE RNAseq	OCILY3	DLBCL	Diffuse large B-cell (DLBCL)	DLBCL	CTNNB1	1.81505
CCLE RNAseq	PFEIFFER	DLBCL	Diffuse large B-cell (DLBCL)	DLBCL	CTNNB1	1.86929
CCLE RNAseq	RI1	DLBCL	Diffuse large B-cell (DLBCL)	DLBCL	CTNNB1	1.92106
CCLE RNAseq	RL	DLBCL	Diffuse large B-cell (DLBCL)	DLBCL	CTNNB1	1.66624
CCLE RNAseq	SUDHL10	DLBCL	Diffuse large B-cell (DLBCL)	DLBCL	CTNNB1	1.81043
CCLE RNAseq	SUDHL4	DLBCL	Diffuse large B-cell (DLBCL)	DLBCL	CTNNB1	1.60379
CCLE RNAseq	SUDHL5	DLBCL	Diffuse large B-cell (DLBCL)	DLBCL	CTNNB1	1.729
CCLE RNAseq	SUDHL6	DLBCL	Diffuse large B-cell (DLBCL)	DLBCL	CTNNB1	1.87749
CCLE RNAseq	SUDHL8	DLBCL	Diffuse large B-cell (DLBCL)	DLBCL	CTNNB1	1.65744
CCLE RNAseq	TOLEDO	DLBCL	Diffuse large B-cell (DLBCL)	DLBCL	CTNNB1	2.02576
CCLE RNAseq	WSUDLCL2	DLBCL	Diffuse large B-cell (DLBCL)	DLBCL	CTNNB1	1.72362
CCLE RNAseq	GRANTA519	Mantle cell	Mantle cell (MCL)	Mantle cell	CTNNB1	1.51188
CCLE RNAseq	JEKO1	Mantle cell	Mantle cell (MCL)	Mantle cell	CTNNB1	1.72607
CCLE RNAseq	JVM2	Mantle cell	Mantle cell (MCL)	Mantle cell	CTNNB1	1.7751
CCLE RNAseq	MINO	Mantle cell	Mantle cell (MCL)	Mantle cell	CTNNB1	1.51375
CCLE RNAseq	REC1	Mantle cell	Mantle cell (MCL)	Mantle cell	CTNNB1	1.86499
CCLE RNAseq	BL41	Burkitts	Burkitts	Burkitts	CTNNB1	1.66295
CCLE RNAseq	BL70	Burkitts	Burkitts	Burkitts	CTNNB1	1.65792
CCLE RNAseq	CA46	Burkitts	Burkitts	Burkitts	CTNNB1	1.79344
CCLE RNAseq	DAUDI	Burkitts	Burkitts	Burkitts	CTNNB1	1.90509
CCLE RNAseq	EB1	Burkitts	Burkitts	Burkitts	CTNNB1	1.74904
CCLE RNAseq	GA10	Burkitts	Burkitts	Burkitts	CTNNB1	1.80976
CCLE RNAseq	NAMALWA	Burkitts	Burkitts	Burkitts	CTNNB1	1.74241
CCLE RNAseq	P3HR1	Burkitts	Burkitts	Burkitts	CTNNB1	1.7629
CCLE RNAseq	RAJI	Burkitts	Burkitts	Burkitts	CTNNB1	1.81941
CCLE RNAseq	ST486	Burkitts	Burkitts	Burkitts	CTNNB1	1.75853
CCLE RNAseq	697	B-ALL	B-cell acute lymphoblastic leukemia (B-ALL)	B-ALL	CTNNB1	1.89774
CCLE RNAseq	A4FUK	B-ALL	B-cell acute lymphoblastic leukemia (B-ALL)	B-ALL	CTNNB1	1.64088
CCLE RNAseq	JM1	B-ALL	B-cell acute lymphoblastic leukemia (B-ALL)	B-ALL	CTNNB1	1.86564
CCLE RNAseq	KASUMI2	B-ALL	B-cell acute lymphoblastic leukemia (B-ALL)	B-ALL	CTNNB1	1.91934
CCLE RNAseq	KOPN8	B-ALL	B-cell acute lymphoblastic leukemia (B-ALL)	B-ALL	CTNNB1	1.80161
CCLE RNAseq	MHHCALL2	B-ALL	B-cell acute lymphoblastic leukemia (B-ALL)	B-ALL	CTNNB1	1.84186
CCLE RNAseq	MHHCALL3	B-ALL	B-cell acute lymphoblastic leukemia (B-ALL)	B-ALL	CTNNB1	1.92148
CCLE RNAseq	MHHCALL4	B-ALL	B-cell acute lymphoblastic leukemia (B-ALL)	B-ALL	CTNNB1	1.91477
CCLE RNAseq	MUTZ5	B-ALL	B-cell acute lymphoblastic leukemia (B-ALL)	B-ALL	CTNNB1	1.76938
CCLE RNAseq	NALM19	B-ALL	B-cell acute lymphoblastic leukemia (B-ALL)	B-ALL	CTNNB1	1.95231
CCLE RNAseq	NALM6	B-ALL	B-cell acute lymphoblastic leukemia (B-ALL)	B-ALL	CTNNB1	1.79872
CCLE RNAseq	RCHACV	B-ALL	B-cell acute lymphoblastic leukemia (B-ALL)	B-ALL	CTNNB1	1.84311
CCLE RNAseq	REH	B-ALL	B-cell acute lymphoblastic leukemia (B-ALL)	B-ALL	CTNNB1	1.63629
CCLE RNAseq	RS411	B-ALL	B-cell acute lymphoblastic leukemia (B-ALL)	B-ALL	CTNNB1	1.20385
CCLE RNAseq	SEM	B-ALL	B-cell acute lymphoblastic leukemia (B-ALL)	B-ALL	CTNNB1	1.9948
CCLE RNAseq	SUPB15	B-ALL	B-cell acute lymphoblastic leukemia (B-ALL)	B-ALL	CTNNB1	1.90342
CCLE RPPA	BICR16	Head and Neck	Squamous	Squamous	CTNNB1	1.17111
CCLE RPPA	BICR6	Head and Neck	Squamous	Squamous	CTNNB1	0.718726
CCLE RPPA	BHY	Head and Neck	Squamous	Squamous	CTNNB1	1.68047
CCLE RPPA	SNU1214	Head and Neck	Squamous	Squamous	CTNNB1	-0.670968
CCLE RPPA	BICR22	Head and Neck	Squamous	Squamous	CTNNB1	-0.010864
CCLE RPPA	BICR18	Head and Neck	Squamous	Squamous	CTNNB1	0.678141
CCLE RPPA	YD15	Head and Neck	Squamous	Squamous	CTNNB1	0.525027
CCLE RPPA	YD10B	Head and Neck	Squamous	Squamous	CTNNB1	0.707586
CCLE RPPA	HSC2	Head and Neck	Squamous	Squamous	CTNNB1	2.17634
CCLE RPPA	HSC3	Head and Neck	Squamous	Squamous	CTNNB1	-0.813738
CCLE RPPA	HSC4	Head and Neck	Squamous	Squamous	CTNNB1	1.96249
CCLE RPPA	FADU	Head and Neck	Squamous	Squamous	CTNNB1	0.967922
CCLE RPPA	CAL27	Head and Neck	Squamous	Squamous	CTNNB1	0.822775
CCLE RPPA	SCC9	Head and Neck	Squamous	Squamous	CTNNB1	1.79641
CCLE RPPA	SCC4	Head and Neck	Squamous	Squamous	CTNNB1	1.04173
CCLE RPPA	SNU1066	Head and Neck	Squamous	Squamous	CTNNB1	1.47946
CCLE RPPA	SNU1041	Head and Neck	Squamous	Squamous	CTNNB1	1.10626
CCLE RPPA	BICR31	Head and Neck	Squamous	Squamous	CTNNB1	-0.869089
CCLE RPPA	PECAPJ15	Head and Neck	Squamous	Squamous	CTNNB1	0.318857
CCLE RPPA	PECAPJ49	Head and Neck	Squamous	Squamous	CTNNB1	0.186884
CCLE RPPA	PECAPJ34CLONEC12	Head and Neck	Squamous	Squamous	CTNNB1	0.080767
CCLE RPPA	PECAPJ41CLONED2	Head and Neck	Squamous	Squamous	CTNNB1	0.442715
CCLE RPPA	A253	Head and Neck	Squamous	Squamous	CTNNB1	1.17478
CCLE RPPA	CAL33	Head and Neck	Squamous	Squamous	CTNNB1	0.670408
CCLE RPPA	SNU1076	Head and Neck	Squamous	Squamous	CTNNB1	1.36196
CCLE RPPA	YD38	Head and Neck	Squamous	Squamous	CTNNB1	0.782258
CCLE RPPA	SNU46	Head and Neck	Squamous	Squamous	CTNNB1	0.600821
CCLE RPPA	YD8	Head and Neck	Squamous	Squamous	CTNNB1	-0.533308
CCLE RPPA	SNU899	Head and Neck	Squamous	Squamous	CTNNB1	2.18356
CCLE RPPA	DETROIT562	Head and Neck	Squamous	Squamous	CTNNB1	0.773587
CCLE RPPA	SCC25	Head and Neck	Squamous	Squamous	CTNNB1	1.07626
CCLE RPPA	SCC15	Head and Neck	Squamous	Squamous	CTNNB1	0.361775
CCLE RPPA	SW1116	Colorectal	Adenocarcinoma	Colorectal	CTNNB1	1.55077
CCLE RPPA	OUMS23	Colorectal	Adenocarcinoma	Colorectal	CTNNB1	1.96135
CCLE RPPA	NCIH716	Colorectal	Adenocarcinoma	Colorectal	CTNNB1	-1.84091
CCLE RPPA	SW480	Colorectal	Adenocarcinoma	Colorectal	CTNNB1	2.52788
CCLE RPPA	SNUC2A	Colorectal	Adenocarcinoma	Colorectal	CTNNB1	0.89377
CCLE RPPA	NCIH508	Colorectal	Adenocarcinoma	Colorectal	CTNNB1	1.76559
CCLE RPPA	LS123	Colorectal	Adenocarcinoma	Colorectal	CTNNB1	0.070845
CCLE RPPA	SNU1197	Colorectal	Adenocarcinoma	Colorectal	CTNNB1	0.231849
CCLE RPPA	CW2	Colorectal	Adenocarcinoma	Colorectal	CTNNB1	-0.386852
CCLE RPPA	SNU61	Colorectal	Adenocarcinoma	Colorectal	CTNNB1	0.825902
CCLE RPPA	HT115	Colorectal	Adenocarcinoma	Colorectal	CTNNB1	-0.789844
CCLE RPPA	SNU1033	Colorectal	Adenocarcinoma	Colorectal	CTNNB1	2.48582
CCLE RPPA	SNUC5	Colorectal	Adenocarcinoma	Colorectal	CTNNB1	0.800815
CCLE RPPA	SNUC4	Colorectal	Adenocarcinoma	Colorectal	CTNNB1	0.770645
CCLE RPPA	HCT15	Colorectal	Adenocarcinoma	Colorectal	CTNNB1	1.65239
CCLE RPPA	SW1463	Colorectal	Adenocarcinoma	Colorectal	CTNNB1	2.10933
CCLE RPPA	CCK81	Colorectal	Adenocarcinoma	Colorectal	CTNNB1	1.08526
CCLE RPPA	COLO201	Colorectal	Adenocarcinoma	Colorectal	CTNNB1	1.35163
CCLE RPPA	C2BBE1	Colorectal	Adenocarcinoma	Colorectal	CTNNB1	0.809255
CCLE RPPA	LS513	Colorectal	Adenocarcinoma	Colorectal	CTNNB1	0.778982
CCLE RPPA	SW837	Colorectal	Adenocarcinoma	Colorectal	CTNNB1	1.55263
CCLE RPPA	GP2D	Colorectal	Adenocarcinoma	Colorectal	CTNNB1	1.13296
CCLE RPPA	HT55	Colorectal	Adenocarcinoma	Colorectal	CTNNB1	2.40558
CCLE RPPA	MDST8	Colorectal	Adenocarcinoma	Colorectal	CTNNB1	0.517979
CCLE RPPA	SKCO1	Colorectal	Adenocarcinoma	Colorectal	CTNNB1	0.493523
CCLE RPPA	SNU81	Colorectal	Adenocarcinoma	Colorectal	CTNNB1	1.3346
CCLE RPPA	SNU1040	Colorectal	Adenocarcinoma	Colorectal	CTNNB1	0.870117
CCLE RPPA	SNU175	Colorectal	Adenocarcinoma	Colorectal	CTNNB1	0.932919
CCLE RPPA	SNU407	Colorectal	Adenocarcinoma	Colorectal	CTNNB1	1.66027
CCLE RPPA	SNU283	Colorectal	Adenocarcinoma	Colorectal	CTNNB1	1.00272
CCLE RPPA	SNU503	Colorectal	Adenocarcinoma	Colorectal	CTNNB1	0.285889
CCLE RPPA	NCIH684	Colorectal	Adenocarcinoma	Colorectal	CTNNB1	1.41814
CCLE RPPA	HCC56	Colorectal	Adenocarcinoma	Colorectal	CTNNB1	-3.46616
CCLE RPPA	RCM1	Colorectal	Adenocarcinoma	Colorectal	CTNNB1	1.89942
CCLE RPPA	RKO	Colorectal	Adenocarcinoma	Colorectal	CTNNB1	-3.27774
CCLE RPPA	SNUC1	Colorectal	Adenocarcinoma	Colorectal	CTNNB1	1.28186
CCLE RPPA	SW620	Colorectal	Adenocarcinoma	Colorectal	CTNNB1	1.46094
CCLE RPPA	HCT116	Colorectal	Adenocarcinoma	Colorectal	CTNNB1	1.02839
CCLE RPPA	LS411N	Colorectal	Adenocarcinoma	Colorectal	CTNNB1	0.438488
CCLE RPPA	LOVO	Colorectal	Adenocarcinoma	Colorectal	CTNNB1	0.766223
CCLE RPPA	LS1034	Colorectal	Adenocarcinoma	Colorectal	CTNNB1	1.65208
CCLE RPPA	SW48	Colorectal	Adenocarcinoma	Colorectal	CTNNB1	-2.66629
CCLE RPPA	LS180	Colorectal	Adenocarcinoma	Colorectal	CTNNB1	1.27927
CCLE RPPA	SW403	Colorectal	Adenocarcinoma	Colorectal	CTNNB1	1.74351
CCLE RPPA	NCIH747	Colorectal	Adenocarcinoma	Colorectal	CTNNB1	-0.350167
CCLE RPPA	SW1417	Colorectal	Adenocarcinoma	Colorectal	CTNNB1	0.194505
CCLE RPPA	SW948	Colorectal	Adenocarcinoma	Colorectal	CTNNB1	0.293355
CCLE RPPA	HT29	Colorectal	Adenocarcinoma	Colorectal	CTNNB1	-0.258424
CCLE RPPA	KM12	Colorectal	Adenocarcinoma	Colorectal	CTNNB1	0.753002
CCLE RPPA	T84	Colorectal	Adenocarcinoma	Colorectal	CTNNB1	1.40631
CCLE RPPA	CL14	Colorectal	Adenocarcinoma	Colorectal	CTNNB1	1.30462
CCLE RPPA	CL40	Colorectal	Adenocarcinoma	Colorectal	CTNNB1	1.82669
CCLE RPPA	COLO678	Colorectal	Adenocarcinoma	Colorectal	CTNNB1	0.682946
CCLE RPPA	COLO320	Colorectal	Adenocarcinoma	Colorectal	CTNNB1	1.68862
CCLE RPPA	CL11	Colorectal	Adenocarcinoma	Colorectal	CTNNB1	1.30976
CCLE RPPA	CL34	Colorectal	Adenocarcinoma	Colorectal	CTNNB1	1.37205
CCLE RPPA	NCIH660	Prostate	Small cell	Prostate	CTNNB1	-1.74206
CCLE RPPA	VCAP	Prostate	Adenocarcinoma	Prostate	CTNNB1	1.15974
CCLE RPPA	MDAPCA2B	Prostate	Adenocarcinoma	Prostate	CTNNB1	0.355195
CCLE RPPA	DU145	Prostate	Adenocarcinoma	Prostate	CTNNB1	0.326062
CCLE RPPA	LNCAPCLONEFGC	Prostate	Adenocarcinoma	Prostate	CTNNB1	1.56679
CCLE RPPA	22RV1	Prostate	Adenocarcinoma	Prostate	CTNNB1	1.95457
CCLE RPPA	PC3	Prostate	Adenocarcinoma	Prostate	CTNNB1	0.203962
CCLE RPPA	UMUC3	Bladder	Transitional cell	Bladder	CTNNB1	-0.810807
CCLE RPPA	5637	Bladder	NOS	Bladder	CTNNB1	-0.29077
CCLE RPPA	UBLC1	Bladder	Transitional cell	Bladder	CTNNB1	0.632387
CCLE RPPA	J82	Bladder	Transitional cell	Bladder	CTNNB1	0.033103
CCLE RPPA	T24	Bladder	NOS	Bladder	CTNNB1	-0.195251
CCLE RPPA	253J	Bladder	NOS	Bladder	CTNNB1	0.689934
CCLE RPPA	253JBV	Bladder	NOS	Bladder	CTNNB1	-0.337373
CCLE RPPA	HT1197	Bladder	NOS	Bladder	CTNNB1	2.61472
CCLE RPPA	UMUC1	Bladder	Transitional cell	Bladder	CTNNB1	1.24039
CCLE RPPA	TCCSUP	Bladder	Transitional cell	Bladder	CTNNB1	-0.080058
CCLE RPPA	JMSU1	Bladder	NOS	Bladder	CTNNB1	0.055197
CCLE RPPA	SW780	Bladder	Transitional cell	Bladder	CTNNB1	0.223406
CCLE RPPA	HT1376	Bladder	NOS	Bladder	CTNNB1	0.412094
CCLE RPPA	SCABER	Bladder	NOS	Bladder	CTNNB1	1.27771
CCLE RPPA	RT4	Bladder	Transitional cell	Bladder	CTNNB1	0.085124
CCLE RPPA	RT112	Bladder	Transitional cell	Bladder	CTNNB1	1.15786
CCLE RPPA	SW1710	Bladder	Transitional cell	Bladder	CTNNB1	1.05639
CCLE RPPA	VMCUB1	Bladder	Transitional cell	Bladder	CTNNB1	0.568552
CCLE RPPA	CAL29	Bladder	Transitional cell	Bladder	CTNNB1	0.011898
CCLE RPPA	BFTC905	Bladder	Transitional cell	Bladder	CTNNB1	1.51003
CCLE RPPA	KU1919	Bladder	Transitional cell	Bladder	CTNNB1	0.850195
CCLE RPPA	BC3C	Bladder	Transitional cell	Bladder	CTNNB1	-0.548618
CCLE RPPA	639V	Bladder	Transitional cell	Bladder	CTNNB1	0.420799
CCLE RPPA	647V	Bladder	NOS	Bladder	CTNNB1	0.493114
CCLE RPPA	LN229	Glioma	Glioblastoma	Glioma	CTNNB1	0.074606
CCLE RPPA	SF126	Glioma	Astrocytoma	Glioma	CTNNB1	0.447957
CCLE RPPA	BECKER	Glioma	Astrocytoma	Glioma	CTNNB1	-0.182785
CCLE RPPA	SW1783	Glioma	Astrocytoma	Glioma	CTNNB1	0.497682
CCLE RPPA	TM31	Glioma	Astrocytoma	Glioma	CTNNB1	-0.102563
CCLE RPPA	SF295	Glioma	Glioblastoma	Glioma	CTNNB1	0.419836
CCLE RPPA	M059K	Glioma	Glioblastoma	Glioma	CTNNB1	0.041453
CCLE RPPA	GOS3	Glioma	Glioblastoma	Glioma	CTNNB1	0.544593
CCLE RPPA	KNS60	Glioma	Glioblastoma	Glioma	CTNNB1	0.399749
CCLE RPPA	KNS81	Glioma	Glioblastoma	Glioma	CTNNB1	0.700326
CCLE RPPA	KG1C	Glioma	Oligodendroglioma	Glioma	CTNNB1	-0.744358
CCLE RPPA	KALS1	Glioma	Glioblastoma	Glioma	CTNNB1	0.174844
CCLE RPPA	AM38	Glioma	Glioblastoma	Glioma	CTNNB1	0.516709
CCLE RPPA	CAS1	Glioma	Glioblastoma	Glioma	CTNNB1	0.777382
CCLE RPPA	H4	Glioma	NOS	Glioma	CTNNB1	0.98273
CCLE RPPA	NMCG1	Glioma	Astrocytoma	Glioma	CTNNB1	0.881489
CCLE RPPA	KNS42	Glioma	Glioblastoma	Glioma	CTNNB1	0.870072
CCLE RPPA	YH13	Glioma	Glioblastoma	Glioma	CTNNB1	0.621487
CCLE RPPA	DKMG	Glioma	Glioblastoma	Glioma	CTNNB1	0.256234
CCLE RPPA	U118MG	Glioma	Astrocytoma	Glioma	CTNNB1	0.229895
CCLE RPPA	GB1	Glioma	Glioblastoma	Glioma	CTNNB1	0.818813
CCLE RPPA	SNU489	Glioma	Glioblastoma	Glioma	CTNNB1	0.23456
CCLE RPPA	SNU201	Glioma	Glioblastoma	Glioma	CTNNB1	0.770845
CCLE RPPA	SNU466	Glioma	Glioblastoma	Glioma	CTNNB1	0.615477
CCLE RPPA	SNU1105	Glioma	Glioblastoma	Glioma	CTNNB1	1.04067
CCLE RPPA	SNU738	Glioma	Oligodendroglioma	Glioma	CTNNB1	0.011852
CCLE RPPA	SNU626	Glioma	Glioblastoma	Glioma	CTNNB1	0.212635
CCLE RPPA	CCFSTTG1	Glioma	Astrocytoma	Glioma	CTNNB1	-0.092097
CCLE RPPA	SW1088	Glioma	Astrocytoma	Glioma	CTNNB1	0.028594
CCLE RPPA	HS683	Glioma	Oligodendroglioma	Glioma	CTNNB1	0.049551
CCLE RPPA	LN18	Glioma	Glioblastoma	Glioma	CTNNB1	-0.688055
CCLE RPPA	T98G	Glioma	Glioblastoma	Glioma	CTNNB1	-0.259737
CCLE RPPA	DBTRG05MG	Glioma	Glioblastoma	Glioma	CTNNB1	0.245399
CCLE RPPA	A172	Glioma	Glioblastoma	Glioma	CTNNB1	0.070802
CCLE RPPA	GMS10	Glioma	Glioblastoma	Glioma	CTNNB1	0.226695
CCLE RPPA	42MGBA	Glioma	Astrocytoma	Glioma	CTNNB1	-0.515023
CCLE RPPA	GAMG	Glioma	Glioblastoma	Glioma	CTNNB1	-0.905694
CCLE RPPA	YKG1	Glioma	Glioblastoma	Glioma	CTNNB1	0.307496
CCLE RPPA	U251MG	Glioma	Astrocytoma	Glioma	CTNNB1	0.848414
CCLE RPPA	KS1	Glioma	Astrocytoma	Glioma	CTNNB1	-0.053847
CCLE RPPA	8MGBA	Glioma	Astrocytoma	Glioma	CTNNB1	-0.931215
CCLE RPPA	U87MG	Glioma	Astrocytoma	Glioma	CTNNB1	-0.233384
CCLE RPPA	SNU449	Liver	Hepatocellular carcinoma	Liver	CTNNB1	0.488019
CCLE RPPA	JHH7	Liver	Hepatocellular carcinoma	Liver	CTNNB1	0.615151
CCLE RPPA	SNU761	Liver	Hepatocellular carcinoma	Liver	CTNNB1	1.05164
CCLE RPPA	LI7	Liver	Hepatocellular carcinoma	Liver	CTNNB1	0.523755
CCLE RPPA	HLF	Liver	Hepatocellular carcinoma	Liver	CTNNB1	-1.01898
CCLE RPPA	JHH4	Liver	Hepatocellular carcinoma	Liver	CTNNB1	-0.054961
CCLE RPPA	JHH1	Liver	Hepatocellular carcinoma	Liver	CTNNB1	0.517106
CCLE RPPA	JHH5	Liver	Hepatocellular carcinoma	Liver	CTNNB1	0.953307
CCLE RPPA	HUH7	Liver	Hepatocellular carcinoma	Liver	CTNNB1	0.87621
CCLE RPPA	SNU398	Liver	Hepatocellular carcinoma	Liver	CTNNB1	-0.711654
CCLE RPPA	SNU423	Liver	Hepatocellular carcinoma	Liver	CTNNB1	-0.089712
CCLE RPPA	SNU387	Liver	Hepatocellular carcinoma	Liver	CTNNB1	0.370281
CCLE RPPA	SNU475	Liver	Hepatocellular carcinoma	Liver	CTNNB1	1.55775
CCLE RPPA	JHH6	Liver	Hepatocellular carcinoma	Liver	CTNNB1	1.00491
CCLE RPPA	SKHEP1	Liver	Hepatocellular carcinoma	Liver	CTNNB1	-1.76137
CCLE RPPA	SNU886	Liver	Hepatocellular carcinoma	Liver	CTNNB1	0.608986
CCLE RPPA	SNU878	Liver	Hepatocellular carcinoma	Liver	CTNNB1	0.201307
CCLE RPPA	HEP3B217	Liver	Hepatocellular carcinoma	Liver	CTNNB1	0.252011
CCLE RPPA	PLCPRF5	Liver	Hepatocellular carcinoma	Liver	CTNNB1	0.37756
CCLE RPPA	HEPG2	Liver	Hepatoblastoma	Liver	CTNNB1	-0.988059
CCLE RPPA	HUH1	Liver	Hepatocellular carcinoma	Liver	CTNNB1	-0.100533
CCLE RPPA	JHH2	Liver	Hepatocellular carcinoma	Liver	CTNNB1	0.782213
CCLE RPPA	CAKI1	Kidney	Clear cell	Kidney	CTNNB1	-0.196142
CCLE RPPA	TUHR4TKB	Kidney	Renal cell	Kidney	CTNNB1	-0.192817
CCLE RPPA	RCC10RGB	Kidney	Renal cell	Kidney	CTNNB1	0.485522
CCLE RPPA	OSRC2	Kidney	Renal cell	Kidney	CTNNB1	0.955125
CCLE RPPA	SNU1272	Kidney	Clear cell	Kidney	CTNNB1	0.300862
CCLE RPPA	TUHR14TKB	Kidney	Renal cell	Kidney	CTNNB1	1.47885
CCLE RPPA	TUHR10TKB	Kidney	Renal cell	Kidney	CTNNB1	0.732581
CCLE RPPA	KMRC20	Kidney	Clear cell	Kidney	CTNNB1	1.54971
CCLE RPPA	VMRCRCW	Kidney	Renal cell	Kidney	CTNNB1	0.044386
CCLE RPPA	A498	Kidney	Renal cell	Kidney	CTNNB1	0.176753
CCLE RPPA	A704	Kidney	Renal cell	Kidney	CTNNB1	0.311662
CCLE RPPA	SNU349	Kidney	Clear cell	Kidney	CTNNB1	1.09737
CCLE RPPA	KMRC3	Kidney	Clear cell	Kidney	CTNNB1	0.44529
CCLE RPPA	769P	Kidney	Clear cell	Kidney	CTNNB1	0.079803
CCLE RPPA	786O	Kidney	Clear cell	Kidney	CTNNB1	0.25308
CCLE RPPA	VMRCRCZ	Kidney	Renal cell	Kidney	CTNNB1	0.810074
CCLE RPPA	ACHN	Kidney	Papillary	Kidney	CTNNB1	-0.776553
CCLE RPPA	CAKI2	Kidney	Papillary	Kidney	CTNNB1	-0.909563
CCLE RPPA	KMRC2	Kidney	Clear cell	Kidney	CTNNB1	0.000657
CCLE RPPA	KMRC1	Kidney	Clear cell	Kidney	CTNNB1	-0.363296
CCLE RPPA	KLE	Endometrial	Adenocarcinoma	Endometrial	CTNNB1	0.363404
CCLE RPPA	SNGM	Endometrial	Adenocarcinoma	Endometrial	CTNNB1	-1.56466
CCLE RPPA	HEC151	Endometrial	Adenocarcinoma	Endometrial	CTNNB1	0.401244
CCLE RPPA	HEC1B	Endometrial	Adenocarcinoma	Endometrial	CTNNB1	-1.23937
CCLE RPPA	SNU1077	Endometrial	Carcinosarcoma	Endometrial	CTNNB1	0.608564
CCLE RPPA	JHUEM3	Endometrial	Adenocarcinoma	Endometrial	CTNNB1	-0.096926
CCLE RPPA	RL952	Endometrial	Squamous cell	Endometrial	CTNNB1	1.37624
CCLE RPPA	MFE280	Endometrial	Adenocarcinoma	Endometrial	CTNNB1	0.893938
CCLE RPPA	MFE319	Endometrial	Squamous cell	Endometrial	CTNNB1	0.753023
CCLE RPPA	MFE296	Endometrial	Adenocarcinoma	Endometrial	CTNNB1	-1.88224
CCLE RPPA	EFE184	Endometrial	Adenocarcinoma	Endometrial	CTNNB1	-0.510371
CCLE RPPA	HEC108	Endometrial	Adenocarcinoma	Endometrial	CTNNB1	-0.110082
CCLE RPPA	HEC265	Endometrial	Adenocarcinoma	Endometrial	CTNNB1	1.60397
CCLE RPPA	HEC6	Endometrial	Squamous cell	Endometrial	CTNNB1	2.14572
CCLE RPPA	HEC50B	Endometrial	Adenocarcinoma	Endometrial	CTNNB1	0.770693
CCLE RPPA	TEN	Endometrial	Clear cell	Endometrial	CTNNB1	1.42149
CCLE RPPA	JHUEM1	Endometrial	Adenocarcinoma	Endometrial	CTNNB1	0.611176
CCLE RPPA	HEC251	Endometrial	Adenocarcinoma	Endometrial	CTNNB1	1.94873
CCLE RPPA	ISHIKAWAHERAKLIO02ER	Endometrial	Adenocarcinoma	Endometrial	CTNNB1	1.89428
CCLE RPPA	COLO684	Endometrial	Adenocarcinoma	Endometrial	CTNNB1	-0.502642
CCLE RPPA	SNU685	Endometrial	Mixed Mullerian Tumor (MMMT)	Endometrial	CTNNB1	-0.237702
CCLE RPPA	HEC59	Endometrial	Adenocarcinoma	Endometrial	CTNNB1	1.73651
CCLE RPPA	EN	Endometrial	Adenocarcinoma	Endometrial	CTNNB1	-3.71041
CCLE RPPA	ESS1	Endometrial	Stromal sarcoma	Endometrial	CTNNB1	1.29143
CCLE RPPA	HEC1A	Endometrial	Adenocarcinoma	Endometrial	CTNNB1	-1.02263
CCLE RPPA	JHUEM2	Endometrial	Adenocarcinoma	Endometrial	CTNNB1	-1.1029
CCLE RPPA	AN3CA	Endometrial	Adenocarcinoma	Endometrial	CTNNB1	-3.51522
CCLE RPPA	JHUEM7	Endometrial	Adenocarcinoma	Endometrial	CTNNB1	0.757828
CCLE RPPA	OV56	Ovarian	Serous	Ovarian	CTNNB1	-0.627228
CCLE RPPA	JHOS4	Ovarian	High grade serous	Ovarian	CTNNB1	0.07857
CCLE RPPA	RMUGS	Ovarian	Cystadenocarcinoma	Ovarian	CTNNB1	1.13313
CCLE RPPA	RKN	Ovarian	NOS	Ovarian	CTNNB1	-0.491563
CCLE RPPA	COV318	Ovarian	High grade serous	Ovarian	CTNNB1	-0.184157
CCLE RPPA	JHOM1	Ovarian	Adenocarcinoma	Ovarian	CTNNB1	0.5217
CCLE RPPA	JHOC5	Ovarian	Clear cell	Ovarian	CTNNB1	-0.004233
CCLE RPPA	OVK18	Ovarian	Endometrioid	Ovarian	CTNNB1	-2.83656
CCLE RPPA	SNU119	Ovarian	Cystadenocarcinoma	Ovarian	CTNNB1	0.983188
CCLE RPPA	JHOM2B	Ovarian	Adenocarcinoma	Ovarian	CTNNB1	1.75184
CCLE RPPA	OV90	Ovarian	High grade serous	Ovarian	CTNNB1	-0.146159
CCLE RPPA	OVTOKO	Ovarian	Clear cell	Ovarian	CTNNB1	-2.39014
CCLE RPPA	OVCAR4	Ovarian	High grade serous	Ovarian	CTNNB1	0.894563
CCLE RPPA	SKOV3	Ovarian	Endometrioid	Ovarian	CTNNB1	-0.063012
CCLE RPPA	NIHOVCAR3	Ovarian	High grade serous	Ovarian	CTNNB1	2.1118
CCLE RPPA	COV362	Ovarian	High grade serous	Ovarian	CTNNB1	0.164998
CCLE RPPA	COV434	Ovarian	Endometrioid	Ovarian	CTNNB1	-0.835312
CCLE RPPA	COV644	Ovarian	Adenocarcinoma	Ovarian	CTNNB1	0.657088
CCLE RPPA	OV7	Ovarian	Clear cell	Ovarian	CTNNB1	0.08747
CCLE RPPA	OAW42	Ovarian	Cystadenocarcinoma	Ovarian	CTNNB1	-1.26032
CCLE RPPA	OAW28	Ovarian	High grade serous	Ovarian	CTNNB1	0.938573
CCLE RPPA	OVCAR8	Ovarian	High grade serous	Ovarian	CTNNB1	0.667869
CCLE RPPA	OVMANA	Ovarian	Clear cell	Ovarian	CTNNB1	-0.656981
CCLE RPPA	59M	Ovarian	High grade serous	Ovarian	CTNNB1	0.316378
CCLE RPPA	KURAMOCHI	Ovarian	High grade serous	Ovarian	CTNNB1	1.16345
CCLE RPPA	SNU840	Ovarian	Brenner	Ovarian	CTNNB1	-0.797336
CCLE RPPA	SNU8	Ovarian	Cystadenocarcinoma	Ovarian	CTNNB1	-0.620276
CCLE RPPA	JHOS2	Ovarian	High grade serous	Ovarian	CTNNB1	0.360782
CCLE RPPA	OC314	Ovarian	Clear cell	Ovarian	CTNNB1	0.26799
CCLE RPPA	CAOV3	Ovarian	High grade serous	Ovarian	CTNNB1	0.597609
CCLE RPPA	MCAS	Ovarian	Cystadenocarcinoma	Ovarian	CTNNB1	1.98852
CCLE RPPA	EFO27	Ovarian	Endometrioid	Ovarian	CTNNB1	0.955848
CCLE RPPA	A2780	Ovarian	Endometrioid	Ovarian	CTNNB1	-1.19724
CCLE RPPA	IGROV1	Ovarian	Endometrioid	Ovarian	CTNNB1	-1.37293
CCLE RPPA	TOV21G	Ovarian	Clear cell	Ovarian	CTNNB1	-1.38506
CCLE RPPA	OVSAHO	Ovarian	High grade serous	Ovarian	CTNNB1	0.247868
CCLE RPPA	FUOV1	Ovarian	High grade serous	Ovarian	CTNNB1	0.217737
CCLE RPPA	HEYA8	Ovarian	Low grade serous	Ovarian	CTNNB1	0.830241
CCLE RPPA	TYKNU	Ovarian	High grade serous	Ovarian	CTNNB1	1.0586
CCLE RPPA	OVISE	Ovarian	Clear cell	Ovarian	CTNNB1	0.209741
CCLE RPPA	OVKATE	Ovarian	High grade serous	Ovarian	CTNNB1	0.873036
CCLE RPPA	ES2	Ovarian	Clear cell	Ovarian	CTNNB1	-0.654968
CCLE RPPA	TOV112D	Ovarian	Endometrioid	Ovarian	CTNNB1	0.705497
CCLE RPPA	EFO21	Ovarian	Clear cell	Ovarian	CTNNB1	1.14507
CCLE RPPA	RMGI	Ovarian	Clear cell	Ovarian	CTNNB1	0.524037
CCLE RPPA	ONCODG1	Ovarian	High grade serous	Ovarian	CTNNB1	1.01382
CCLE RPPA	PATU8988S	Pancreas	Ductal adenocarcinoma	Pancreas	CTNNB1	0.792486
CCLE RPPA	SW1990	Pancreas	Ductal adenocarcinoma	Pancreas	CTNNB1	0.542589
CCLE RPPA	PANC1	Pancreas	Ductal adenocarcinoma	Pancreas	CTNNB1	-0.959555
CCLE RPPA	HPAC	Pancreas	Ductal adenocarcinoma	Pancreas	CTNNB1	0.827036
CCLE RPPA	SU8686	Pancreas	Ductal adenocarcinoma	Pancreas	CTNNB1	0.697162
CCLE RPPA	PANC0203	Pancreas	Ductal adenocarcinoma	Pancreas	CTNNB1	0.336342
CCLE RPPA	SNU324	Pancreas	Ductal adenocarcinoma	Pancreas	CTNNB1	0.679636
CCLE RPPA	SNU213	Pancreas	Ductal adenocarcinoma	Pancreas	CTNNB1	-0.212792
CCLE RPPA	PATU8902	Pancreas	Ductal adenocarcinoma	Pancreas	CTNNB1	0.478415
CCLE RPPA	DANG	Pancreas	Ductal adenocarcinoma	Pancreas	CTNNB1	0.340087
CCLE RPPA	HUPT3	Pancreas	Ductal adenocarcinoma	Pancreas	CTNNB1	-0.122266
CCLE RPPA	KP3	Pancreas	Ductal adenosquamous	Pancreas	CTNNB1	1.50155
CCLE RPPA	KP4	Pancreas	Ductal adenocarcinoma	Pancreas	CTNNB1	-1.0611
CCLE RPPA	HPAFII	Pancreas	Ductal adenocarcinoma	Pancreas	CTNNB1	1.54521
CCLE RPPA	CAPAN1	Pancreas	Ductal adenocarcinoma	Pancreas	CTNNB1	-0.366789
CCLE RPPA	CFPAC1	Pancreas	Ductal adenocarcinoma	Pancreas	CTNNB1	-0.235443
CCLE RPPA	BXPC3	Pancreas	Ductal adenocarcinoma	Pancreas	CTNNB1	2.24851
CCLE RPPA	SUIT2	Pancreas	Ductal adenocarcinoma	Pancreas	CTNNB1	-0.934937
CCLE RPPA	YAPC	Pancreas	Ductal adenocarcinoma	Pancreas	CTNNB1	0.673674
CCLE RPPA	SNU410	Pancreas	Ductal adenocarcinoma	Pancreas	CTNNB1	-0.192334
CCLE RPPA	T3M4	Pancreas	Ductal adenocarcinoma	Pancreas	CTNNB1	-0.937685
CCLE RPPA	PK45H	Pancreas	Ductal adenocarcinoma	Pancreas	CTNNB1	-2.11998
CCLE RPPA	PANC0813	Pancreas	Ductal adenocarcinoma	Pancreas	CTNNB1	0.548541
CCLE RPPA	PK1	Pancreas	Ductal adenocarcinoma	Pancreas	CTNNB1	0.560461
CCLE RPPA	PANC0504	Pancreas	Ductal adenocarcinoma	Pancreas	CTNNB1	-0.112754
CCLE RPPA	MIAPACA2	Pancreas	Ductal adenocarcinoma	Pancreas	CTNNB1	-2.77025
CCLE RPPA	CAPAN2	Pancreas	Ductal adenocarcinoma	Pancreas	CTNNB1	1.42561
CCLE RPPA	HS766T	Pancreas	Ductal adenocarcinoma	Pancreas	CTNNB1	1.48489
CCLE RPPA	PANC1005	Pancreas	Ductal adenocarcinoma	Pancreas	CTNNB1	-0.16069
CCLE RPPA	ASPC1	Pancreas	Ductal adenocarcinoma	Pancreas	CTNNB1	-0.69705
CCLE RPPA	L33	Pancreas	Ductal adenosquamous	Pancreas	CTNNB1	-0.285479
CCLE RPPA	KP2	Pancreas	Ductal adenocarcinoma	Pancreas	CTNNB1	0.877835
CCLE RPPA	PANC0403	Pancreas	Ductal adenocarcinoma	Pancreas	CTNNB1	0.795893
CCLE RPPA	PK59	Pancreas	Ductal adenocarcinoma	Pancreas	CTNNB1	0.841305
CCLE RPPA	QGP1	Pancreas	Somatostatinoma	Pancreas	CTNNB1	-0.581443
CCLE RPPA	PANC0327	Pancreas	Ductal adenocarcinoma	Pancreas	CTNNB1	1.09519
CCLE RPPA	TCCPAN2	Pancreas	Ductal adenocarcinoma	Pancreas	CTNNB1	-0.837667
CCLE RPPA	HUPT4	Pancreas	Ductal adenocarcinoma	Pancreas	CTNNB1	0.656547
CCLE RPPA	PSN1	Pancreas	Ductal adenocarcinoma	Pancreas	CTNNB1	-2.23097
CCLE RPPA	PATU8988T	Pancreas	Ductal adenocarcinoma	Pancreas	CTNNB1	-1.49521
CCLE RPPA	RERFGC1B	Gastric	Adenocarcinoma	Gastric	CTNNB1	0.294241
CCLE RPPA	HS746T	Gastric	Adenocarcinoma	Gastric	CTNNB1	-0.764833
CCLE RPPA	LMSU	Gastric	Adenocarcinoma	Gastric	CTNNB1	-0.469205
CCLE RPPA	TGBC11TKB	Gastric	Adenocarcinoma	Gastric	CTNNB1	0.668574
CCLE RPPA	SNU520	Gastric	Adenocarcinoma	Gastric	CTNNB1	1.04712
CCLE RPPA	GSS	Gastric	Adenocarcinoma	Gastric	CTNNB1	0.778244
CCLE RPPA	SNU620	Gastric	Adenocarcinoma	Gastric	CTNNB1	1.4512
CCLE RPPA	GSU	Gastric	Adenocarcinoma	Gastric	CTNNB1	-2.74371
CCLE RPPA	FU97	Gastric	Diffuse adenocarcinoma	Gastric	CTNNB1	-1.25226
CCLE RPPA	GCIY	Gastric	Adenocarcinoma	Gastric	CTNNB1	0.433142
CCLE RPPA	SH10TC	Gastric	Mucinous adenocarcinoma	Gastric	CTNNB1	-0.72543
CCLE RPPA	MKN1	Gastric	Adenosquamous adenocarcinoma	Gastric	CTNNB1	-2.01347
CCLE RPPA	MKN74	Gastric	Tubular adenocarcinoma	Gastric	CTNNB1	1.46786
CCLE RPPA	KE39	Gastric	Adenocarcinoma	Gastric	CTNNB1	-1.38721
CCLE RPPA	HGC27	Gastric	Adenocarcinoma	Gastric	CTNNB1	-0.33004
CCLE RPPA	HUG1N	Gastric	Tubular adenocarcinoma	Gastric	CTNNB1	-0.461347
CCLE RPPA	NUGC4	Gastric	Diffuse adenocarcinoma	Gastric	CTNNB1	-2.78172
CCLE RPPA	SNU16	Gastric	Adenocarcinoma	Gastric	CTNNB1	1.04127
CCLE RPPA	NCIN87	Gastric	Tubular adenocarcinoma	Gastric	CTNNB1	-2.24167
CCLE RPPA	OCUM1	Gastric	Diffuse adenocarcinoma	Gastric	CTNNB1	1.63061
CCLE RPPA	SNU5	Gastric	Adenocarcinoma	Gastric	CTNNB1	-2.39972
CCLE RPPA	SNU601	Gastric	Signet ring cell adenocarcinoma	Gastric	CTNNB1	-2.64073
CCLE RPPA	SNU668	Gastric	Diffuse adenocarcinoma	Gastric	CTNNB1	-1.17904
CCLE RPPA	NCCSTCK140	Gastric	Adenocarcinoma	Gastric	CTNNB1	0.664304
CCLE RPPA	SNU719	Gastric	Tubular adenocarcinoma	Gastric	CTNNB1	-0.166453
CCLE RPPA	SNU216	Gastric	Tubular adenocarcinoma	Gastric	CTNNB1	-0.843719
CCLE RPPA	NUGC2	Gastric	Adenocarcinoma	Gastric	CTNNB1	0.644214
CCLE RPPA	SNU1	Gastric	Adenocarcinoma	Gastric	CTNNB1	-2.28998
CCLE RPPA	AGS	Gastric	Adenocarcinoma	Gastric	CTNNB1	1.11954
CCLE RPPA	KATOIII	Gastric	Signet ring cell adenocarcinoma	Gastric	CTNNB1	1.64697
CCLE RPPA	NUGC3	Gastric	Adenocarcinoma	Gastric	CTNNB1	0.321232
CCLE RPPA	IM95	Gastric	Adenocarcinoma	Gastric	CTNNB1	0.173091
CCLE RPPA	MKN7	Gastric	Tubular adenocarcinoma	Gastric	CTNNB1	1.05518
CCLE RPPA	MKN45	Gastric	Diffuse adenocarcinoma	Gastric	CTNNB1	1.52609
CCLE RPPA	2313287	Gastric	Adenocarcinoma	Gastric	CTNNB1	1.22201
CCLE RPPA	HCC38	Breast	Ductal	Breast	CTNNB1	1.12309
CCLE RPPA	DU4475	Breast	NOS	Breast	CTNNB1	1.48548
CCLE RPPA	MDAMB175VII	Breast	Ductal	Breast	CTNNB1	-0.286411
CCLE RPPA	T47D	Breast	Ductal	Breast	CTNNB1	0.22665
CCLE RPPA	KPL1	Breast	Ductal	Breast	CTNNB1	0.156566
CCLE RPPA	MDAMB231	Breast	Adenocarcinoma	Breast	CTNNB1	-0.783397
CCLE RPPA	HCC2218	Breast	Ductal	Breast	CTNNB1	-2.68794
CCLE RPPA	HCC1954	Breast	Ductal	Breast	CTNNB1	1.23758
CCLE RPPA	CAMA1	Breast	Adenocarcinoma	Breast	CTNNB1	-2.02269
CCLE RPPA	HMC18	Breast	NOS	Breast	CTNNB1	-3.50998
CCLE RPPA	AU565	Breast	Adenocarcinoma	Breast	CTNNB1	-3.5626
CCLE RPPA	HS578T	Breast	Ductal	Breast	CTNNB1	0.471472
CCLE RPPA	BT20	Breast	Ductal	Breast	CTNNB1	0.381017
CCLE RPPA	MDAMB361	Breast	Adenocarcinoma	Breast	CTNNB1	-0.405634
CCLE RPPA	MDAMB436	Breast	NOS	Breast	CTNNB1	-0.608201
CCLE RPPA	SKBR3	Breast	Adenocarcinoma	Breast	CTNNB1	-3.28959
CCLE RPPA	HCC1143	Breast	Ductal	Breast	CTNNB1	1.23802
CCLE RPPA	HCC1937	Breast	Ductal	Breast	CTNNB1	0.15134
CCLE RPPA	HCC1569	Breast	Ductal	Breast	CTNNB1	0.383382
CCLE RPPA	HCC1395	Breast	Ductal	Breast	CTNNB1	1.53178
CCLE RPPA	HCC1187	Breast	Ductal	Breast	CTNNB1	0.772513
CCLE RPPA	ZR751	Breast	Ductal	Breast	CTNNB1	0.240529
CCLE RPPA	HCC70	Breast	Ductal	Breast	CTNNB1	1.06219
CCLE RPPA	MCF7	Breast	Ductal	Breast	CTNNB1	-0.295371
CCLE RPPA	HCC202	Breast	Ductal	Breast	CTNNB1	0.094662
CCLE RPPA	MDAMB157	Breast	Ductal	Breast	CTNNB1	0.051353
CCLE RPPA	EFM192A	Breast	Adenocarcinoma	Breast	CTNNB1	0.19298
CCLE RPPA	MDAMB453	Breast	Adenocarcinoma	Breast	CTNNB1	-2.69085
CCLE RPPA	EFM19	Breast	Ductal	Breast	CTNNB1	-0.81538
CCLE RPPA	BT474	Breast	Ductal	Breast	CTNNB1	-0.139246
CCLE RPPA	MDAMB415	Breast	Adenocarcinoma	Breast	CTNNB1	0.348636
CCLE RPPA	MDAMB468	Breast	Adenocarcinoma	Breast	CTNNB1	-0.350056
CCLE RPPA	CAL851	Breast	NOS	Breast	CTNNB1	0.909644
CCLE RPPA	UACC812	Breast	Ductal	Breast	CTNNB1	-0.196971
CCLE RPPA	CAL148	Breast	Ductal	Breast	CTNNB1	0.191395
CCLE RPPA	MDAMB134VI	Breast	Ductal	Breast	CTNNB1	-2.87924
CCLE RPPA	HCC1500	Breast	Ductal	Breast	CTNNB1	0.470433
CCLE RPPA	HCC1599	Breast	Ductal	Breast	CTNNB1	0
CCLE RPPA	UACC893	Breast	Ductal	Breast	CTNNB1	-0.067221
CCLE RPPA	HDQP1	Breast	Ductal	Breast	CTNNB1	-0.060589
CCLE RPPA	HCC1419	Breast	Ductal	Breast	CTNNB1	0.535272
CCLE RPPA	BT483	Breast	Ductal	Breast	CTNNB1	-0.267624
CCLE RPPA	HCC1428	Breast	Adenocarcinoma	Breast	CTNNB1	-0.266363
CCLE RPPA	ZR7530	Breast	Ductal	Breast	CTNNB1	-2.68518
CCLE RPPA	CAL51	Breast	NOS	Breast	CTNNB1	-0.966781
CCLE RPPA	CAL120	Breast	NOS	Breast	CTNNB1	-0.429357
CCLE RPPA	JIMT1	Breast	Ductal	Breast	CTNNB1	-0.100804
CCLE RPPA	DMS53	Lung	Small cell (SCLC)	Lung	CTNNB1	-0.287726
CCLE RPPA	NCIH1694	Lung	Small cell (SCLC)	Lung	CTNNB1	-0.364313
CCLE RPPA	NCIH1184	Lung	Small cell (SCLC)	Lung	CTNNB1	-0.064385
CCLE RPPA	NCIH2227	Lung	Small cell (SCLC)	Lung	CTNNB1	0.616634
CCLE RPPA	RERFLCAD2	Lung	Small cell (SCLC)	Lung	CTNNB1	-0.032851
CCLE RPPA	NCIH2347	Lung	Small cell (SCLC)	Lung	CTNNB1	1.72765
CCLE RPPA	NCIH2087	Lung	Small cell (SCLC)	Lung	CTNNB1	0.192614
CCLE RPPA	NCIH2085	Lung	Small cell (SCLC)	Lung	CTNNB1	0.333218
CCLE RPPA	NCIH2066	Lung	Small cell (SCLC)	Lung	CTNNB1	-1.34497
CCLE RPPA	NCIH1341	Lung	Small cell (SCLC)	Lung	CTNNB1	-1.18369
CCLE RPPA	NCIH2029	Lung	Small cell (SCLC)	Lung	CTNNB1	0.686807
CCLE RPPA	LU65	Lung	Small cell (SCLC)	Lung	CTNNB1	-3.46252
CCLE RPPA	MSTO211H	Lung	Mesothelioma	Lung	CTNNB1	-0.334513
CCLE RPPA	NCIH1573	Lung	Small cell (SCLC)	Lung	CTNNB1	-0.071662
CCLE RPPA	NCIH1651	Lung	Small cell (SCLC)	Lung	CTNNB1	-0.135902
CCLE RPPA	NCIH226	Lung	Small cell (SCLC)	Lung	CTNNB1	1.43826
CCLE RPPA	NCIH1666	Lung	Small cell (SCLC)	Lung	CTNNB1	0.377713
CCLE RPPA	ISTMES1	Lung	Mesothelioma	Lung	CTNNB1	-0.630901
CCLE RPPA	NCIH1734	Lung	Small cell (SCLC)	Lung	CTNNB1	-0.459582
CCLE RPPA	NCIH2342	Lung	Small cell (SCLC)	Lung	CTNNB1	0.793504
CCLE RPPA	EBC1	Lung	Small cell (SCLC)	Lung	CTNNB1	1.1537
CCLE RPPA	NCIH322	Lung	Small cell (SCLC)	Lung	CTNNB1	1.94751
CCLE RPPA	NCIH2291	Lung	Small cell (SCLC)	Lung	CTNNB1	0.459281
CCLE RPPA	HCC33	Lung	Small cell (SCLC)	Lung	CTNNB1	-0.640141
CCLE RPPA	ACCMESO1	Lung	Mesothelioma	Lung	CTNNB1	0.30856
CCLE RPPA	CORL105	Lung	Small cell (SCLC)	Lung	CTNNB1	-0.12765
CCLE RPPA	COLO668	Lung	Small cell (SCLC)	Lung	CTNNB1	0.311808
CCLE RPPA	NCIH1915	Lung	Small cell (SCLC)	Lung	CTNNB1	-0.037812
CCLE RPPA	HCC2279	Lung	Small cell (SCLC)	Lung	CTNNB1	-0.193331
CCLE RPPA	HCC1588	Lung	Small cell (SCLC)	Lung	CTNNB1	0.773473
CCLE RPPA	NCIH838	Lung	Small cell (SCLC)	Lung	CTNNB1	-1.08916
CCLE RPPA	HCC1171	Lung	Small cell (SCLC)	Lung	CTNNB1	0.557883
CCLE RPPA	NCIH2228	Lung	Small cell (SCLC)	Lung	CTNNB1	-0.327964
CCLE RPPA	RERFLCAI	Lung	Small cell (SCLC)	Lung	CTNNB1	-3.56014
CCLE RPPA	SKMES1	Lung	Small cell (SCLC)	Lung	CTNNB1	0.03218
CCLE RPPA	NCIH520	Lung	Small cell (SCLC)	Lung	CTNNB1	2.15113
CCLE RPPA	HCC15	Lung	Small cell (SCLC)	Lung	CTNNB1	1.00358
CCLE RPPA	CALU6	Lung	Small cell (SCLC)	Lung	CTNNB1	-1.74714
CCLE RPPA	SKLU1	Lung	Small cell (SCLC)	Lung	CTNNB1	-3.11909
CCLE RPPA	SW900	Lung	Small cell (SCLC)	Lung	CTNNB1	0.749487
CCLE RPPA	PC14	Lung	Small cell (SCLC)	Lung	CTNNB1	-0.251241
CCLE RPPA	NCIH810	Lung	Small cell (SCLC)	Lung	CTNNB1	0.103988
CCLE RPPA	RERFLCMS	Lung	Small cell (SCLC)	Lung	CTNNB1	-1.06842
CCLE RPPA	NCIH460	Lung	Small cell (SCLC)	Lung	CTNNB1	0.575908
CCLE RPPA	LU99	Lung	Small cell (SCLC)	Lung	CTNNB1	-1.10017
CCLE RPPA	CAL12T	Lung	Small cell (SCLC)	Lung	CTNNB1	0.694902
CCLE RPPA	LUDLU1	Lung	Small cell (SCLC)	Lung	CTNNB1	0.888999
CCLE RPPA	CORL23	Lung	Small cell (SCLC)	Lung	CTNNB1	0.169463
CCLE RPPA	MORCPR	Lung	Small cell (SCLC)	Lung	CTNNB1	-1.53468
CCLE RPPA	HARA	Lung	Small cell (SCLC)	Lung	CTNNB1	0.789866
CCLE RPPA	NCIH1568	Lung	Small cell (SCLC)	Lung	CTNNB1	1.62027
CCLE RPPA	NCIH1563	Lung	Small cell (SCLC)	Lung	CTNNB1	0.029833
CCLE RPPA	NCIH358	Lung	Small cell (SCLC)	Lung	CTNNB1	1.99294
CCLE RPPA	NCIH1650	Lung	Small cell (SCLC)	Lung	CTNNB1	1.85773
CCLE RPPA	NCIH1793	Lung	Small cell (SCLC)	Lung	CTNNB1	-2.24561
CCLE RPPA	NCIH1437	Lung	Small cell (SCLC)	Lung	CTNNB1	1.21847
CCLE RPPA	KNS62	Lung	Small cell (SCLC)	Lung	CTNNB1	2.36506
CCLE RPPA	SW1271	Lung	Small cell (SCLC)	Lung	CTNNB1	-1.01615
CCLE RPPA	NCIH1792	Lung	Small cell (SCLC)	Lung	CTNNB1	1.16707
CCLE RPPA	NCIH82	Lung	Small cell (SCLC)	Lung	CTNNB1	-1.12907
CCLE RPPA	IALM	Lung	Small cell (SCLC)	Lung	CTNNB1	0.738282
CCLE RPPA	NCIH1355	Lung	Small cell (SCLC)	Lung	CTNNB1	-2.35904
CCLE RPPA	HCC95	Lung	Small cell (SCLC)	Lung	CTNNB1	0.535835
CCLE RPPA	HCC1438	Lung	Small cell (SCLC)	Lung	CTNNB1	0.357675
CCLE RPPA	HCC2108	Lung	Small cell (SCLC)	Lung	CTNNB1	-0.798836
CCLE RPPA	HCC1359	Lung	Small cell (SCLC)	Lung	CTNNB1	-1.73587
CCLE RPPA	NCIH2110	Lung	Small cell (SCLC)	Lung	CTNNB1	0.587218
CCLE RPPA	CHAGOK1	Lung	Small cell (SCLC)	Lung	CTNNB1	0.615088
CCLE RPPA	DMS454	Lung	Small cell (SCLC)	Lung	CTNNB1	0.557523
CCLE RPPA	DMS273	Lung	Small cell (SCLC)	Lung	CTNNB1	-1.00452
CCLE RPPA	CORL311	Lung	Small cell (SCLC)	Lung	CTNNB1	-1.29188
CCLE RPPA	NCIH2286	Lung	Small cell (SCLC)	Lung	CTNNB1	-2.0529
CCLE RPPA	NCIH1339	Lung	Small cell (SCLC)	Lung	CTNNB1	-0.340755
CCLE RPPA	NCIH2081	Lung	Small cell (SCLC)	Lung	CTNNB1	0.41352
CCLE RPPA	NCIH1092	Lung	Small cell (SCLC)	Lung	CTNNB1	-0.657304
CCLE RPPA	NCIH1105	Lung	Small cell (SCLC)	Lung	CTNNB1	-0.314529
CCLE RPPA	NCIH1436	Lung	Small cell (SCLC)	Lung	CTNNB1	-1.61298
CCLE RPPA	NCIH1876	Lung	Small cell (SCLC)	Lung	CTNNB1	-0.224229
CCLE RPPA	CORL24	Lung	Small cell (SCLC)	Lung	CTNNB1	1.47268
CCLE RPPA	CORL88	Lung	Small cell (SCLC)	Lung	CTNNB1	0.501426
CCLE RPPA	CORL95	Lung	Small cell (SCLC)	Lung	CTNNB1	-0.809377
CCLE RPPA	NCIH2172	Lung	Small cell (SCLC)	Lung	CTNNB1	0.345444
CCLE RPPA	NCIH596	Lung	Small cell (SCLC)	Lung	CTNNB1	0.132681
CCLE RPPA	NCIH650	Lung	Small cell (SCLC)	Lung	CTNNB1	-2.92073
CCLE RPPA	SW1573	Lung	Small cell (SCLC)	Lung	CTNNB1	-2.83138
CCLE RPPA	HCC366	Lung	Small cell (SCLC)	Lung	CTNNB1	-1.10234
CCLE RPPA	NCIH292	Lung	Small cell (SCLC)	Lung	CTNNB1	2.42763
CCLE RPPA	HCC1833	Lung	Small cell (SCLC)	Lung	CTNNB1	1.03072
CCLE RPPA	CORL279	Lung	Small cell (SCLC)	Lung	CTNNB1	-0.283353
CCLE RPPA	NCIH3255	Lung	Small cell (SCLC)	Lung	CTNNB1	1.75552
CCLE RPPA	HCC1195	Lung	Small cell (SCLC)	Lung	CTNNB1	0.253525
CCLE RPPA	NCIH854	Lung	Small cell (SCLC)	Lung	CTNNB1	1.26484
CCLE RPPA	LC1F	Lung	Small cell (SCLC)	Lung	CTNNB1	0.723957
CCLE RPPA	T3M10	Lung	Small cell (SCLC)	Lung	CTNNB1	0.959814
CCLE RPPA	NCIH2023	Lung	Small cell (SCLC)	Lung	CTNNB1	-0.623695
CCLE RPPA	DMS153	Lung	Small cell (SCLC)	Lung	CTNNB1	0.441322
CCLE RPPA	NCIH1618	Lung	Small cell (SCLC)	Lung	CTNNB1	0.707671
CCLE RPPA	NCIH69	Lung	Small cell (SCLC)	Lung	CTNNB1	-0.719841
CCLE RPPA	DV90	Lung	Small cell (SCLC)	Lung	CTNNB1	-0.098371
CCLE RPPA	NCIH2452	Lung	Mesothelioma	Lung	CTNNB1	1.1249
CCLE RPPA	NCIH1648	Lung	Small cell (SCLC)	Lung	CTNNB1	0.741349
CCLE RPPA	MPP89	Lung	Mesothelioma	Lung	CTNNB1	0.107072
CCLE RPPA	NCIH23	Lung	Small cell (SCLC)	Lung	CTNNB1	-0.582894
CCLE RPPA	NCIH1373	Lung	Small cell (SCLC)	Lung	CTNNB1	0.239466
CCLE RPPA	NCIH1930	Lung	Small cell (SCLC)	Lung	CTNNB1	0.504348
CCLE RPPA	NCIH1623	Lung	Small cell (SCLC)	Lung	CTNNB1	0.538976
CCLE RPPA	NCIH1838	Lung	Small cell (SCLC)	Lung	CTNNB1	1.09188
CCLE RPPA	NCIH1836	Lung	Small cell (SCLC)	Lung	CTNNB1	1.0033
CCLE RPPA	NCIH1755	Lung	Small cell (SCLC)	Lung	CTNNB1	-0.629472
CCLE RPPA	RERFLCKJ	Lung	Small cell (SCLC)	Lung	CTNNB1	0.581429
CCLE RPPA	NCIH1693	Lung	Small cell (SCLC)	Lung	CTNNB1	1.37345
CCLE RPPA	NCIH524	Lung	Small cell (SCLC)	Lung	CTNNB1	-0.34764
CCLE RPPA	NCIH209	Lung	Small cell (SCLC)	Lung	CTNNB1	-0.130242
CCLE RPPA	SBC5	Lung	Small cell (SCLC)	Lung	CTNNB1	-2.21201
CCLE RPPA	NCIH196	Lung	Small cell (SCLC)	Lung	CTNNB1	1.31712
CCLE RPPA	NCIH889	Lung	Small cell (SCLC)	Lung	CTNNB1	1.29838
CCLE RPPA	NCIH211	Lung	Small cell (SCLC)	Lung	CTNNB1	-0.828219
CCLE RPPA	NCIH2171	Lung	Small cell (SCLC)	Lung	CTNNB1	0.119469
CCLE RPPA	LOUNH91	Lung	Small cell (SCLC)	Lung	CTNNB1	-1.01421
CCLE RPPA	LK2	Lung	Small cell (SCLC)	Lung	CTNNB1	1.16457
CCLE RPPA	NCIH441	Lung	Small cell (SCLC)	Lung	CTNNB1	2.24855
CCLE RPPA	NCIH2030	Lung	Small cell (SCLC)	Lung	CTNNB1	-1.10292
CCLE RPPA	NCIH2122	Lung	Small cell (SCLC)	Lung	CTNNB1	-0.909228
CCLE RPPA	A549	Lung	Small cell (SCLC)	Lung	CTNNB1	0.468969
CCLE RPPA	NCIH1975	Lung	Small cell (SCLC)	Lung	CTNNB1	-0.590463
CCLE RPPA	NCIH647	Lung	Small cell (SCLC)	Lung	CTNNB1	0.433343
CCLE RPPA	HCC44	Lung	Small cell (SCLC)	Lung	CTNNB1	-0.658583
CCLE RPPA	NCIH522	Lung	Small cell (SCLC)	Lung	CTNNB1	-2.294
CCLE RPPA	NCIH661	Lung	Small cell (SCLC)	Lung	CTNNB1	0.284511
CCLE RPPA	HCC78	Lung	Small cell (SCLC)	Lung	CTNNB1	0.924339
CCLE RPPA	RERFLCAD1	Lung	Small cell (SCLC)	Lung	CTNNB1	0.530348
CCLE RPPA	NCIH1155	Lung	Small cell (SCLC)	Lung	CTNNB1	-1.58302
CCLE RPPA	ABC1	Lung	Small cell (SCLC)	Lung	CTNNB1	0.375765
CCLE RPPA	NCIH1703	Lung	Small cell (SCLC)	Lung	CTNNB1	-1.30616
CCLE RPPA	NCIH1581	Lung	Small cell (SCLC)	Lung	CTNNB1	1.06603
CCLE RPPA	NCIH1395	Lung	Small cell (SCLC)	Lung	CTNNB1	1.17431
CCLE RPPA	NCIH1781	Lung	Small cell (SCLC)	Lung	CTNNB1	0.723721
CCLE RPPA	NCIH146	Lung	Small cell (SCLC)	Lung	CTNNB1	-1.66375
CCLE RPPA	DMS79	Lung	Small cell (SCLC)	Lung	CTNNB1	-0.691303
CCLE RPPA	NCIH2106	Lung	Small cell (SCLC)	Lung	CTNNB1	-0.968849
CCLE RPPA	NCIH526	Lung	Small cell (SCLC)	Lung	CTNNB1	-0.72946
CCLE RPPA	NCIH2196	Lung	Small cell (SCLC)	Lung	CTNNB1	-0.164479
CCLE RPPA	NCIH446	Lung	Small cell (SCLC)	Lung	CTNNB1	0.467917
CCLE RPPA	CALU1	Lung	Small cell (SCLC)	Lung	CTNNB1	0.597552
CCLE RPPA	NCIH2170	Lung	Small cell (SCLC)	Lung	CTNNB1	0.153795
CCLE RPPA	NCIH2444	Lung	Small cell (SCLC)	Lung	CTNNB1	1.29888
CCLE RPPA	NCIH1299	Lung	Small cell (SCLC)	Lung	CTNNB1	-1.40891
CCLE RPPA	NCIH2126	Lung	Small cell (SCLC)	Lung	CTNNB1	0.266211
CCLE RPPA	HCC827	Lung	Small cell (SCLC)	Lung	CTNNB1	2.12324
CCLE RPPA	JL1	Lung	Mesothelioma	Lung	CTNNB1	1.10943
CCLE RPPA	LXF289	Lung	Small cell (SCLC)	Lung	CTNNB1	0.599922
CCLE RPPA	SCLC21H	Lung	Small cell (SCLC)	Lung	CTNNB1	-0.616701
CCLE RPPA	CALU3	Lung	Small cell (SCLC)	Lung	CTNNB1	0.455843
CCLE RPPA	NCIH1435	Lung	Small cell (SCLC)	Lung	CTNNB1	1.3399
CCLE RPPA	NCIH2009	Lung	Small cell (SCLC)	Lung	CTNNB1	0.474192
CCLE RPPA	NCIH1869	Lung	Small cell (SCLC)	Lung	CTNNB1	0.692053
CCLE RPPA	HCC4006	Lung	Small cell (SCLC)	Lung	CTNNB1	0.472639
CCLE RPPA	SHP77	Lung	Small cell (SCLC)	Lung	CTNNB1	-2.74433
CCLE RPPA	NCIH841	Lung	Small cell (SCLC)	Lung	CTNNB1	-1.5171
CCLE RPPA	NCIH1944	Lung	Small cell (SCLC)	Lung	CTNNB1	-0.303316
CCLE RPPA	NCIH2405	Lung	Small cell (SCLC)	Lung	CTNNB1	-0.776898
CCLE RPPA	HCC2935	Lung	Small cell (SCLC)	Lung	CTNNB1	1.85321
CCLE RPPA	LCLC103H	Lung	Small cell (SCLC)	Lung	CTNNB1	0.242278
CCLE RPPA	LCLC97TM1	Lung	Small cell (SCLC)	Lung	CTNNB1	1.48575
CCLE RPPA	NCIH2073	Lung	Small cell (SCLC)	Lung	CTNNB1	-0.148068
CCLE RPPA	NCIH28	Sarcoma	NOS	Sarcoma	CTNNB1	-3.55387
CCLE RPPA	HT1080	Sarcoma	NOS	Sarcoma	CTNNB1	-0.529709
CCLE RPPA	SKUT1	Sarcoma	NOS	Sarcoma	CTNNB1	-2.03868
CCLE RPPA	GI1	Sarcoma	NOS	Sarcoma	CTNNB1	-0.057192
CCLE RPPA	MESSA	Sarcoma	NOS	Sarcoma	CTNNB1	-3.61969
CCLE RPPA	GCT	Sarcoma	NOS	Sarcoma	CTNNB1	-0.101011
CCLE RPPA	NCIH2052	Sarcoma	NOS	Sarcoma	CTNNB1	0.33931
CCLE RPPA	RH30	Sarcoma	NOS	Sarcoma	CTNNB1	-0.060953
CCLE RPPA	TE617T	Sarcoma	NOS	Sarcoma	CTNNB1	0.206304
CCLE RPPA	RD	Sarcoma	NOS	Sarcoma	CTNNB1	0.792902
CCLE RPPA	RH41	Sarcoma	NOS	Sarcoma	CTNNB1	0.048073
CCLE RPPA	TE441T	Sarcoma	NOS	Sarcoma	CTNNB1	0.382576
CCLE RPPA	RH18	Sarcoma	NOS	Sarcoma	CTNNB1	0.674114
CCLE RPPA	NH6	Neuroendocrine	Neuroblastoma	Neuroendo	CTNNB1	0.388947
CCLE RPPA	KPNRTBM1	Neuroendocrine	Neuroblastoma	Neuroendo	CTNNB1	0.062191
CCLE RPPA	ECC10	Neuroendocrine	Small cell adenocarcinoma	Neuroendo	CTNNB1	0.188427
CCLE RPPA	ECC12	Neuroendocrine	Small cell adenocarcinoma	Neuroendo	CTNNB1	0.141716
CCLE RPPA	KPNSI9S	Neuroendocrine	Neuroblastoma	Neuroendo	CTNNB1	-0.584401
CCLE RPPA	SKNSH	Neuroendocrine	Neuroblastoma	Neuroendo	CTNNB1	-0.115996
CCLE RPPA	SKNFI	Neuroendocrine	Neuroblastoma	Neuroendo	CTNNB1	0.751402
CCLE RPPA	SKNAS	Neuroendocrine	Neuroblastoma	Neuroendo	CTNNB1	-0.171359
CCLE RPPA	IMR32	Neuroendocrine	Neuroblastoma	Neuroendo	CTNNB1	0.103267
CCLE RPPA	KPNYN	Neuroendocrine	Neuroblastoma	Neuroendo	CTNNB1	0.704556
CCLE RPPA	SKNBE2	Neuroendocrine	Neuroblastoma	Neuroendo	CTNNB1	-0.66693
CCLE RPPA	SKNDZ	Neuroendocrine	Neuroblastoma	Neuroendo	CTNNB1	-0.249028
CCLE RPPA	KELLY	Neuroendocrine	Neuroblastoma	Neuroendo	CTNNB1	0.278072
CCLE RPPA	CHP212	Neuroendocrine	Neuroblastoma	Neuroendo	CTNNB1	-1.58112
CCLE RPPA	MHHNB11	Neuroendocrine	Neuroblastoma	Neuroendo	CTNNB1	0.273505
CCLE RPPA	CHP126	Neuroendocrine	Neuroblastoma	Neuroendo	CTNNB1	0.346696
CCLE RPPA	NB1	Neuroendocrine	Neuroblastoma	Neuroendo	CTNNB1	-1.28009
CCLE RPPA	NCIH727	Neuroendocrine	Lung	Neuroendo	CTNNB1	2.11574
CCLE RPPA	SIMA	Neuroendocrine	Neuroblastoma	Neuroendo	CTNNB1	-0.63971
CCLE RPPA	RVH421	Melanoma	NOS	Melanoma	CTNNB1	-0.627079
CCLE RPPA	SKMEL1	Melanoma	NOS	Melanoma	CTNNB1	1.04178
CCLE RPPA	HS936T	Melanoma	NOS	Melanoma	CTNNB1	-0.535844
CCLE RPPA	SKMEL28	Melanoma	NOS	Melanoma	CTNNB1	-0.700317
CCLE RPPA	SH4	Melanoma	NOS	Melanoma	CTNNB1	-0.716554
CCLE RPPA	CJM	Melanoma	NOS	Melanoma	CTNNB1	1.29673
CCLE RPPA	WM115	Melanoma	NOS	Melanoma	CTNNB1	0.400422
CCLE RPPA	COLO800	Melanoma	NOS	Melanoma	CTNNB1	-0.500448
CCLE RPPA	UACC62	Melanoma	NOS	Melanoma	CTNNB1	-0.736887
CCLE RPPA	RPMI7951	Melanoma	NOS	Melanoma	CTNNB1	-0.679762
CCLE RPPA	COLO783	Melanoma	NOS	Melanoma	CTNNB1	0.996483
CCLE RPPA	COLO792	Melanoma	NOS	Melanoma	CTNNB1	-0.445374
CCLE RPPA	WM983B	Melanoma	NOS	Melanoma	CTNNB1	-0.248205
CCLE RPPA	WM793	Melanoma	NOS	Melanoma	CTNNB1	0.188988
CCLE RPPA	MDAMB435S	Melanoma	Amelanotic	Melanoma	CTNNB1	-0.403387
CCLE RPPA	WM1799	Melanoma	NOS	Melanoma	CTNNB1	0.278863
CCLE RPPA	MEWO	Melanoma	NOS	Melanoma	CTNNB1	0.273502
CCLE RPPA	WM88	Melanoma	NOS	Melanoma	CTNNB1	-0.43749
CCLE RPPA	IGR1	Melanoma	NOS	Melanoma	CTNNB1	-0.488438
CCLE RPPA	A2058	Melanoma	NOS	Melanoma	CTNNB1	0.369126
CCLE RPPA	IGR39	Melanoma	NOS	Melanoma	CTNNB1	0.153106
CCLE RPPA	HT144	Melanoma	NOS	Melanoma	CTNNB1	-0.156474
CCLE RPPA	SKMEL31	Melanoma	NOS	Melanoma	CTNNB1	-0.432109
CCLE RPPA	HS939T	Melanoma	NOS	Melanoma	CTNNB1	-0.945441
CCLE RPPA	A101D	Melanoma	NOS	Melanoma	CTNNB1	-0.076873
CCLE RPPA	COLO829	Melanoma	NOS	Melanoma	CTNNB1	0.157282
CCLE RPPA	IPC298	Melanoma	NOS	Melanoma	CTNNB1	-1.42407
CCLE RPPA	SKMEL24	Melanoma	NOS	Melanoma	CTNNB1	1.15378
CCLE RPPA	K029AX	Melanoma	NOS	Melanoma	CTNNB1	-0.129221
CCLE RPPA	HS695T	Melanoma	Amelanotic	Melanoma	CTNNB1	-0.244006
CCLE RPPA	SKMEL3	Melanoma	NOS	Melanoma	CTNNB1	-0.562809
CCLE RPPA	HMCB	Melanoma	NOS	Melanoma	CTNNB1	-0.711748
CCLE RPPA	MALME3M	Melanoma	NOS	Melanoma	CTNNB1	0.062147
CCLE RPPA	MELJUSO	Melanoma	NOS	Melanoma	CTNNB1	-0.552164
CCLE RPPA	SKMEL2	Melanoma	NOS	Melanoma	CTNNB1	-1.92549
CCLE RPPA	COLO679	Melanoma	NOS	Melanoma	CTNNB1	-0.375673
CCLE RPPA	MELHO	Melanoma	NOS	Melanoma	CTNNB1	0.580698
CCLE RPPA	G361	Melanoma	NOS	Melanoma	CTNNB1	-0.252647
CCLE RPPA	COLO741	Melanoma	NOS	Melanoma	CTNNB1	-0.735079
CCLE RPPA	SKMEL30	Melanoma	NOS	Melanoma	CTNNB1	0.730356
CCLE RPPA	C32	Melanoma	Amelanotic	Melanoma	CTNNB1	-0.552471
CCLE RPPA	A375	Melanoma	NOS	Melanoma	CTNNB1	-0.869414
CCLE RPPA	HS294T	Melanoma	NOS	Melanoma	CTNNB1	-0.546135
CCLE RPPA	SKMEL5	Melanoma	NOS	Melanoma	CTNNB1	-0.468596
CCLE RPPA	HS944T	Melanoma	NOS	Melanoma	CTNNB1	0.152119
CCLE RPPA	WM2664	Melanoma	NOS	Melanoma	CTNNB1	-0.091192
CCLE RPPA	LOXIMVI	Melanoma	NOS	Melanoma	CTNNB1	-1.3526
CCLE RPPA	UACC257	Melanoma	NOS	Melanoma	CTNNB1	-0.327461
CCLE RPPA	IGR37	Melanoma	NOS	Melanoma	CTNNB1	-0.245054
CCLE RPPA	HS852T	Melanoma	NOS	Melanoma	CTNNB1	0.277361
CCLE RPPA	HUNS1	Myeloma	Multiple myeloma	Myeloma	CTNNB1	-3.39557
CCLE RPPA	PCM6	Myeloma	Multiple myeloma	Myeloma	CTNNB1	-3.26453
CCLE RPPA	KMS21BM	Myeloma	Multiple myeloma	Myeloma	CTNNB1	-2.60257
CCLE RPPA	KMS26	Myeloma	Multiple myeloma	Myeloma	CTNNB1	-1.56208
CCLE RPPA	KMS27	Myeloma	Multiple myeloma	Myeloma	CTNNB1	-2.34234
CCLE RPPA	KMS28BM	Myeloma	Multiple myeloma	Myeloma	CTNNB1	-2.78384
CCLE RPPA	KMS34	Myeloma	Multiple myeloma	Myeloma	CTNNB1	-2.07827
CCLE RPPA	KHM1B	Myeloma	Multiple myeloma	Myeloma	CTNNB1	-3.18538
CCLE RPPA	KMS11	Myeloma	Multiple myeloma	Myeloma	CTNNB1	-2.49825
CCLE RPPA	KE97	Myeloma	NOS	Myeloma	CTNNB1	-3.29584
CCLE RPPA	U266B1	Myeloma	Multiple myeloma	Myeloma	CTNNB1	-3.54674
CCLE RPPA	KMM1	Myeloma	Multiple myeloma	Myeloma	CTNNB1	-2.09101
CCLE RPPA	KMS20	Myeloma	Multiple myeloma	Myeloma	CTNNB1	-3.44197
CCLE RPPA	NCIH929	Myeloma	Multiple myeloma	Myeloma	CTNNB1	-2.84999
CCLE RPPA	KMS12BM	Myeloma	Multiple myeloma	Myeloma	CTNNB1	-3.19674
CCLE RPPA	MM1S	Myeloma	Multiple myeloma	Myeloma	CTNNB1	-2.99946
CCLE RPPA	RPMI8226	Myeloma	Multiple myeloma	Myeloma	CTNNB1	-2.56766
CCLE RPPA	MOLP2	Myeloma	Multiple myeloma	Myeloma	CTNNB1	-2.21589
CCLE RPPA	JJN3	Myeloma	Multiple myeloma	Myeloma	CTNNB1	-2.86622
CCLE RPPA	SKMM2	Myeloma	Multiple myeloma	Myeloma	CTNNB1	-1.96725
CCLE RPPA	LP1	Myeloma	Multiple myeloma	Myeloma	CTNNB1	-3.10409
CCLE RPPA	OPM2	Myeloma	Multiple myeloma	Myeloma	CTNNB1	-1.99713
CCLE RPPA	L363	Myeloma	Multiple myeloma	Myeloma	CTNNB1	-3.41533
CCLE RPPA	KARPAS620	Myeloma	Multiple myeloma	Myeloma	CTNNB1	-3.18865
CCLE RPPA	EJM	Myeloma	Multiple myeloma	Myeloma	CTNNB1	-3.45597
CCLE RPPA	AMO1	Myeloma	Multiple myeloma	Myeloma	CTNNB1	-3.86175
CCLE RPPA	MOLP8	Myeloma	Multiple myeloma	Myeloma	CTNNB1	-3.64466
CCLE RPPA	HS611T	Hodgkin lymphoma	Hodgkin lymphoma	Hodgkins lymphoma	CTNNB1	-3.89874
CCLE RPPA	L1236	Hodgkin lymphoma	Hodgkin lymphoma	Hodgkins lymphoma	CTNNB1	-2.65408
CCLE RPPA	L540	Hodgkin lymphoma	Hodgkin lymphoma	Hodgkins lymphoma	CTNNB1	-2.31
CCLE RPPA	HDLM2	Hodgkin lymphoma	Hodgkin lymphoma	Hodgkins lymphoma	CTNNB1	-4.10635
CCLE RPPA	L428	Hodgkin lymphoma	Hodgkin lymphoma	Hodgkins lymphoma	CTNNB1	-3.50315
CCLE RPPA	KMH2	Hodgkin lymphoma	Hodgkin lymphoma	Hodgkins lymphoma	CTNNB1	-2.62464
CCLE RPPA	MC116	B-cell, NOS	B-cell, NOS	B-cell, NOS	CTNNB1	-3.67729
CCLE RPPA	CI1	B-cell, NOS	B-cell, NOS	B-cell, NOS	CTNNB1	-3.75363
CCLE RPPA	JVM3	B-cell, NOS	B-cell, NOS	B-cell, NOS	CTNNB1	-2.91752
CCLE RPPA	MEC1	B-cell, NOS	B-cell, NOS	B-cell, NOS	CTNNB1	-2.82133
CCLE RPPA	TOLEDO	DLBCL	Diffuse large B-cell (DLBCL)	DLBCL	CTNNB1	-3.40926
CCLE RPPA	A3KAW	DLBCL	Diffuse large B-cell (DLBCL)	DLBCL	CTNNB1	-3.42722
CCLE RPPA	DB	DLBCL	Diffuse large B-cell (DLBCL)	DLBCL	CTNNB1	-3.98969
CCLE RPPA	HT	DLBCL	Diffuse large B-cell (DLBCL)	DLBCL	CTNNB1	-4.08214
CCLE RPPA	SUDHL8	DLBCL	Diffuse large B-cell (DLBCL)	DLBCL	CTNNB1	-3.75628
CCLE RPPA	OCILY3	DLBCL	Diffuse large B-cell (DLBCL)	DLBCL	CTNNB1	-3.53037
CCLE RPPA	RL	DLBCL	Diffuse large B-cell (DLBCL)	DLBCL	CTNNB1	-3.12155
CCLE RPPA	NUDHL1	DLBCL	Diffuse large B-cell (DLBCL)	DLBCL	CTNNB1	-4.0653
CCLE RPPA	SUDHL10	DLBCL	Diffuse large B-cell (DLBCL)	DLBCL	CTNNB1	-3.47072
CCLE RPPA	SUDHL4	DLBCL	Diffuse large B-cell (DLBCL)	DLBCL	CTNNB1	-2.88059
CCLE RPPA	OCILY19	DLBCL	Diffuse large B-cell (DLBCL)	DLBCL	CTNNB1	-3.67093
CCLE RPPA	DOHH2	DLBCL	Diffuse large B-cell (DLBCL)	DLBCL	CTNNB1	-2.85429
CCLE RPPA	RI1	DLBCL	Diffuse large B-cell (DLBCL)	DLBCL	CTNNB1	-3.90196
CCLE RPPA	KARPAS422	DLBCL	Diffuse large B-cell (DLBCL)	DLBCL	CTNNB1	-2.73349
CCLE RPPA	PFEIFFER	DLBCL	Diffuse large B-cell (DLBCL)	DLBCL	CTNNB1	-3.66732
CCLE RPPA	NUDUL1	DLBCL	Diffuse large B-cell (DLBCL)	DLBCL	CTNNB1	-3.36724
CCLE RPPA	SUDHL6	DLBCL	Diffuse large B-cell (DLBCL)	DLBCL	CTNNB1	-4.2238
CCLE RPPA	WSUDLCL2	DLBCL	Diffuse large B-cell (DLBCL)	DLBCL	CTNNB1	-4.13721
CCLE RPPA	GRANTA519	Mantle cell	Mantle cell (MCL)	Mantle cell	CTNNB1	-1.6898
CCLE RPPA	JEKO1	Mantle cell	Mantle cell (MCL)	Mantle cell	CTNNB1	-4.01612
CCLE RPPA	MINO	Mantle cell	Mantle cell (MCL)	Mantle cell	CTNNB1	-4.33336
CCLE RPPA	JVM2	Mantle cell	Mantle cell (MCL)	Mantle cell	CTNNB1	-3.32324
CCLE RPPA	REC1	Mantle cell	Mantle cell (MCL)	Mantle cell	CTNNB1	-3.40972
CCLE RPPA	P3HR1	Burkitt's	Burkitt's	Burkitt's	CTNNB1	-3.37791
CCLE RPPA	RAJI	Burkitt's	Burkitt's	Burkitt's	CTNNB1	-3.99857
CCLE RPPA	BL41	Burkitt's	Burkitt's	Burkitt's	CTNNB1	-4.38687
CCLE RPPA	CA46	Burkitt's	Burkitt's	Burkitt's	CTNNB1	-3.86868
CCLE RPPA	GA10	Burkitt's	Burkitt's	Burkitt's	CTNNB1	-3.32254
CCLE RPPA	EB1	Burkitt's	Burkitt's	Burkitt's	CTNNB1	-3.62393
CCLE RPPA	DAUDI	Burkitt's	Burkitt's	Burkitt's	CTNNB1	-3.41038
CCLE RPPA	NAMALWA	Burkitt's	Burkitt's	Burkitt's	CTNNB1	-3.86759
CCLE RPPA	BL70	Burkitt's	Burkitt's	Burkitt's	CTNNB1	-4.20229
CCLE RPPA	ST486	Burkitt's	Burkitt's	Burkitt's	CTNNB1	-4.15589
CCLE RPPA	SUPB15	B-ALL	B-cell acute lymphoblastic leukemia (B-ALL)	B-ALL	CTNNB1	-3.01854
CCLE RPPA	RS411	B-ALL	B-cell acute lymphoblastic leukemia (B-ALL)	B-ALL	CTNNB1	-3.88564
CCLE RPPA	A4FUK	B-ALL	B-cell acute lymphoblastic leukemia (B-ALL)	B-ALL	CTNNB1	-2.87561
CCLE RPPA	JM1	B-ALL	B-cell acute lymphoblastic leukemia (B-ALL)	B-ALL	CTNNB1	-3.35592
CCLE RPPA	REH	B-ALL	B-cell acute lymphoblastic leukemia (B-ALL)	B-ALL	CTNNB1	-3.62943
CCLE RPPA	SEM	B-ALL	B-cell acute lymphoblastic leukemia (B-ALL)	B-ALL	CTNNB1	-2.43971
CCLE RPPA	KASUMI2	B-ALL	B-cell acute lymphoblastic leukemia (B-ALL)	B-ALL	CTNNB1	-3.74186
CCLE RPPA	NALM19	B-ALL	B-cell acute lymphoblastic leukemia (B-ALL)	B-ALL	CTNNB1	-3.71159
CCLE RPPA	NALM6	B-ALL	B-cell acute lymphoblastic leukemia (B-ALL)	B-ALL	CTNNB1	-2.70783
CCLE RPPA	MHHCALL3	B-ALL	B-cell acute lymphoblastic leukemia (B-ALL)	B-ALL	CTNNB1	-2.55928
CCLE RPPA	MHHCALL4	B-ALL	B-cell acute lymphoblastic leukemia (B-ALL)	B-ALL	CTNNB1	-4.17279
CCLE RPPA	MUTZ5	B-ALL	B-cell acute lymphoblastic leukemia (B-ALL)	B-ALL	CTNNB1	-3.84455
CCLE RPPA	KOPN8	B-ALL	B-cell acute lymphoblastic leukemia (B-ALL)	B-ALL	CTNNB1	-3.6968
CCLE RPPA	697	B-ALL	B-cell acute lymphoblastic leukemia (B-ALL)	B-ALL	CTNNB1	-2.43615
CCLE RPPA	MHHCALL2	B-ALL	B-cell acute lymphoblastic leukemia (B-ALL)	B-ALL	CTNNB1	-3.81327
CCLE RPPA	RCHACV	B-ALL	B-cell acute lymphoblastic leukemia (B-ALL)	B-ALL	CTNNB1	-2.75511

## Sheet: Fig 1e
Figure 1e: β-catenin protein to mRNA ratio [%]
Non-malignant Epithelial			Colon			Lung			B-ALL			B-NHL
HEK	59.5		LOVO	56.7		DMS273	49.5		Nalm6	17.6		TMD8	4.76
HMEC	86.1		HT29	76.4		H82	53.1		KOPN8	2.55		Ramos	4.19
MCF10A	71.1		SW480	87.3					PDX2	2.8		Z138	2.13
MCF12A	55								MXP2	7.71		JEKO1	2.17
									BLQ5	5.1
									TOM1	5.17
