# Supplementary material for: Targeting β-catenin degradation with GSK3β inhibitors induces cell death in acute lymphoblastic leukemia
Source: Nat Cancer. 2026 Jan 8;7(1):150–68. doi: 10.1038/s43018-025-01093-z (PMC12858398; doi:10.1038/s43018-025-01093-z)
Supplement: Supplementary file 7 — Statistical source data. [file 43018_2025_1093_MOESM7_ESM.xlsx]

## Sheet: Fig 2a
Figure 2a: Analysis of mutations interfering with β-catenin degradation
Gene	Assay type	Statistics	B-ALL	B-cell lymphoma	Brain	Kidney	Breast	Ovarian	Pancreatic	Lung	Prostate	Gastric	Liver	Melanoma	Endometrial	Colorectal
APC	Targeted panel	n	59	1168	1765	920	6247	1001	1887	4669	2870	2751	551	1717	648	14114
		nmut	0	14	27	12	115	28	59	169	206	237	25	80	25	5690
		%	0	1.19863	1.52975	1.30435	1.84088	2.7972	3.12666	3.61962	7.1777	8.61505	4.53721	4.65929	3.85802	40.3146
APC	Whole genome	n	1178	1769	2620	2323	2709	889	1900	2662	2058	1503	2278	1616	777	2893
		nmut	2	9	24	25	40	15	65	109	44	130	51	125	58	1571
		%	0.169779	0.508762	0.916031	1.07619	1.47656	1.68729	3.42105	4.09467	2.138	8.64937	2.23881	7.73515	7.46461	54.3035
APC	Combined	n	1237	2937	4385	3243	8956	1890	3787	7331	4928	4254	2829	3333	1425	17007
		nmut	2	23	51	37	155	43	124	278	250	367	76	205	83	7261
		%	0.161681	0.783112	1.16306	1.14092	1.73068	2.27513	3.27436	3.79212	5.07305	8.62717	2.68646	6.15062	5.82456	42.6942
AXIN1	Targeted panel	n	58	170	804	480	4393	562	608	1992	1880	368	1012	399	319	1673
		nmut	0	3	8	2	32	8	6	20	60	12	77	9	5	41
		%	0	1.76471	0.995025	0.416667	0.728432	1.42349	0.986842	1.00402	3.19149	3.26087	7.6087	2.25564	1.5674	2.45069
AXIN1	Whole genome	n	1178	1769	2620	2323	2709	889	1900	2662	2058	1503	2278	1616	777	2893
		nmut	1	1	12	7	15	5	22	30	8	31	115	38	23	62
		%	0.0848896	0.0565291	0.458015	0.301334	0.55371	0.56243	1.15789	1.12697	0.388727	2.06254	5.04829	2.35149	2.9601	2.1431
AXIN1	Combined	n	1236	1939	3424	2803	7102	1451	2508	4654	3938	1871	3290	2015	1096	4566
		nmut	1	4	20	9	47	13	28	50	68	43	192	47	28	103
		%	0.0809061	0.206292	0.584112	0.321085	0.661785	0.895934	1.11643	1.07434	1.72676	2.29824	5.83587	2.33251	2.55474	2.2558
AXIN2	Targeted panel	n	57	143	769	527	4122	544	567	2458	1815	660	330	462	341	2115
		nmut	0	1	11	0	24	4	6	39	27	25	12	5	14	88
		%	0	0.699301	1.43043	0	0.582242	0.735294	1.0582	1.58666	1.4876	3.78788	3.63636	1.08225	4.10557	4.16076
AXIN2	Whole genome	n	1178	1769	2620	2323	2709	889	1900	2662	2058	1503	2278	1616	777	2893
		nmut	2	0	10	6	14	5	7	33	11	38	20	31	27	126
		%	0.169779	0	0.381679	0.258287	0.516796	0.56243	0.368421	1.23967	0.5345	2.52828	0.877963	1.91832	3.4749	4.35534
AXIN2	Combined	n	1235	1912	3389	2850	6831	1433	2467	5120	3873	2163	2608	2078	1118	5008
		nmut	2	1	21	6	38	9	13	72	38	63	32	36	41	214
		%	0.161943	0.0523013	0.619652	0.210526	0.556288	0.628053	0.526956	1.40625	0.981152	2.91262	1.22699	1.73244	3.66726	4.27316
CSNK1A1	Targeted panel	n	NA	NA	53	23	270	84	30	167	58	34	NA	NA	NA	42
		nmut	NA	NA	0	0	4	0	0	2	0	0	NA	NA	NA	0
		%	NA	NA	0	0	1.48148	0	0	1.1976	0	0	NA	NA	NA	0
CSNK1A1	Whole genome	n	1178	1769	2620	2323	2709	889	1900	2662	2058	1503	2278	1616	777	2893
		nmut	0	4	0	3	6	0	0	14	1	7	9	22	12	21
		%	0	0.226116	0	0.129143	0.221484	0	0	0.52592	0.0485909	0.465735	0.395083	1.36139	1.5444	0.72589
CSNK1A1	Combined	n	1178	1769	2673	2346	2979	973	1930	2829	2116	1537	2278	1616	777	2935
		nmut	0	4	0	3	10	0	0	16	1	7	9	22	12	21
		%	0	0.226116	0	0.127877	0.335683	0	0	0.565571	0.047259	0.455433	0.395083	1.36139	1.5444	0.715503
CTNNB1	Targeted panel	n	59	1224	3545	2936	7097	2344	2379	5755	3030	3150	6110	3228	2346	10480
		nmut	0	5	240	142	18	156	185	122	95	187	877	81	372	327
		%	0	0.408497	6.7701	4.83651	0.253628	6.65529	7.77638	2.1199	3.13531	5.93651	14.3535	2.50929	15.8568	3.12023
CTNNB1	Whole genome	n	1178	1769	2620	2323	2709	889	1900	2662	2058	1503	2278	1616	777	2893
		nmut	0	1	34	9	0	6	61	36	28	24	440	49	114	55
		%	0	0.0565291	1.29771	0.38743	0	0.674916	3.21053	1.35237	1.36054	1.59681	19.3152	3.03218	14.6718	1.90114
CTNNB1	Combined	n	1237	2993	6165	5259	9806	3233	4279	8417	5088	4653	8388	4844	3123	13373
		nmut	0	6	274	151	18	162	246	158	123	211	1317	130	486	382
		%	0	0.200468	4.44444	2.87127	0.183561	5.01083	5.74901	1.87715	2.41745	4.53471	15.701	2.68373	15.562	2.8565
GSK3B	Targeted panel	n	NA	132	634	405	1587	348	578	2108	774	486	111	368	234	1253
		nmut	NA	0	6	0	14	0	2	16	5	2	1	7	6	12
		%	NA	0	0.946372	0	0.882168	0	0.346021	0.759013	0.645995	0.411523	0.900901	1.90217	2.5641	0.957702
GSK3B	Whole genome	n	1178	1769	2620	2323	2709	889	1900	2662	2058	1503	2278	1616	777	2893
		nmut	0	3	2	5	2	1	1	10	3	12	6	22	15	32
		%	0	0.169587	0.0763359	0.215239	0.073828	0.112486	0.0526316	0.375657	0.145773	0.798403	0.263389	1.36139	1.9305	1.10612
GSK3B	Combined	n	1178	1901	3254	2728	4296	1237	2478	4770	2832	1989	2389	1984	1011	4146
		nmut	0	3	8	5	16	1	3	26	8	14	7	29	21	44
		%	0	0.157812	0.245851	0.183284	0.372439	0.0808407	0.121065	0.545073	0.282486	0.703871	0.29301	1.46169	2.07715	1.06126
Total	Combined	%	0.404531	1.6261	7.05712	4.85496	3.84044	8.89079	10.7878	9.26051	10.5282	19.532	26.1384	15.7224	31.2301	53.8564

## Sheet: Fig 2b
Figure 2b: GFP+ cells [%] for APC+/fl pre-B cells transformed with BCR-ABL1 or NRASG12D
BCR-ABL1								NRASG12D
Days	ERT2			Cre-ERT2				Days	ERT2			Cre-ERT2
0	100	100	100	100	100	100		0	100	100	100	100	100	100
1	100	102.9	103.027	67.7742	72.7568	74.6357		2	100	109.684	102.022	66.1018	64.0025	64.356
2	100	99.7801	96.7755	57.3189	58.9143	59.4426		4	100	108.29	97.3634	26.9927	33.4898	30.4338
3	100	98.8113	111.328	50.5903	54.6741	59.5915		6	100	98.1776	105.039	17.3396	16.9758	13.0026
4	100	106.933	102.28	21.384	26.5311	24.1101		8	100	101.45	105.071	14.3344	17.566	9.06698
5	100	98.6304	109.045	20.7206	19.176	22.0286
6	100	101.024	100.187	11.7555	11.5089	8.81523
8	100	97.3197	91.1929	8.67863	10.6352	5.48952
Normalization: Changes in GFP+ cells [%] were normalized to baseline values measured on day 0, set to 100%.
Values were normalized to replicate #1 of the ERT2 control group (condition without deletion; GFP+ cells [%] in ERT2 replicate #1 was set to 100%).

## Sheet: Fig 2d
Figure 2d: Changes of GFP+ cells [%] for GSK3B+/fl pre-B cells transformed with BCR-ABL1 or NRASG12D
BCR-ABL1		Experiment 1								NRASG12D		Experiment 1
Days	ERT2			Mean ERT2	Cre-ERT2			Mean Cre-ERT2		Days	ERT2			Mean ERT2	Cre-ERT2			Mean Cre-ERT2
0	100	100	100	100	100	100	100	100		0	100	100	100	100	100	100	100	100
1	100	99.262	98.7085	99.3235	77.1506	77.3667	76.5023	77.0065		1	100	99.8047	99.0234	99.6094	83.2953	83.7214	82.4432	83.1533
2	100	96.6942	98.9669	98.5537	41.6249	44.045	43.077	42.9156		2	100	99.8035	100.393	100.065	48.0003	48.4289	48.6432	48.3575
3	100	92.4675	96.6234	96.3636	15.2422	16.8851	15.3335	15.8202		3	100	100.6	103.6	101.4	30.3221	30.7584	30.1039	30.3948
4	100	90.1409	95.7746	95.3052	4.78421	5.47709	4.8502	5.03717		4	100	98.7421	98.9518	99.2313	21.9974	22.8206	23.7809	22.8663
5	100	84.5304	94.1989	92.9098	2.20024	2.52381	1.87668	2.20024		5	100	100	101.848	100.616	14.6251	14.6699	14.3115	14.5355
6	100	78.7946	94.6429	91.1458	1.49028	1.72558	1.04581	1.42056		6	100	97.6645	100	99.2215	7.22516	8.42936	7.642	7.76551
7	100	83.75	94.1667	92.6389	0.780871	0.927284	0.683262	0.797139		7	100	86.4621	93.6823	93.3815	5.05985	5.05985	4.52827	4.88265
8	100	84.7788	92.5664	92.4484	0.663395	0.684126	0.621933	0.656485		8	100	90.9402	96.7521	95.8974	2.72214	3.2442	2.8713	2.94588
BCR-ABL1		Experiment 2								NRASG12D		Experiment 2
Days	ERT2			Mean ERT2	Cre-ERT2			Mean Cre-ERT2		Days	ERT2			Mean ERT2	Cre-ERT2			Mean Cre-ERT2
0	100	100	100	100	100	100	100	100		0	100	100	100	100	100	100	100	100
1	100	103.44	100.917	101.453	100.045	98.6455	100.045	100.045		1	100	102.873	104.488	102.454	95.4808	96.537	102.874	98.2973
2	100	99.7512	101.244	100.332	69.8082	69.8082	73.2227	73.2227		2	100	100.1	99.2413	99.7804	69.8111	71.9536	71.2394	71.0014
3	100	100.829	100.552	100.46	50.1364	51.8216	56.4561	56.4561		3	100	98.5632	98.4195	98.9943	51.7303	52.9137	52.4065	52.3502
4	100	100.1	103.274	101.125	40.2169	42.7589	40.0808	40.0808		4	100	99.2908	100.567	99.9527	39.2204	44.2272	42.5583	42.002
5	100	101.634	102.614	101.416	37.2816	37.4312	35.6867	35.6867		5	100	97.9564	97.0027	98.3197	29.1748	34.1442	33.8236	32.3808
6	100	98.9726	102.397	100.457	30.1375	30.5554	31.2344	31.2344		6	100	101.146	100.86	100.669	24.1054	27.4767	28.8253	26.8025
7	100	99.2832	109.319	102.867	30.6671	29.3552	30.0658	30.0658		7	100	100.146	100.731	100.292	20.8143	22.3625	23.3946	22.1905
8	100	97.9522	109.215	102.389	25.454	22.9554	26.0266	26.0266		8	100	98.3146	100.983	99.7659	17.1865	23.9619	20.6568	20.6017
BCR-ABL1		Experiment 3								NRASG12D		Experiment 3
Days	ERT2			Mean ERT2	Cre-ERT2			Mean Cre-ERT2		Days	ERT2			Mean ERT2	Cre-ERT2			Mean Cre-ERT2
0	100	100	100	100	100	100	100	100		0	100	100	100	100	100	100	100	100
1	100	100.267	100.668	100.312	89.1813	88.2392	89.6523	89.0243		1	100	99.0528	99.8647	99.6392	94.9286	94.9286	95.2154	95.0242
2	100	100.14	100.56	100.233	62.0941	62.0941	63.0823	62.4235		2	100	99.6	100.533	100.044	87.3194	88.4497	87.3194	87.6962
3	100	98.38	100.442	99.6073	36.3711	36.7175	36.3711	36.4866		3	100	97.5484	99.2258	98.9247	78.7597	78.7597	79.5802	79.0332
4	100	97.4603	100.635	99.3651	16.7067	18.4427	17.192	17.4471		4	100	97.5787	98.5472	98.7086	67.4822	71.5876	69.7915	69.6204
5	100	96.0526	99.671	98.5746	10.4834	12.6691	13.0172	12.0566		5	100	98.2857	99.2	99.1619	51.5923	61.0388	59.5855	57.4055
										6	100	98.0984	101.007	99.7017	40.3019	48.3622	45.7544	44.8062
										7	100	98.2609	99.5652	99.2754	28.3355	33.634	29.9481	30.6392
										8	100	99.4703	99.8941	99.7881	17.6692	23.1248	19.3081	20.034
Normalization: Changes in GFP+ cells [%] were normalized to baseline values measured on day 0, set to 100%.
Values were normalized to replicate #1 of the ERT2 control group (condition without deletion; GFP+ cells [%] in ERT2 replicate #1 was set to 100%).

## Sheet: Fig 2f
Figure 2f: Changes of GFP+ cells [%] for CK1a+/fl pre-B cells transformed with BCR-ABL1 or NRASG12D
BCR-ABL1								NRASG12D
Days	ERT2			Cre-ERT2				Days	ERT2			Cre-ERT2
0	100	100	100	100	100	100		0	100	100	100	100	100	100
1	100	99.3885	98.5198	80.0476	92.643	94.1749		1	100	98.8165	100.296	98.3669	99.6908	99.6679
2	100	96.4372	97.5505	59.3536	60.4189	65.7473		2	100	100.999	102.203	98.4529	96.7592	95.1099
3	100	100.027	98.7073	62.6508	62.4242	52.8265		3	100	90.8235	93.7025	67.014	78.2853	65.9443
4	100	93.1232	93.0859	31.1861	34.5849	34.7181		4	100	93.5633	94.5306	60.602	64.3016	61.9284
5	100	95.9638	94.4014	26.1165	28.886	28.4489		5	100	97.5408	93.837	48.9233	53.8172	43.4656
6	100	101.187	96.1117	14.6316	15.9775	17.2966		6	100	96.011	95.5993	38.0936	46.263	30.3884
7	100	103.423	99.7815	6.50496	8.26299	9.174		7	100	92.1052	97.791	14.9474	15.8526	15.5473
8	100	104.641	98.9676	3.60824	4.30819	5.18479		8	100	95.8329	97.6697	6.90789	8.49898	8.8892
Normalization: Changes in GFP+ cells [%] were normalized to baseline values measured on day 0, set to 100%.
Values were normalized to replicate #1 of the ERT2 control group (condition without deletion; GFP+ cells [%] in ERT2 replicate #1 was set to 100%).

## Sheet: Fig 2h-i
Figure 2h-i: Overall survival and leukemia-initiation capacity of β-catenin(S33-S45)+/fl B-ALL cells
ERT2					Cre-ERT2
	Cell Dose					Cell Dose
Days	120000	6,000	300		Days	120000	6,000	300
21	1				36	1
22	1				37	1
23	1				39	1
24	1				42	1
26		1			100		0
34		1			100		0
35		1			100		0
36		1			100		0
50			1		100			0
78			1		100			0
100			0		100			0
100			0		100			0
100			0

## Sheet: Fig 2l
Figure 2l: Changes of GFP+ cells [%] for β-catenin(S33-S45)+/fl B-ALL and CEBPα-reprogrammed cells
Experiment 1
Days	ERT2 B-lymphoid			Mean		Days	ERT2 CEBPα			Mean		Days	Cre-ERT2 B-lymphoid			Mean		Days	Cre-ERT2 CEBPα			Mean
0	100	100	100	100		0	100	100	100	100		0	100	100	100	100		0	100	100	100	100
1	97.6242	97.4082	96.9762	97.3362		1	105.263	103.007	105.013	104.428		1	98.4848	99.2424	100	99.2424		1	91.603	89.313	87.7863	89.5674
2	95.6804	93.7365	93.7365	94.3845		2	110.777	109.774	107.769	109.44		2	86.3636	83.3333	84.0909	84.596		2	77.0992	78.626	78.626	78.117
3	94.3845	92.8726	92.4406	93.2325		3	117.544	115.539	116.541	116.541		3	64.3939	62.6515	60.6061	62.5505		3	80.916	79.3893	79.3893	79.8982
4	92.6566	91.3607	92.2246	92.0806		4	123.809	121.303	120.301	121.805		4	41.2879	31.2879	39.1667	37.2475		4	89.313	85.4962	84.7328	86.514
5	90.4968	88.3369	89.6328	89.4888		5	123.809	121.303	120.301	121.805		5	24.3939	24.8485	29.0151	26.0859		5	93.8931	97.7099	96.9466	96.1832
6	90.0648	89.6328	90.2808	89.9928		6	126.316	127.569	127.318	127.068		6	18.4849	17.0454	16.5151	17.3485		6	80.1527	98.4733	98.4733	92.3664
Experiment 2
Days	ERT2 B-lymphoid			Mean		Days	ERT2 CEBPα			Mean		Days	Cre-ERT2 B-lymphoid			Mean		Days	Cre-ERT2 CEBPα			Mean
0	100	99.8004	100	99.9335		0	100	100.482	100	100.161		0	100	100	100	100		0	100	105.442	100	101.814
1	98.6028	97.006	96.4072	97.3387		1	99.9	101.928	100.723	100.85		1	92.3977	89.4737	88.8889	90.2534		1	107.483	98.6395	100.68	102.268
2	96.8064	96.8064	96.6068	96.7399		2	102.892	103.374	104.337	103.534		2	84.2105	77.7778	74.269	78.7524		2	97.9592	96.5986	95.9184	96.8254
3	97.2056	96.8064	97.006	97.006		3	105.06	105.301	106.024	105.462		3	62.5731	59.0643	57.4269	59.6881		3	91.8367	95.9184	95.2381	94.3311
4	96.8064	96.2076	97.6048	96.8729		4	111.566	109.398	110.602	110.522		4	40.5263	47.8363	42.5146	43.6257		4	101.361	104.762	101.361	102.494
5	96	96.8064	98.6028	97.1364		5	115.663	113.253	115.422	114.779		5	26.0234	32.2222	27.6023	28.616		5	106.122	100	104.082	103.401
6	95.4092	97.6048	97.006	96.6733		6	121.687	117.831	112.289	117.269		6	16.9006	21.7544	25.848	21.501		6		87.7551	82.3129	85.034
Experiment 3
Days	ERT2 B-lymphoid			Mean		Days	ERT2 CEBPα			Mean		Days	Cre-ERT2 B-lymphoid			Mean		Days	Cre-ERT2 CEBPα			Mean
0	100	100	100	100		0	100	100	100	100		0	100	100	100	100		0	100	100	100	100
1	99.3776	99.6888	99.6888	99.5851		1	101	99	100.2	100.067		1	88.8417	88.9479	89.5855	89.125		1	97.6	97.8286	98.0571	97.8286
2	99.2739	99.1701	99.2739	99.2393		2	101	99.895	99.7899	100.228		2	85.6536	85.3347	83.7407	84.9097		2	90.2857	90.1714	90.0571	90.1714
3	99.1701	99.2739	99.0664	99.1701		3	100.42	100.105	100.315	100.28		3	69.0755	67.8002	68.2253	68.367		3	84.5714	85.3714	85.6	85.181
4	99.2739	99.1701	99.0664	99.1701		4	100.63	100.84	100.525	100.665		4	41.5515	41.8704	42.7205	42.0475		4	84.5714	84.2286	85.0286	84.6095
5	98.8589	98.9627	99.4813	99.101		5	100.42	100.84	100.63	100.63		5	35.3879	32.6249	32.8374	33.6167		5	84.4571	82.9714	84.3429	83.9238
6	98.8589	99.3776	99.3776	99.2047		6	100.945	101.471	101.365	101.26		6	21.0415	21.5728	21.0415	21.2186		6	79.5429	81.3714	80.5714	80.4952
Normalization: Changes in GFP+ cells [%] were normalized to baseline values measured on day 0, set to 100%.
