# Supplementary material for: Targeting β-catenin degradation with GSK3β inhibitors induces cell death in acute lymphoblastic leukemia
Source: Nat Cancer. 2026 Jan 8;7(1):150–68. doi: 10.1038/s43018-025-01093-z (PMC12858398; doi:10.1038/s43018-025-01093-z)
Supplement: Supplementary file 8 — Statistical source data. [file 43018_2025_1093_MOESM8_ESM.xlsx]

## Sheet: Fig 3f
Figure 3f: Changes of GFP+ cells [%] following MYC or EV expression in β-catenin(S33-S45)+/fl B-ALL cells
Experiment 1
Days	ERT2+EV			Mean		Days	Cre-ERT2+EV			Mean		Days	ERT2+Myc			Mean		Days	Cre-ERT2+Myc			Mean
0	100	100	100	100		0	100	100	100	100		0	100	100	100	100		0	100	100	100	100
1	98.5714	101.429	99.2857	99.7619		1	100.763	96.1832	95.4198	97.4555		1	129.57	126.882	124.731	127.061		1	113.636	110.682	108.75	111.023
2	101.429	97.8571	102.857	100.714		2	98.4733	96.9466	100	98.4733		2	142.473	136.559	137.097	138.71		2	120.454	122.727	127.273	123.485
3	100	99.2857	101.429	100.238		3	101.527	100	103.053	101.527		3	138.71	130.107	131.183	133.333		3	151.136	143.182	150	148.106
4	100	97.1429	99.2857	98.8095		4	105.344	101.527	103.817	103.562		4	126.882	124.194	122.043	124.373		4	177.273	169.318	171.591	172.727
5	101.429	100	101.429	100.952		5	106.107	106.107	106.107	106.107		5	136.559	125.806	125.9	129.422		5	286.364	259.091	272.727	272.727
6	99.2857	97.8571	97.8571	98.3333		6	115.267	109.16	109.16	111.196		6	137.634	127.957	128.495	131.362		6	485.227	461.364	467.046	471.212
7	97.8571	100	102.857	100.238		7	118.321	106.87	112.977	112.723		7	147.312	139.785	134.946	140.681		7	707.955	664.773	651.136	674.621
8	101.429	100	102.143	101.191		8	132.824	106.107	108.397	115.776		8	155.914	150.538	149.462	151.971		8	930.682	900	879.545	903.409
9	104.286	97.8571	102.143	101.429		9	136.641	100	105.344	113.995		9	158.065	153.763	154.301	155.376		9	1037.5	1020.46	975	1010.99
Experiment 2
Days	ERT2+EV			Mean		Days	Cre-ERT2+EV			Mean		Days	ERT2+Myc			Mean		Days	Cre-ERT2+Myc			Mean
0	100	100	100	100		0	100	100	100	100		0	100	100	100	100		0	100	100	100	100
1	105.263	105.263	100	103.509		1	75.974	76.6234	79.8701	77.4892		1	137.931	136.207	123.276	132.471		1	112.593	111.852	117.037	113.827
2	104.386	103.509	100.877	102.924		2	69.4805	68.8312	72.0779	70.1299		2	139.655	143.103	139.655	140.805		2	110.37	108.889	108.889	109.383
3	96.4912	92.9825	93.8596	94.4444		3	64.6753	60.6494	61.6883	62.3377		3	131.034	128.448	128.448	129.31		3	119.259	120	123.704	120.988
4	95.614	99.1228	92.9825	95.9064		4	64.9351	58.961	62.5974	62.1645		4	136.207	140.517	136.207	137.644		4	139.259	143.704	144.444	142.469
5	97.3684	93.8596	92.9825	94.7368		5	72.0779	58.0519	66.2338	65.4545		5	154.31	153.448	146.552	151.437		5	156.296	157.778	150.37	154.815
6	101.754	100	92.1053	97.9532		6	63.0519	66.8831	73.3766	67.7706		6	169.828	162.931	156.897	163.218		6	183.704	183.704	180.741	182.716
7	100.877	100	100.877	100.585		7	68.1818	65.5844	82.4675	72.0779		7	181.897	171.552	166.379	173.276		7	202.222	214.815	208.889	208.642
8	104.386	103.509	103.509	103.801		8	68.8312	74.026	84.4156	75.7576		8	204.31	191.379	186.207	193.966		8	237.037	243.704	242.963	241.235
9	102.632	99.1228	103.509	101.754		9	77.2727	76.6234	86.3636	80.0866		9	204.31	190.517	181.897	192.241		9	280	289.63	282.222	283.951
Experiment 3
Days	ERT2+EV			Mean		Days	Cre-ERT2+EV			Mean		Days	ERT2+Myc			Mean		Days	Cre-ERT2+Myc			Mean
0	100	100	100	100		0	100	100	100	100		0	100	100	100	100		0	100	100	100	100
1	109.125	112.738	109.886	110.583		1	106.34	114.265	112.104	110.903		1	114.366	111.194	116.418	113.993		1	120.644	116.667	111.174	116.162
2	122.814	123.574	123.384	123.257		2	110.9	110.951	105.908	109.27		2	114.552	117.164	112.873	114.863		2	118.75	117.424	111.742	115.972
3	132.7	132.129	135.361	133.397		3	121.902	117.147	118.876	119.308		3	126.679	123.134	136.007	128.607		3	143.561	134.47	134.659	137.563
4	137.262	137.833	138.593	137.896		4	121.182	123.775	121.758	122.238		4	134.515	138.433	146.828	139.925		4	178.598	166.856	170.644	172.033
5	153.802	150.76	148.859	151.141		5	134.438	129.251	129.971	131.22		5	148.694	151.493	156.157	152.114		5	214.015	204.545	208.333	208.965
6	147.338	155.703	159.696	154.246		6	155.62	140.058	145.533	147.07		6	172.201	172.761	174.067	173.01		6	327.652	303.03	284.091	304.924
7	149.81	160.076	157.034	155.64		7	193.084	187.32	172.911	184.438		7	188.433	185.448	194.03	189.303		7	515.152	509.47	448.864	491.162
8	155.703	157.795	164.259	159.252		8	234.87	226.225	216.138	225.744		8	216.418	205.224	210.821	210.821		8	825.758	869.318	715.909	803.662
9	159.886	171.103	167.11	166.033		9	278.098	256.484	272.334	268.972		9	220.149	208.955	223.881	217.662		9	1022.73	1123.11	958.333	1034.72
Normalization: Changes in GFP+ cells [%] were normalized to baseline values measured on day 0, set to 100%.
