# Supplementary material for: Targeting β-catenin degradation with GSK3β inhibitors induces cell death in acute lymphoblastic leukemia
Source: Nat Cancer. 2026 Jan 8;7(1):150–68. doi: 10.1038/s43018-025-01093-z (PMC12858398; doi:10.1038/s43018-025-01093-z)
Supplement: Supplementary file 9 — Statistical source data. [file 43018_2025_1093_MOESM9_ESM.xlsx]

## Sheet: Fig 4a
Figure 4a: β-catenin interactome analysis in β-catenin(S33-S45)+/fl B-ALL
Gene	b-catenin/Ig log2 FC	P-value [-log10]
Apc	11.9565	3.90738
Ctnnb1	11.7896	5.72354
Mta2	11.61	2.37
Chd4	10.76	3.23
Ikzf1	10.11	3.74
Ikzf3	9.07802	2.643
Mndal	8.28496	1.76609
Axin1	7.82414	4.42
Ifi203	7.68195	1.97417
Ctnna1	7.5197	3.4879
Cux1	7.44386	1.69965
Runx1	7.42018	2.86121
Bcl11a	6.79116	1.92393
Pyhin1	6.76408	2.45738
Hmbox1	6.66288	2.38972
Ssbp1	6.63741	1.68772
Rbbp4	6.47855	2.14741
Rpa1	6.42571	2.04919
Gatad2a	6.41105	2.25353
Lef1	6.24637	1.51001
Rpa2	6.01966	1.87276
Vrk3	5.87475	2.05564
Gatad2b	5.87239	2.16588
Itprid2	5.84448	1.97481
Hnf1b	5.57145	1.80421
Rrm1	5.0141	2.26067
Dlg1	4.94338	1.73242
Mta1	4.92493	1.122
Hdac2	4.6229	1.82961
Mbd3	4.55303	2.32672
Foxc1	4.5099	1.70814
Twnk	4.48478	2.16602
Gsk3b	4.46859	1.42173
Pum2	4.43188	1.73471
Hdac1	4.40227	1.46781
Cbfb	4.37785	1.76642
Trps1	4.37572	1.34739
Cep170	4.34058	1.94864
Sapcd2	4.31696	1.58436
Mef2c	4.09992	1.66365
Hmgb2	4.07157	0.881622
Foxp1	3.96224	1.66501
Arid5a	3.95008	2.31923
Amer1	3.85971	1.24566
Tfam	3.76769	1.43206
Pfn1	3.67953	1.21026
Btbd10	3.65126	0.97534
Clk3	3.6294	1.70132
Bag5	3.62753	1.19059
Tmpo	3.61465	2.83235
Kctd20	3.60816	1.33985
Rrn3	3.53515	1.09566
Arpc5l	3.5095	1.22088
Rasal3	3.45444	1.0336
Bag2	3.4165	1.35915
Sqstm1	3.38314	1.33154
Zeb2	3.30748	1.38925
Atad3	3.22295	1.58133
Abcc5	3.14548	0.840286
Fkbp15	3.02553	1.6205
Cfap161	2.95502	1.08565
Ywhag	2.85426	1.10054
Ap2a2	2.82995	0.710916
Runx3	2.7443	1.10201
Ythdf1	2.73585	1.13494
Brinp3	2.71625	0.92956
Pitpnm3	2.70419	0.976108
Lck	2.63146	1.04559
Raly	2.61173	1.03885
Mid2	2.59991	0.744215
Cux2	2.52763	0.676537
Dynll1	2.51131	0.690997
Erg	2.45451	0.922088
Satb1	2.42598	0.909166
Syne2	2.37402	0.933618
Dhx33	2.35786	0.831199
Ppp1r18	2.35026	0.716605
Map3k6	2.34456	0.6529
Prpf8	2.3141	1.53132
Usp7	2.30968	0.835749
Banf1	2.27152	2.7783
Far1	2.21986	0.944314
Art1	2.19443	0.607761
Sun2	2.15417	0.943902
Chchd5	2.15389	0.7114
Dnajc7	2.14547	0.928349
Mef2d	2.12883	0.667578
Xpo5	2.09663	1.35081
Gmip	2.0558	0.671161
Urgcp	2.05549	0.809396
Myo9b	1.98453	0.817467
Pold1	1.98094	1.07825
Ppp6c	1.95382	0.884396
Ccdc198	1.93989	1.25641
Dnmt1	1.93829	0.852172
Rpa3	1.92992	1.32462
Jup	1.92581	1.13928
Lig3	1.90535	1.16367
Nid2	1.8793	0.716708
Ifi204	1.87668	0.629062
Dusp12	1.8276	0.640837
Mcm4	1.82419	0.702595
Apobec3	1.8209	0.591616
Myo18a	1.8019	0.694903
Me2	1.78561	0.839718
Acaa1a	1.76944	1.0534
Kif22	1.7646	0.687051
Ripk3	1.68334	0.565359
Lbr	1.68245	0.512247
Plcg2	1.66128	0.603931
Mycn	1.64585	0.921435
Casc3	1.62073	0.558346
Usp10	1.59925	0.66619
Tnpo2	1.59727	0.492175
Anp32e	1.59213	0.614262
Gars	1.58876	0.88648
Mrpl14	1.56907	0.653567
Atp1b1	1.52091	0.811682
Pura	1.5194	0.819353
C3	1.50966	0.860312
Add3	1.49447	0.802281
Tmpo	1.49434	0.521276
Hpf1	1.47002	0.779708
Ebf2	1.43022	0.669675
Mprip	1.4209	0.468693
Fastkd5	1.40894	0.528933
Snrnp200	1.40649	0.647938
Camk2g	1.39141	1.17769
Kpna2	1.38922	0.896788
Canx	1.38386	1.26524
Abcf2	1.37147	0.745906
Srrm2	1.33945	0.548216
Upf1	1.32908	0.496886
Unc45a	1.31009	0.775998
Phb2	1.2912	0.730618
Flii	1.26962	0.525087
Tab3	1.26955	0.816221
Myo5a	1.24338	0.658623
Arhgef1	1.24117	0.658001
Lrrfip2	1.23648	0.637289
Cyfip2	1.23367	1.12056
Lta4h	1.21743	0.452716
Grk6	1.21493	1.23307
Gigyf2	1.21382	0.568705
Tut1	1.20282	1.42767
Capg	1.18821	0.70033
Pgam5	1.17873	0.801254
Cfap58	1.1756	0.594176
Polr2h	1.16913	0.593836
Hdac7	1.1597	0.852151
Rpl37a	1.13552	0.891965
Moap1	1.1309	0.507055
Fcgr2	1.12992	0.782964
Smtn	1.12657	0.606199
Rtcb	1.12373	0.540903
Ttf2	1.12141	0.592148
Rfc1	1.12098	0.607318
Csnk1a1	1.11516	0.683391
Rac2	1.08904	0.512098
Ccdc190	1.089	0.462308
Ckap5	1.08797	0.554029
Hira	1.08661	0.696618
C4b	1.07796	0.568693
Senp7	1.07134	0.469326
Alyref	1.06377	0.509001
Galnt10	1.05366	0.462523
Tkt	1.04586	0.646218
Nup85	1.04062	0.501968
Sae1	1.0236	0.573532
Atad1	1.01581	0.961537
Kpna4	1.0102	0.709604
Cep55	0.997666	0.426705
Nop56	0.99745	0.493495
Immt	0.98343	0.456784
Rpl36a	0.978421	0.802483
Nedd8	0.970751	0.652869
Mrpl46	0.963347	0.52574
Jak1	0.961771	1.00692
Rap1b	0.956966	0.555445
Fam98a	0.955516	0.489548
Ubn1	0.950328	0.616433
Osbpl9	0.94506	0.546899
Mki67	0.929149	1.07188
Arhgap21	0.923053	0.806861
Ctps1	0.915777	0.612797
Mtdh	0.906445	0.849637
Ap1b1	0.896778	0.719554
Cdh1	0.895616	0.457903
Akr1b1	0.892848	0.650929
Pcna	0.885224	0.459646
Timm50	0.864376	0.454329
Rpsa	0.858683	1.05652
Dgkz	0.853583	0.732701
Fh	0.84931	0.752725
Dock8	0.840909	0.434744
Ywhab	0.837647	0.60821
G3bp2	0.801546	0.637057
Lsm12	0.794692	0.526425
Zw10	0.791489	0.485992
U2af1	0.787791	0.631361
Eif3h	0.784228	0.503094
Ikbkb	0.77406	0.586115
Mycbp2	0.765051	0.565321
Arhgdib	0.76087	0.481519
Drg1	0.758576	0.486529
44448	0.751243	0.538505
Ctc1	0.738037	0.57258
Ankfy1	0.727543	0.574641
Srsf7	0.725372	0.581039
Vpreb1	0.724317	0.429058
Adsl	0.720211	0.419178
Prkcb	0.716808	0.497693
Sdcbp	0.713222	0.537319
Prpf19	0.702997	0.690078
Ncapd2	0.698851	0.392802
Eif3i	0.69872	0.514626
Tigd2	0.697912	0.520627
Plekha2	0.690122	0.442076
Pdcd6ip	0.68996	0.406216
Rpn2	0.68714	0.480545
Cse1l	0.686124	0.640141
Sptlc2	0.682546	0.571959
Fus	0.680985	1.23104
Eprs	0.677445	0.437055
Kif2a	0.668913	0.424713
Aprt	0.667256	0.675592
Ubap2l	0.65806	0.807178
Mif	0.650147	0.481336
Actg1	0.647378	0.350183
Dhx29	0.637985	0.546296
Aldh18a1	0.610481	0.831548
Rpl26	0.609281	0.595355
Bub3	0.598622	0.662198
Dkc1	0.596769	0.505261
Tyms	0.593191	0.456417
Ncor1	0.5928	0.395135
Cs	0.58224	0.591676
Ruvbl2	0.581361	0.561738
Mcm3	0.572573	0.535457
Shmt2	0.568551	0.494922
Larp4	0.565967	0.558063
Ybx1	0.564232	0.822865
Pfkl	0.563801	0.401854
Iqgap1	0.554164	0.364358
Sclt1	0.553517	0.448022
Hnrnpa3	0.55321	0.472348
Kctd5	0.536802	0.471593
Ak2	0.530407	0.476357
Clic4	0.528061	0.441455
Uggt1	0.524789	0.396732
Ppib	0.523874	0.44673
Dnaja3	0.52137	0.437704
Srrt	0.518271	0.655048
Srsf2	0.517467	0.452041
Isoc2a	0.51498	0.453969
Hnrnpd	0.514328	0.707717
Cul1	0.51419	0.493792
Rsl1d1	0.510858	0.413333
Ndufa8	0.509656	0.447133
Rtf1	0.509112	0.394314
Add1	0.508959	0.598884
Arf3	0.496994	0.502337
Zfpm1	0.489721	0.447603
Rpl15	0.489407	0.484179
Nasp	0.482899	0.718708
Cad	0.472026	0.874237
Ankrd17	0.466488	0.371706
Hnrnph2	0.455627	0.610003
Asap2	0.447105	0.378357
Ythdf2	0.446545	0.367033
Cops2	0.441458	0.451009
G3bp1	0.428772	0.740594
Cntnap2	0.417073	0.354921
Arpc1b	0.413268	1.09246
Chtf8	0.409572	0.373092
Nop58	0.402738	0.38267
Myo1g	0.398255	0.615532
Caprin1	0.392343	0.815045
Ccnl2	0.390051	0.370424
Ltn1	0.385104	0.426307
Rps29	0.378151	0.497133
Rnf20	0.377604	0.468404
Sfxn1	0.375635	0.375085
Gtf2i	0.371282	0.500845
Arcn1	0.366562	0.435883
Sipa1	0.365986	0.505099
Oat	0.365797	0.413221
Fermt3	0.358701	0.355987
Dync1h1	0.356926	0.560188
Serbp1	0.350725	0.519729
Prps1	0.348955	0.399489
Snrpd2	0.345892	0.398981
Elavl1	0.34454	0.418553
Ywhaz	0.334096	0.428449
Tab1	0.330863	0.363077
Gstp1	0.326519	0.460378
Hsp90b1	0.326123	0.511477
Psmb1	0.315692	0.442391
Hist2h2aa1	0.314319	0.804771
Tomm70	0.309847	0.448984
Top2a	0.308958	0.699861
Uba1	0.307884	0.551303
Elp3	0.307447	0.377314
Pcbp2	0.293772	0.487983
Rpl35a	0.286082	0.523481
Fbxo30	0.273039	0.605997
Cpsf2	0.272906	0.553963
Rpl10a	0.2609	1.06761
Hnrnpa1	0.258625	0.680761
Prdx2	0.253744	0.563569
Spata5	0.253513	0.351694
Psma1	0.250467	0.385722
Slc25a12	0.24745	0.406828
Hspa5	0.24461	0.644991
Mavs	0.244048	0.356827
H2afv	0.243623	0.687054
Dek	0.236402	0.446775
Myh14	0.228296	0.378542
Psmd6	0.22806	0.396957
Cops3	0.2233	0.411534
Psmd3	0.22316	0.472532
Gnb4	0.221723	0.371065
Atxn2l	0.215655	0.562608
Pspc1	0.210276	0.368599
Eif3m	0.209663	0.341594
Btk	0.207114	0.35873
Ywhae	0.203756	0.463184
Thoc2	0.201391	0.354304
Abl1	0.201319	0.389377
Arhgef2	0.200883	0.451988
Rpl7	0.197653	0.442751
Psmd4	0.197074	0.348425
Syncrip	0.18915	0.455182
Got2	0.184021	0.349676
Mybbp1a	0.183607	0.699908
Cct3	0.181703	0.448168
Washc2	0.180924	0.44271
Mthfd2	0.177938	0.333146
Npm1	0.17444	0.329781
Zc3hav1	0.173948	0.372462
Ppp1cb	0.162939	0.388779
Sdha	0.161355	0.322161
Ddx39a	0.160818	0.3611
Rps14	0.159542	0.368218
Rpl29	0.157105	0.38878
Lrrc59	0.15692	0.323692
Rps25	0.153436	0.426699
Crlf3	0.153153	0.367103
Tubb6	0.151063	0.42443
Abcb1a	0.150122	0.320552
Smc2	0.148632	0.322501
Fbl	0.142263	0.346072
Twf2	0.14153	0.346786
Arpc3	0.13801	0.320583
Acap1	0.137661	0.329742
Dpm1	0.133621	0.328288
Myo1f	0.132553	0.379394
Rps19	0.131726	0.354639
H3f3a	0.130303	0.430912
Hist2h2bb	0.122186	0.401703
Gnl3	0.121311	0.401879
Atp5f1b	0.119539	0.343124
Iqgap2	0.119401	0.329009
Krt71	0.119401	0.312088
Rpl3	0.117589	0.632454
Hbb-b1	0.117248	0.32346
Psma3	0.117108	0.331075
Mcm6	0.114583	0.334887
Eif4b	0.114323	0.453158
Myo1c	0.113586	0.431893
Tubb4b	0.109879	0.36972
Mcm5	0.109673	0.372534
Ewsr1	0.108885	0.412875
Rpl13	0.106638	0.365786
Capzb	0.106383	0.574562
Chchd3	0.106113	0.318141
Dnaja2	0.105976	0.392527
Rbmxl1	0.105347	0.425102
Pkm	0.104095	0.342767
Eif5a	0.103601	0.326143
Hnrnpc	0.102183	0.335803
Rpl13a	0.101486	0.343886
Rps10	0.0988495	0.601439
Rps6	0.0939249	0.404928
Ahsa1	0.0911375	0.339689
Clasp1	0.0896655	0.33516
Actr3	0.0881422	0.406504
Rps28	0.0880813	0.348941
Tcp1	0.0876846	0.463414
Ablim1	0.0844814	0.450787
Ppp1ca	0.0815832	0.371819
Matr3	0.0778343	0.395748
Dpp4	0.0747427	0.323218
Rpl14	0.0728936	0.327368
Plec	0.0716903	0.518517
Myh6	0.0653495	0.329678
Grsf1	0.0643265	0.310575
Hist1h3b	0.0635458	0.652764
Rps11	0.0632806	0.415426
Msn	0.0620267	0.321271
Hnrnph1	0.0617693	0.406715
Asns	0.0596785	0.309728
Wdr77	0.0540911	1.04726
Srsf3	0.0513795	0.322897
Rps16	0.0498221	0.421922
Spast	0.0478138	0.316606
Uba2	0.046041	0.308617
Hspa8	0.0453651	0.994662
Pabpc1	0.0416512	0.504046
Hnrnpm	0.0414348	0.494179
Psmd12	0.0386265	0.315653
Hist1h3a	0.0380275	0.333915
Rpl27a	0.0372403	0.338346
Srsf10	0.0355217	0.313949
Dhx9	0.0325903	0.330767
Dnajc2	0.0291735	0.311439
Cltc	0.0278274	0.343565
Cdc73	0.0275323	0.314375
Hnrnpu	0.0270834	0.82502
Rps7	0.0254343	0.348013
Kif23	0.0252057	0.307752
Fcho1	0.0241892	0.304465
Rbm14	0.0239302	0.310711
Flna	0.0230727	0.347376
Hnrnpl	0.0220496	0.365826
Rps4x	0.0215999	0.589754
U2af1	0.0213827	0.303622
Sptbn1	0.018936	0.356535
Rpl4	0.0188654	0.33578
Rps2	0.0182771	0.365257
Nono	0.017589	0.321482
Umps	0.017426	0.307487
Rps15a	0.0169083	0.306953
Ppm1b	0.0151463	0.321272
Ptbp3	0.0128805	0.302959
Tuba4a	0.0127246	0.47392
Fasn	0.0123549	0.318241
Myh9	0.0109256	0.344958
Krt2	0.00939394	0.348738
Anp32a	0.00938175	0.30413
Actb	0.00857249	0.409271
H2afy	0.00661564	0.304979
Tuba1a	0.00477362	0.385977
Myh10	0.00416552	0.310465
Hnrnpf	0.00331678	0.31527
Uck2	0.00322225	0.302176
Tuba1b	0.00310765	0.356041
Tubb5	0.00219311	0.336077
Actc1	0.00196719	0.314851
Hnrnpab	0.00154522	0.302281
Rpl38	0.000478628	0.303249
Rps24	0.0003607	0.301633
Eef1g	0	0.300506
Rpgrip1l	0	0.299955
Hist1h2bb	0	0.298174
Adrbk2	0	0.29803
Psma7	0	0.296566
Psmb10	0	0.296323
Hist1h2ab	0	0.295373
Magi1	0	0.295038
Atp2a3	0	0.294138
Kiaa0895	0	0.293872
Psmd1	0	0.290958
Frg1	0	0.290584
Eif2ak2	0	0.290097
Psma7	0	0.28901
Pdlim2	0	0.285898
Alb	0	0.285789
Igkc	0	0.284501
Srp14	0	0.284207
Pgk1	0	0.282544
Mthfd1l	0	0.281983
Hax1	0	0.27873
Hmgb1	0	0.278705
Rps5	0	0.277902
Ipo11	0	0.276916
Pcbp1	0	0.274374
Sec23b	0	0.273969
44440	0	0.27372
Cmss1	0	0.272626
Cacybp	0	0.271814
Gsn	0	0.270408
Sdc4	0	0.27018
Uqcrc2	0	0.269791
Ptma	0	0.269431
Snrpd1	0	0.269287
Psmb8	0	0.268977
Plp1	0	0.2689
Psmd5	0	0.267548
Focad	0	0.267531
Eif2b1	0	0.267352
Git2	0	0.267268
Eif3l	0	0.266829
Btf3	0	0.265897
Pole	0	0.263844
Mthfd1	0	0.263782
Mat2a	0	0.263641
Prpf31	0	0.263011
Snrpb	0	0.262427
Msh6	0	0.261923
Pdia6	0	0.261613
Syk	0	0.261305
Nup155	0	0.260966
Etf1	0	0.260932
Hist1h1c	0	0.260332
Arf1	0	0.259984
Usp4	0	0.259682
Prdx1	0	0.259481
Myo19	0	0.259053
Psmc1	0	0.258815
Ppp2r1a	0	0.258487
Psmb9	0	0.257464
Psmd7	0	0.255132
Rplp1	0	0.253676
Map7d1	0	0.252439
Kif4	0	0.250322
Psmd11	0	0.248537
Krt14	0	0.24817
Txndc12	0	0.245174
Esyt1	0	0.245085
Vav1	0	0.244912
Psmb2	0	0.244137
Nsf	0	0.242459
Tdrd3	0	0.241301
Eif3f	0	0.239685
Snrpa1	0	0.239683
Wars	0	0.238714
Rps27l	0	0.238667
Hspa4	0	0.237705
Hba	0	0.237474
Cct5	0	0.236957
Eif1ax	0	0.236911
Rbm27	0	0.23645
Prpsap2	0	0.235161
Dock11	0	0.234539
Grpel1	0	0.234486
Dsn1	0	0.234467
Ncbp1	0	0.230064
Mtx2	0	0.229976
Eif4g3	0	0.229915
Xpo1	0	0.229411
Snx5	0	0.228502
P4hb	0	0.227053
Psma6	0	0.225924
Ostf1	0	0.225658
Ddx18	0	0.225559
Gin1	0	0.222159
Srgap1	0	0.22131
Ncaph	0	0.220443
Vdac1	0	0.220242
Eftud2	0	0.218454
Rps20	0	0.217547
Aco2	0	0.217229
Dpy30	0	0.217106
Tpm4	0	0.216949
Fau	0	0.216439
Adk	0	0.215987
Ndufv1	0	0.213715
Cd47	0	0.211469
Gnb1	0	0.211208
Eif5b	0	0.210759
Cct6a	0	0.210687
H2afj	0	0.21021
Atp5pb	0	0.208778
Sik3	0	0.208343
Rpl23	0	0.207233
Rpl5	0	0.206264
Eef1a1	0	0.205995
Cpsf6	0	0.205952
Ryr2	0	0.205839
Trim28	0	0.205653
Med14	0	0.205489
Plac8	0	0.20495
Ndufa2	0	0.204105
Mtatp8	0	0.202811
Pfkfb2	0	0.20101
Adrm1	0	0.200589
Krt17	0	0.200291
Dbnl	0	0.200247
Abcf1	0	0.198297
Ndufa9	0	0.197874
Vars	0	0.197442
Igll1	0	0.195546
Cnp	0	0.195109
Nat10	0	0.189844
Mob2	0	0.189821
Krt10	0	0.189465
Hspa14	0	0.189051
Chd6	0	0.188835
Gmps	0	0.18787
Eef1d	0	0.187708
Tsr1	0	0.186352
Cap1	0	0.184651
Lsm14a	0	0.184259
Acat1	0	0.183335
Pdia3	0	0.182186
Tmod3	0	0.181541
Epha10	0	0.180126
Diaph1	0	0.179694
Calr	0	0.179251
Prps2	0	0.178975
Gpatch8	0	0.177771
Esrra	0	0.1776
Cd72	0	0.176217
Inpp5b	0	0.175456
Incenp	0	0.17538
Dhx30	0	0.174676
Ubn2	0	0.174345
Tfrc	0	0.173391
Ndufs7	0	0.173077
Psmd13	0	0.173027
Gar1	0	0.1725
Etfa	0	0.172394
Slain2	0	0.171892
Aldoa	0	0.170612
Snx2	0	0.170447
Mdh1	0	0.170043
Cul3	0	0.169191
Scrib	0	0.168438
Psme2	0	0.167575
Sub1	0	0.167529
Park7	0	0.167117
Otud4	0	0.165044
Mtco2	0	0.164829
Gtpbp1	0	0.164657
Pisd	0	0.163903
Aars	0	0.162139
Ttc7b	0	0.161957
Hspa9	0	0.1603
Acly	0	0.160128
Ttn	0	0.155696
Krt82	0	0.155526
Tubb2a	0	0.15421
Taldo1	0	0.153678
Pdxk	0	0.153369
Cfb	0	0.153312
Copg1	0	0.153012
Mcm2	0	0.152228
Tax1bp1	0	0.152149
Kars	0	0.152139
Trmt2a	0	0.150177
Atp5f1a	0	0.149622
Prim2	0	0.148892
Parp1	0	0.148729
Uba52	0	0.148684
Prpf38a	0	0.148476
Hsd17b10	0	0.148137
Atp5f1c	0	0.146482
Tln1	0	0.146176
Gdi2	0	0.145821
Rfc3	0	0.143124
Znf598	0	0.143019
Zfp36l1	0	0.14275
Mup4	0	0.142272
Psmc4	0	0.141493
Stk38	0	0.141464
Msh2	0	0.141284
Dnaja1	0	0.140721
Tpi1	0	0.140427
Ddx41	0	0.139154
Cand1	0	0.138729
Tab2	0	0.136488
Mtch2	0	0.136454
Ppp2r1b	0	0.134843
Psmd2	0	0.134098
Srpra	0	0.132865
Itsn2	0	0.132508
Lasp1	0	0.131795
Rwdd1	0	0.1316
Arhgdia	0	0.13146
Tcof1	0	0.130967
Ppp1r21	0	0.130479
Pde2a	0	0.128938
Nudt21	0	0.127578
Abi3	0	0.127501
Rims2	0	0.127113
Nelfa	0	0.124935
Pgd	0	0.124619
Pgls	0	0.124327
Ca2	0	0.12432
Crip1	0	0.124258
Nme1	0	0.123344
Cpsf7	0	0.122591
Psma4	0	0.12244
44450	0	0.121382
Hist1h4a	0	0.12128
Krt24	0	0.120923
Shc1	0	0.120533
Ptpn6	0	0.120072
Psmb4	0	0.119169
Hspd1	0	0.118229
Smarcc1	0	0.117997
Setx	0	0.116597
Ago2	0	0.116343
Psmc3	0	0.114599
Cfl1	0	0.114395
Ivns1abp	0	0.113149
Dpysl2	0	0.1114
Ecpas	0	0.108683
Skp1	0	0.106228
Sec61b	0	0.105719
Rras2	0	0.104115
Acsf2	0	0.103976
Cct8	0	0.103187
Atp1a1	0	0.103006
Wdr5	0	0.102862
Hydin	0	0.102392
Mars	0	0.102311
Krt28	0	0.101866
Melk	0	0.101679
Lars	0	0.101091
Cdk2ap1	0	0.100689
Ces1c	0	0.0985013
Rbm15	0	0.0974836
Pfas	0	0.0962874
Lrrc40	0	0.0946903
Rps12	0	0.0914816
Map3k7	0	0.0912502
Atp5mf	0	0.0902556
Mrto4	0	0.089705
Carmil2	0	0.089266
Eif3d	0	0.0890085
Atxn10	0	0.0889753
Atp5po	0	0.0889118
Hadhb	0	0.0886452
Pik3cd	0	0.0885141
Psma5	0	0.0859964
Naca	0	0.08586
Cct4	0	0.0848001
Pfkfb1	0	0.0845833
Psme1	0	0.0835199
Cyc1	0	0.0834429
Ighg1	0	0.0831219
Hp1bp3	0	0.0821936
Nop16	0	0.0818306
Cct7	0	0.081185
Pogk	0	0.0806897
Ipo5	0	0.0803257
Npm3	0	0.0801369
Hsd17b12	0	0.0799523
Ola1	0	0.0797171
Ipo9	0	0.0794751
Rps18	0	0.0794467
Ddb1	0	0.078702
Rps15	0	0.0779047
Pmpca	0	0.0776728
Ywhaq	0	0.0775554
Zranb3	0	0.0768951
Tagln2	0	0.0755821
Ppid	0	0.0749011
Galk1	0	0.073903
Cnksr2	0	0.0732213
Krt15	0	0.0725044
Psmd8	0	0.0721365
Six4	0	0.0717586
Psmb6	0	0.0717104
Aldh16a1	0	0.0716269
Dnajb1	0	0.071563
Clpx	0	0.0713507
Aldh2	0	0.0709406
Tpp2	0	0.0708029
Api5	0	0.0707035
Epb41l5	0	0.0703365
Wapl	0	0.0700141
Phb	0	0.0692215
Psmb3	0	0.0689593
Sars	0	0.0687343
Dhx36	0	0.0673732
Grk2	0	0.0671599
Rab11b	0	0.0648619
Rad50	0	0.0640642
Jakmip1	0	0.0639486
Ppp2r2d	0	0.0636251
Ilf2	0	0.0629609
Ppp2ca	0	0.0618507
Scyl2	0	0.0617248
Ssrp1	0	0.0616912
Gemin5	0	0.0614729
Krt5	0	0.0613581
Kcnh5	0	0.0607512
Lyar	0	0.0596686
Psmc2	0	0.0592514
Fdps	0	0.0587627
Prdx5	0	0.0586854
Hk2	0	0.0582486
Srbd1	0	0.057362
Bin1	0	0.056842
Vcp	0	0.0565785
Prpsap1	0	0.0563308
Trank1	0	0.05611
Cep250	0	0.0560812
Brms1l	0	0.0560257
Mbp	0	0.0557755
Pck2	0	0.054552
Oxct1	0	0.054273
Actn4	0	0.0541681
Mogs	0	0.0538246
Rdx	0	0.0533949
Snrpd3	0	0.0530335
Cblb	0	0.052346
Atic	0	0.0520561
Kpna1	0	0.051558
Pgam1	0	0.0491995
Rai1	0	0.0479209
Kif15	0	0.0460749
Smim4	0	0.0456816
Osgep	0	0.0447677
Eif2s1	0	0.0427779
Stk24	0	0.0420282
Nphp3	0	0.0414953
Eif4h	0	0.041105
Psmc6	0	0.0409884
Camk2d	0	0.0407794
Psma2	0	0.0406652
Fis1	0	0.0404877
Rpl22l1	0	0.04033
Smc3	0	0.040021
Nop9	0	0.0399945
Lrrfip1	0	0.0386879
44446	0	0.0383504
Eif3c	0	0.0377386
Impdh2	0	0.0370582
Gbp5	0	0.0366038
Rbm28	0	0.036553
Rpn1	0	0.0341949
Abce1	0	0.032474
Pi4ka	0	0.0323141
Sgo2	0	0.0305379
Smg6	0	0.0302764
Ucp2	0	0.0297414
Cnbp	0	0.029481
Arl1	0	0.0288306
Gcn1	0	0.0283679
Utp20	0	0.0265956
Rnps1	0	0.0262708
Gnb2	0	0.0260742
Anxa2	0	0.0244129
Prkch	0	0.0233406
Ppil4	0	0.0233122
Eif3k	0	0.0229459
Hnrnpk	0	0.0200848
Ncapd3	0	0.0199199
Larp4b	0	0.0197712
Dsp	0	0.0187147
Eif2s2	0	0.0184396
Hadh	0	0.017507
Psat1	0	0.0172411
Actr1a	0	0.0163144
Stk4	0	0.0155216
Mdh2	0	0.0151284
Pex14	0	0.0150947
Ddx39b	0	0.0145233
Nes	0	0.0117135
Cct2	0	0.0112476
Rbm39	0	0.0108637
Psmc5	0	0.00947632
Prkar1a	0	0.00676524
Usp5	0	0.00402702
Txnrd1	0	0.00186062
Trim21	0	0.00182322
Hprt1	0	0.00151202
Ywhah	0	0.000788326

## Sheet: Fig 4c
Figure 4c: β-catenin interactome analysis in human PDX and cancer cell lines
Accession	Gene Symbol	Average Background	B-ALL (MXP2) b-catenin/Ig Log2 FC	B-cell Lymphoma (JEKO1) b-catenin/Ig Log2 FC	AML (MOLM13) b-catenin/Ig Log2 FC	Lung (H446) b-catenin/Ig Log2 FC	Colon (SW480) b-catenin/Ig Log2 FC
Q13422	IKZF1	1.01166	6.02569	10.7744	0	0	0.40819
P25054	APC	1.00292	10.5663	10.1667	11.6276	9.54767	8.18772
Q01196	RUNX1	1.03207	5.7755	10.0291	1.30929	0.0992347	1.7697
Q9UKS7	IKZF2	1.00583	0.395235	9.28997	1.28115	0	0
P35222	CTNNB1	1.25073	10.2806	8.24012	10.2716	3.25704	7.58415
Q9NZI7	UBP1	1.01458	1.21187	8.21737	3.90371	0	1.26234
O15060	ZBTB39	1.02041	0.371088	8.13374	0.119944	1.60562	0
Q9UKT9	IKZF3	1.00583	4.57392	7.56357	0	0	0.35111
P39880	CUX1	1.04373	9.12784	7.49243	0	0.426254	2.71027
Q08426	EHHADH	1	1.04892	7.49151	0	2.57897	1.52491
Q9UJU2	LEF1	1	9.9493	7.07302	0	0.0284857	3.55522
Q14680	MELK	1.00583	0.212702	6.47646	0.687924	0	1.27008
O95714	HERC2	1.01166	3.41586	6.44718	0	0.416047	0
Q96AG4	LRRC59	1.27405	0	6.31201	0	2.03276	1.20424
P26232	CTNNA2	1.07289	9.85485	6.30776	9.71147	4.48449	7.83581
Q12800	TFCP2	1.04082	0	6.28799	0	0	0
P27694	RPA1	1.71137	6.12629	6.1418	0.268648	0	3.54427
O15169	AXIN1	1	5.86334	6.08989	10.6688	1.48644	0.266544
P35244	RPA3	1.207	3.83611	5.92612	0	2.94607	0.106869
Q8NG66	NEK11	1	0	5.91315	0	2.18783	0
Q13951	CBFB	1.01166	4.62391	5.81413	0.983759	0	0
P49916	LIG3	1.16618	3.50829	5.79052	1.48327	1.6712	0.132722
Q14191	WRN	1.00875	6.00308	5.73398	0	0	0
P16401	HIST1H1B	1.47522	4.65444	5.69432	0	0.900726	0
P18887	XRCC1	1.04665	1.56612	5.68269	0	0.267653	0.882278
Q8IV63	VRK3	1.0379	6.27078	5.64181	5.05202	0	1.53878
P49841	GSK3B	1.00292	6.19147	5.62358	1.82607	0.838097	0
Q6EEV6	SUMO4	1.18076	2.0714	5.57298	1.08651	0.353174	0.69857
O00712	NFIB	1.00875	0	5.51822	1.35571	0	0
P16989	YBX3	1	1.78227	5.44505	0	1.27167	6.26816
P05198	EIF2S1	1.39359	0	5.43285	2.05146	0.520076	0
P19484	TFEB	1	2.31391	5.38593	5.03356	0	0
Q16666	IFI16	1.04665	2.71027	5.12326	0	0	0
Q8NC56	LEMD2	1.03499	3.40454	5.09421	5.42785	0	0.979916
Q86SQ0	PHLDB2	1.04082	1.31211	5.04272	2.66437	0	0
P36402	TCF7	1	2.06257	5.016	0	0	0.323021
Q9Y4D1	DAAM1	1.00292	0.078699	4.99276	0	0.526946	2.83127
O75925	PIAS1	1	5.63279	4.89983	0	0	1.31667
Q9NXH9	TRMT1	1.04373	0	4.8957	0	0.96858	0.406633
Q9H7E2	TDRD3	1.14577	0	4.88763	0	0	0
Q8WXI9	GATAD2B	1.06122	4.1813	4.87236	0	0	1.75484
P35221	CTNNA1	1.3586	7.75068	4.86273	5.66752	3.59132	6.72966
Q9H2G2	SLK	1.04082	1.32975	4.86019	0	0	0
Q8TEW0	PARD3	1.05831	6.45091	4.83833	0	1.61503	0.878451
Q9C0K0	BCL11B	1.02624	5.98727	4.8363	2.155	0.500397	1.1501
Q92618	ZNF516	1	0	4.82532	2.98341	0	0
A0A0U1RRL7	MMP24OS	1	2.02891	4.78168	2.0304	0	0
Q13469	NFATC2	1.04665	0	4.61534	2.54504	0	0.586959
O94776	MTA2	1.18367	0	4.61529	2.85364	0.735477	0.122486
A6NI56	CCDC154	1.01166	0	4.59356	0	1.17593	0
Q5VVM6	CCDC30	1	0.0816975	4.5884	0	0	1.02312
P15927	RPA2	1.33819	4.51564	4.55934	0	0	2.49801
Q9Y2T1	AXIN2	1	5.20338	4.50324	3.76047	0	3.29727
Q5T5X7	BEND3	1.00583	3.73012	4.49363	0	0	0
Q9UPW6	SATB2	1.04373	0	4.4783	0	2.15469	0
P20042	EIF2S2	1.21866	0	4.39741	0.228797	0.278219	0.187466
Q03001	DST	1.08163	1.34952	4.36181	1.3738	1.62371	1.77112
P42167	TMPO	2.19825	0.0422078	4.29688	1.08228	0	0.599149
Q99569	PKP4	1.11953	2.5873	4.21344	1.01337	1.77855	1.06964
Q6NT76	HMBOX1	1.0379	5.18033	4.20657	1.25753	0	0.286703
Q5M775	SPECC1	1.05831	1.29993	4.1785	0	0	0.106104
P49750	YLPM1	1.2449	0	4.177	0	0	0
P84243	H3F3A	2.15452	1.14284	4.17325	0	0	0.0172261
Q5T9A4	ATAD3B	1.67638	5.84644	4.16337	2.36211	1.41756	0.068873
P43686	PSMC4	1.4519	0	4.11727	1.86388	0	0.76735
Q9UDY2	TJP2	1.22449	0.273276	4.1001	0.759874	0	0
P19022	CDH2	1.0758	0	4.07015	1.12462	0.183218	0
O95782	AP2A1	1.1312	0.785299	4.03433	0.212167	0	0
Q9NRL2	BAZ1A	1.0379	0	3.97001	0	1.69206	0
O75531	BANF1	1.38192	3.66638	3.95932	0	0	0
P50402	EMD	1.50437	1.55975	3.88478	1.57933	0.691816	1.60653
Q9Y3Z3	SAMHD1	1.10787	0	3.8665	0	1.2323	1.26691
P68431	HIST1H3A	2.30904	0.50727	3.84886	0	0	0
Q86YV0	RASAL3	1	2.09373	3.83773	0	0	0
P35269	GTF2F1	1.10204	3.12993	3.81084	0.567199	0	1.53664
P04114	APOB	1.00292	0	3.79769	0	0	2.65357
Q86V48	LUZP1	1.11662	0	3.76474	0	0	0
P48634	PRRC2A	1.31487	2.80505	3.7007	0.322478	1.32175	0
Q6WKZ4	RAB11FIP1	1.01166	1.52577	3.69423	0	0	0
Q9P0V3	SH3BP4	1.01458	0	3.69246	1.28131	2.23015	0
Q9HD67	MYO10	1.00875	0	3.65073	0.644056	0	0
Q8IWZ3	ANKHD1	1.08455	4.84935	3.62838	1.38453	1.44751	0
Q6F5E8	CARMIL2	1	0	3.5708	4.30305	0.934719	0
Q12959	DLG1	1.03207	3.69802	3.52183	3.5596	0	0
Q14676	MDC1	1.4723	4.99705	3.51185	1.88087	0	0
P02652	APOA2	1.01749	0.389977	3.47341	2.25625	0	0
Q6PJG2	ELMSAN1	1	2.58057	3.32048	1.87565	0.0403116	0
Q13948	CUX1	1.04373	7.86698	3.27512	2.62151	0	2.00875
Q13835	PKP1	1.19534	0	3.26692	0	0	0
Q15392	DHCR24	1.01166	0	3.23753	0.0541126	2.08825	0.951677
Q9UM00	TMCO1	1.03207	0.672675	3.19992	0	1.09203	0
O75330	HMMR	1.01749	3.90504	3.19464	0.0714588	0.433553	0.801246
P37108	SRP14	1.1895	0	3.15182	0	3.69918	0
Q96N67	DOCK7	1.16618	0	3.11749	0	0.0414605	0
Q92900	UPF1	1.59767	0.725137	3.10819	1.45542	0	0
Q96EY1	DNAJA3	1.10496	0	3.06633	0	0	0.220647
A7KAX9	ARHGAP32	1	5.09694	3.03476	0	0	0
Q5RHP9	ERICH3	1	2.16567	3.02911	0	0	0
Q04837	SSBP1	1.50437	5.54826	2.94049	2.98348	0.915511	1.24953
P63241	EIF5A	1.48397	0.471414	2.87923	0	0	0.0759738
P14923	JUP	2.51312	2.99628	2.86951	2.13688	1.69734	2.69995
Q8IWC1	MAP7D3	1.01458	0.499629	2.82942	0	1.91579	1.93548
Q96H55	MYO19	1.15452	1.06048	2.75114	0	0	2.03908
Q9NZT1	CALML5	1.42566	0	2.71528	0	0	0.785727
P52789	HK2	1.04082	0	2.71481	0	0	0.752278
P62841	RPS15	2.31195	0.1017	2.68323	2.02689	0	0
Q8NFW8	CMAS	1.06122	0.41363	2.68054	0	0	5.09753
Q12888	TP53BP1	1.09621	0.583952	2.67238	0.00777931	0.451121	0.931749
P36776	LONP1	1.25656	0	2.58459	1.96969	2.34138	0
P55265	ADAR	1.42857	0	2.57972	1.28396	0	0.460254
O14639	ABLIM1	1.207	0	2.55498	0	0	1.50114
P62136	PPP1CA	2.15452	0.337589	2.55091	1.49896	0	0.310236
Q32MZ4	LRRFIP1	1.06122	0	2.54043	0	0	0
Q6P158	DHX57	1.08455	0	2.52707	1.40665	0	1.93417
Q86VP6	CAND1	1.77551	0	2.52531	0.300888	0	0
O00515	LAD1	1	0	2.52414	3.34632	0	3.27835
P04844	RPN2	1.40233	0	2.5092	1.81822	0	0
Q14005	IL16	1.03207	0	2.50854	0	1.10588	0
P62995	TRA2B	1.82507	1.19847	2.47615	0.307977	0	0.689948
Q00577	PURA	1.10204	2.26427	2.46868	0	0	0.248527
Q96P70	IPO9	1.07872	0	2.46435	0	2.79872	0
A6NHR9	SMCHD1	1.22741	0	2.4441	0	0	0
Q9NVI7	ATAD3A	2.14869	2.27177	2.43921	3.07483	1.13817	0.27235
O75122	CLASP2	1.48688	1.45282	2.43902	2.9007	0	0
P06737	PYGL	1.14577	0.57439	2.39905	0	0.496694	0
Q96QR8	PURB	1.05248	2.13069	2.39611	1.06589	2.53498	1.62317
Q9P2E9	RRBP1	1.22157	0	2.3755	0.957468	0.0897698	0
Q6NYC8	PPP1R18	1	2.85398	2.36437	0	0	1.26048
Q5JSZ5	PRRC2B	1.04373	0	2.3518	0	0.508415	0
Q8N5C6	SRBD1	1.02624	0	2.34766	2.79723	0	0
Q14160	SCRIB	1.10787	0	2.34067	1.7651	0	0
P02786	TFRC	1.1691	0	2.31609	0	0	0
Q92922	SMARCC1	1.22157	1.82407	2.30459	0.507509	0	0
Q9UPY3	DICER1	1.01749	0	2.27772	0	0	0
P33241	LSP1	1	0	2.23099	4.47251	0.579789	0
Q96CT7	CCDC124	1.50729	1.26637	2.21385	0	0	0
Q9UPN7	PPP6R1	1.02624	0.591069	2.19493	2.323	0	0
P17858	PFKL	1.40816	0	2.16556	0	1.21297	1.19909
P10244	MYBL2	1.01166	0	2.13987	0	0.442492	0
O95433	AHSA1	1.08163	2.96212	2.13887	3.74669	0	0.299373
Q9H583	HEATR1	1.31487	0	2.13519	2.99995	0	0
Q7KZI7	MARK2	1.00292	4.56762	2.11033	0.598581	0	0.774727
Q9NR12	PDLIM7	1.08455	1.02045	2.09944	1.8887	2.0342	2.90522
Q12840	KIF5A	1.18367	0	2.09605	0	2.93973	0.914057
Q27J81	INF2	1.0758	0.193868	2.08929	0	0	0
O43175	PHGDH	2.5277	0	2.04906	0	0.523316	0
Q8WXF1	PSPC1	1.91545	1.5051	2.03308	0	0.143395	1.15621
P05067	APP	1.00875	0.0941023	2.00423	0	1.76055	0
P40938	RFC3	1.10496	2.7075	1.97905	0	0	0
Q14839	CHD4	1.27114	2.48503	1.97877	0	0.103789	0
Q8IVF4	DNAH10	1	0.928995	1.96104	0.810355	0.442771	0
Q07352	ZFP36L1	1.01458	3.40009	1.95453	0.570857	0	0
Q9NUQ6	SPATS2L	1.14869	0.349931	1.95426	2.7844	1.18494	4.3935
Q9Y5S2	CDC42BPB	1.05248	0.662547	1.95215	0	0.502804	0
Q8N3C0	ASCC3	1.10496	0.902304	1.95109	0.408479	1.50604	0
Q8N752	CSNK1A1L	1.02915	0.0349703	1.94126	5.44889	0	0
Q99459	CDC5L	2.82507	3.15081	1.93165	2.08904	0	1.46996
Q14571	ITPR2	1.06414	0	1.92769	1.27257	0.604447	1.26698
P83731	RPL24	2.44898	0	1.92376	0.520326	0.0961841	0
P53814	SMTN	1.1137	0	1.91168	5.22711	0	2.47269
Q69YQ0	SPECC1L	1.30029	0.769827	1.90997	0.799431	0	0
Q13045	FLII	1.1516	3.42583	1.90353	2.48106	0	0
Q9Y224	RTRAF	1	1.43777	1.90053	0	0.767431	0
O14908	GIPC1	1.04373	1.45694	1.88861	1.25814	0	0
O14980	XPO1	1.71137	0.63012	1.87978	3.23548	0.815717	0.147896
Q92621	NUP205	1.31195	0.89637	1.87732	0	0	0
Q63HN8	RNF213	1	0	1.87711	3.32333	0	0.324183
O95793	STAU1	1.59475	0	1.84806	0	0	1.12754
Q8N1N4	KRT78	1.95918	0	1.84209	0	3.08554	0
P62899	RPL31	2.0758	0	1.83238	0	0.156147	0
Q14669	TRIP12	1.15743	0.461662	1.82854	0	0	0
Q8WWP7	GIMAP1	1	0	1.80385	0	0.178149	1.55853
Q9HC16	APOBEC3G	1	1.85871	1.79782	0	0.790091	2.86105
Q9H0H5	RACGAP1	1.11662	1.10323	1.78245	0.259806	0.845555	0.810331
P62829	RPL23	3.48105	0	1.7805	0.525332	0	0
Q13472	TOP3A	1	7.74338	1.77094	0.133603	0	0
Q8NBX0	SCCPDH	1.00583	2.44132	1.76941	0.769173	0	0.387141
Q09161	NCBP1	1.62099	0.448565	1.76119	0.492183	0	0.517336
P41091	EIF2S3	1.3207	0.725974	1.75565	0	0.354717	0.477287
O14974	PPP1R12A	1.57434	1.57004	1.75108	0	0	0
P18077	RPL35A	1.82216	0	1.74875	0	0.668317	0
Q9C0K3	ACTR3C	1.05248	0.677469	1.73667	0.258106	0.136056	0.496746
P52292	KPNA2	2.37026	1.10222	1.72816	0.631456	0	0.621352
Q02543	RPL18A	2.59475	0.085105	1.72334	0	0.193609	0
P0C0S5	H2AFZ	4.60641	0	1.72305	0.101261	0	0
Q9UI08	EVL	1	0	1.70078	0	0	2.5828
Q15424	SAFB	1.72595	0.30264	1.68338	0.385332	0	0.449319
O75494	SRSF10	1.53061	0.575701	1.67412	0.859672	2.53641	0
Q13724	MOGS	1.04956	0	1.67155	1.26829	0	0.2245
Q8WZ42	TTN	1.07289	1.44196	1.67148	0	0	0
A1L390	PLEKHG3	1.01458	1.46846	1.65312	2.23478	0	0
Q9P2N5	RBM27	1.34694	0	1.64146	2.37048	0	0
P40925	MDH1	1.22449	0.785806	1.61951	0	0	0
O00567	NOP56	2.09329	1.14111	1.60357	1.32953	0	0.747403
O95373	IPO7	1.34694	2.85513	1.5786	0	1.66139	2.98697
O95425	SVIL	1.44606	0.558806	1.57832	4.21891	0	0
P02790	HPX	1.01166	0	1.5524	0	0	0
O00411	POLRMT	1.06706	0	1.55015	0.130328	0	0
Q6K0P9	PYHIN1	1.08746	8.22969	1.54944	3.48392	0	1.03935
Q15911	ZFHX3	1.01458	7.44473	1.54605	0.049106	0	1.62427
P27635	RPL10	2.68805	0	1.54594	0.232312	0.216265	0.389529
Q16795	NDUFA9	1.12828	0.399821	1.52345	1.42924	1.58672	0.470758
P57678	GEMIN4	1.27405	2.71987	1.52301	0	0	0
Q8NHM4	PRSS3P2	1	1.04858	1.51139	0	0	0
O75369	FLNB	3.33528	0	1.50144	0	0	0
P46087	NOP2	2.01749	0	1.49722	0	0	0
P49761	CLK3	1.20408	1.10465	1.48657	1.33737	1.04726	0.710727
P62273	RPS29	1.17493	0	1.46498	0.16033	0	0
Q9UKM9	RALY	1.48105	3.30676	1.45581	0	0	0.884479
P63000	RAC1	1.07289	0.626091	1.44714	0	1.59516	0.896978
P24752	ACAT1	1.42274	0.725256	1.44427	1.2124	0	1.06943
Q7Z417	NUFIP2	1.89213	0	1.43585	2.16429	0	0.411688
Q6WCQ1	MPRIP	1.54227	0	1.43439	0	0	0
Q02413	DSG1	2.61516	0	1.425	0	0.695038	0.958547
P69892	HBG2	1.12828	0.184953	1.42237	0.742568	0	0
Q08J23	NSUN2	1.28571	0.0674567	1.39137	0	3.43918	0.150429
P07237	P4HB	1.97085	0.971404	1.3743	1.17162	0	0.365757
P06400	RB1	1.02041	1.2501	1.35827	2.89721	0	1.31795
O95104	SCAF4	1.09913	0	1.35598	0	0	0
P12259	F5	1.04956	0	1.34796	0.403435	0	0.535376
Q8IUD2	ERC1	1.14286	1.93997	1.3441	0	1.35807	0
P50454	SERPINH1	1.41108	0	1.33468	0.342555	0.676294	2.09567
O75400	PRPF40A	1.97376	0.392315	1.32635	0	0.517715	0
Q9H0S4	DDX47	1.17784	0	1.32044	0.374088	0.182893	0.840943
Q02978	SLC25A11	1.28571	2.61506	1.30618	0.687819	0	1.52343
P30101	PDIA3	1.99125	0.154816	1.2992	0	0.945635	0
Q5SW79	CEP170	1.11662	0.422133	1.29899	1.25462	2.44128	0
Q9UHF7	TRPS1	1	0	1.29645	0	0.192707	0.313919
Q9UPQ0	LIMCH1	1.03207	0	1.28819	0	0	0
P01011	SERPINA3	1	0.694157	1.25726	0	0	0
P31153	MAT2A	1.20408	0.0620959	1.25669	1.79405	0.151141	1.28048
Q9UQB3	CTNND2	1.02332	1.6203	1.23921	0.523792	2.10138	0
Q99714	HSD17B10	1.62974	0	1.22221	0	0.0817734	0.859717
Q5UIP0	RIF1	1.64431	0.362464	1.21897	2.97003	0	0
Q9Y446	PKP3	1.02624	0.222615	1.21471	0	0	2.2098
Q9NTK5	OLA1	1.19825	0	1.21312	0	0.325242	0
P42166	TMPO	2.19825	1.82786	1.19659	0	0	2.89216
O60610	DIAPH1	1.12536	0	1.19408	0	0	0
Q00341	HDLBP	1.38484	2.12232	1.19126	0	0	0
Q92817	EVPL	1.00583	0	1.18274	0.78122	0	0
Q71DI3	HIST2H3A	2.31778	2.37595	1.18104	0	0	0
Q9Y5A9	YTHDF2	1.25364	1.10609	1.1635	0	0.703417	1.74395
Q9C075	KRT23	1.09913	1.56659	1.16272	1.79094	0	3.44091
P62854	RPS26	1.78426	0	1.16065	3.20581	1.78833	0
Q9H3U1	UNC45A	1.14286	1.2597	1.15644	1.34493	0	0.329764
Q9GZR7	DDX24	1.15743	0	1.15616	3.18525	0.00906922	0.947809
P62750	RPL23A	3.40233	0	1.15457	0.066994	0	0
P47756	CAPZB	1.79883	1.6481	1.12982	0	1.97676	0.945709
P01008	SERPINC1	1.12828	0.735811	1.12522	0	0.0551952	1.34232
Q8NE71	ABCF1	1.41108	0.0356455	1.12031	0.183465	0	0.454356
O75044	SRGAP2	1.00583	0.874034	1.11985	4.98945	1.39703	0.996093
Q13751	LAMB3	1.24781	1.4239	1.0934	0.985353	0	0
P63010	AP2B1	1.27405	2.4655	1.08392	0	0	0
Q15436	SEC23A	1.10496	0	1.07331	3.37399	1.69168	0
O43795	MYO1B	2.72012	1.20285	1.06532	0	0	0
P04843	RPN1	1.65015	3.09276	1.05875	0	0.894521	0.618692
Q9HCE1	MOV10	1.61808	1.31431	1.05834	0	0	0.62054
O15027	SEC16A	1.09913	2.01623	1.04599	4.70683	0	0.874541
P62891	RPL39	1.26531	0.395968	1.02456	3.4255	0	0
Q9Y2X3	NOP58	1.80175	0	1.02202	0.104322	0	0
Q92831	KAT2B	1	0	1.02177	0	0.421669	2.82376
O15042	U2SURP	2.52478	1.47977	1.00768	0	0.17526	0
Q12926	ELAVL2	1.04956	1.2144	0.999842	0.421756	3.1564	0
P83881	RPL36A	1.51895	0.241249	0.977565	1.28784	0	0
Q5T5U3	ARHGAP21	1.01458	5.96798	0.967148	3.13493	2.60744	0
Q8N1F7	NUP93	1.32945	0.338224	0.953776	1.45886	0	0
Q8NF50	DOCK8	1.03499	0	0.940373	0	0	0
P25787	PSMA2	1.36735	0.919015	0.891955	1.30355	1.62378	0
Q9UHB7	AFF4	1.0379	0	0.891825	0	0	0
Q08188	TGM3	1.30612	1.35853	0.880625	0	0.39141	1.66276
Q8WWM7	ATXN2L	3.87464	0	0.835016	0	0	0
Q3ZCQ8	TIMM50	1.71137	0	0.834983	1.02826	0.472223	0
Q7Z460	CLASP1	1.04956	0	0.823511	1.52029	0	0
P12532	CKMT1A	1.05248	2.08916	0.811467	0.69831	0	0
Q5D862	FLG2	1.81924	0	0.801079	0	0	0.803815
P18583	SON	2.94169	0	0.792417	0	0.81553	0.00262945
P12035	KRT3	4.89796	0	0.788826	0	0	0.225697
P18621	RPL17	2.793	0	0.78399	0	0.120761	0
P53999	SUB1	2.71137	0	0.783965	0.171686	0.130461	1.06131
O60841	EIF5B	1.35277	0	0.774382	4.36494	0	0
Q8TF72	SHROOM3	1.0379	1.27538	0.769079	0.653096	0	0
Q00325	SLC25A3	2.15743	0.107327	0.760024	0.181496	0	0
Q9H2P0	ADNP	1.07289	0	0.758796	0	1.14469	0.634059
Q01130	SRSF2	1.56851	0	0.752322	0	0	0
Q8TDD1	DDX54	1.29738	0	0.74917	0.102769	0	1.86719
P12270	TPR	1.3586	0	0.740118	0.757043	1.45038	0.423344
O95239	KIF4A	1.11079	0	0.738662	0	0	0.689051
Q01813	PFKP	1.52187	0	0.738507	1.02352	0.10993	0.113496
Q13247	SRSF6	2.25948	0	0.736767	0	0	0.224118
O00629	KPNA4	1.32362	2.32939	0.718032	2.52847	0	0
P61326	MAGOH	1.44315	0.28722	0.716485	1.32637	1.4913	0
P46783	RPS10	2.79592	0.361995	0.716345	0.46451	0	0
O15067	PFAS	1.17493	0	0.698717	0.0107524	0	0
Q9UM54	MYO6	1.65889	0.00888747	0.693248	0	0	0
Q9UKN8	GTF3C4	1.06997	0	0.687659	0	0	0
Q6ZRS2	SRCAP	1.00875	3.96847	0.679913	0	0	1.03191
P02647	APOA1	1.02624	0.05194	0.678099	0.277101	0	0
P55160	NCKAP1L	1.00292	0.0401581	0.676369	0	0	0
Q9H307	PNN	2.12245	2.91488	0.673901	0	0.147186	0
P31689	DNAJA1	1.78426	0	0.670986	0	0	0
Q96KR1	ZFR	1.41983	0	0.668287	1.21132	2.14538	0.535724
O00160	MYO1F	1.05539	0	0.666707	0	0	0
O60884	DNAJA2	1.51312	0.781374	0.664671	0	0	2.31828
O43823	AKAP8	1.10496	0.437788	0.664518	2.70138	0	2.72502
O14950	MYL12B	2.13411	0	0.661228	1.07394	0	0
Q15149	PLEC	10.3761	0	0.647427	0	0	0
P20930	FLG	1.51603	0.687122	0.639495	0	0	0.498025
Q9UKD2	MRTO4	1.35277	3.1941	0.635984	0	5.37124	0
P60468	SEC61B	1.00875	0.0479312	0.635509	2.17419	3.45675	2.0404
Q86YZ3	HRNR	3.27697	0	0.634655	0	0	0
O60716	CTNND1	1.17201	0	0.627444	0	1.89895	2.84631
Q9Y520	PRRC2C	1.5656	0	0.623597	2.73691	1.39231	0
P53396	ACLY	2.83382	0	0.61682	0.473115	0.431033	0.142768
O75475	PSIP1	1.1516	0	0.611838	0	0	2.24293
Q9BSD7	NTPCR	1.11953	0	0.609395	0	0	0
Q86UP2	KTN1	1.04082	0.761903	0.605294	0	0	0
Q14195	DPYSL3	1.27697	0	0.596135	0	0	0.0262746
P58876	HIST1H2BD	8.53061	0.245604	0.558672	0	0	0
P47914	RPL29	1.95627	2.71089	0.556948	0.386459	0	0
P02768	ALB	5.50437	0.15361	0.541917	0	0	0.193755
P41250	GARS	1.17784	1.51808	0.539344	0	0.170927	1.08711
Q7Z6E9	RBBP6	3.27405	2.25481	0.533443	0.990041	1.50019	1.30849
Q14137	BOP1	1.37901	0	0.532713	1.5151	0	0.235314
Q9H2B2	SYT4	1	3.84166	0.531915	0.571347	0	5.19716
P51114	FXR1	1.94752	0.473249	0.529759	0	0	0.708279
Q9UBP9	GULP1	1	0	0.521492	0.348181	0	2.14823
P62081	RPS7	2.90379	0.0507698	0.516376	0.291267	0	0.0384813
P62861	FAU	1.67638	0	0.508393	4.16812	0	0
P61513	RPL37A	1.84257	0.0499705	0.50618	0.851482	0	0
P38919	EIF4A3	3.1516	0	0.505216	0	1.18105	0.452382
P32969	RPL9	3.02332	0	0.503195	0	0.344064	0
P67936	TPM4	1.72595	0.0927359	0.501581	0	0.526689	0
P81605	DCD	3.00292	0	0.499786	0.106942	0	0
P22061	PCMT1	2.58892	0	0.490929	0.233482	0	0.844012
P52907	CAPZA1	1.69096	0.600184	0.488347	2.87943	0	0
P62266	RPS23	2.35569	0.555697	0.485914	0.615113	0	0
Q15717	ELAVL1	1.95918	0.179955	0.483895	0	0	0.501328
P62847	RPS24	2.46939	0.673142	0.483132	0.855612	0.545393	0
Q6P2E9	EDC4	1.17201	0	0.478909	0	0	0
P02545	LMNA	3.48397	0.991416	0.474874	0	0	2.43827
Q9BWF3	RBM4	1.09329	3.65097	0.473292	2.9927	0	0
P39019	RPS19	3.56268	0.124549	0.471645	0.147377	0.209739	0
Q13310	PABPC4	2.97668	1.67633	0.471524	0	0	0.259583
Q8NI27	THOC2	1.41691	0	0.466696	2.9113	0	2.04659
Q15637	SF1	1.43149	2.38348	0.460934	1.92631	0	2.38839
P78527	PRKDC	6.22157	0.397196	0.446519	0	0.0407189	0
P62913	RPL11	2.35569	0	0.443028	0.76425	0	0
P17480	UBTF	1.60933	2.66604	0.440609	2.57826	0	0.463491
P42677	RPS27	2.10496	0.204149	0.440286	1.03715	0.754729	0
Q16181	SEPTIN7	1	0	0.42877	0	1.64301	0
P16403	HIST1H1C	6.79009	0.527975	0.428147	0	0	0.00275781
P35251	RFC1	1.31195	0	0.428079	0	0	0
P05023	ATP1A1	2.53061	0	0.427447	1.01122	0.553679	1.29547
P12814	ACTN1	3.06414	0	0.427235	0	2.0484	0
P43363	MAGEA10	1.01458	0	0.420411	0	0	0
P27797	CALR	1.76676	0.628904	0.416866	0	0.998401	0.907908
P30050	RPL12	3.09913	0.242276	0.412115	0.207334	0	0
Q9UPN3	MACF1	1.21866	0	0.399806	0.652707	1.30504	0
O75592	MYCBP2	1.04956	0.386464	0.383022	0.41305	1.48799	0
P62910	RPL32	1.85714	0.363029	0.363209	0.681581	2.34364	0
Q04637	EIF4G1	1.61808	0	0.359333	1.03391	0.566182	0
P34932	HSPA4	2.58601	0	0.348367	0	0.858537	0.0184399
Q9P0K7	RAI14	1.35277	1.56831	0.340483	0	0	0.15426
Q92619	ARHGAP45	1	0.582694	0.332687	0	0	0
P07477	PRSS1	1.81633	0.45674	0.327932	0	0	0
Q96FS4	SIPA1	1.00875	0	0.319808	0	1.36732	3.04641
P11387	TOP1	2.6793	0	0.31191	0	0	0
P09874	PARP1	5.31487	0.447119	0.311728	0	0.0587733	0
P62277	RPS13	2.49563	0	0.308414	0.197046	0.15437	0.0132284
O75165	DNAJC13	1.03499	0	0.307127	0	1.95968	0
P42766	RPL35	2.19825	0.184065	0.285633	0.293157	0	0
O14578	CIT	1.0379	0	0.285548	0	0	0
Q66PJ3	ARL6IP4	2.81341	0	0.284144	0.308241	0	0
P12277	CKB	3.70845	0.806633	0.283216	0	0	0.693707
O95831	AIFM1	2.02041	0.299443	0.276106	0.383932	1.57765	0.563648
P69905	HBA1	1.22741	0	0.27404	0.214484	0	0
Q06787	FMR1	1.98251	0	0.273476	0	0	0.323739
Q16630	CPSF6	1.89796	0	0.271112	0	0	0.691043
Q9P2M7	CGN	1.21574	3.42602	0.270388	0	0	0.428955
P24928	POLR2A	2.27697	0.211479	0.263739	0.915386	1.08221	0
Q9Y5B9	SUPT16H	3.51603	0	0.262957	0	0	0
P09651	HNRNPA1	4.98834	0	0.259476	0.237651	0	0.0146833
P16104	H2AFX	4.64723	0.173735	0.254791	0	0	0
P21333	FLNA	12.621	0	0.25381	0	0.130336	0
P61254	RPL26	2.51312	1.14017	0.243562	0	1.86562	0
Q2M2Z5	KIZ	1	0	0.243192	0.417611	0	0
Q9P258	RCC2	1.55977	1.32047	0.242423	0.972684	2.95377	0
P49207	RPL34	1.51895	1.0487	0.237909	1.29289	2.56952	0
O95347	SMC2	1.69096	0.581587	0.226418	3.25243	0	0
P62805	HIST1H4A	8.27697	0.184001	0.216698	0	0	0
Q07020	RPL18	3.26239	0	0.216185	0.406853	0.548189	0
Q13642	FHL1	1.23032	0	0.212658	0.993814	1.32428	0.486544
P07355	ANXA2	2.62682	0.0976386	0.204152	0	0	0
Q13085	ACACA	9.13703	0.240793	0.199665	0.295799	0.0768809	0.0697213
Q9UBT2	UBA2	1.23324	0	0.193631	0.755118	0	0
P62280	RPS11	2.34111	0.714221	0.191158	0.266274	0.899592	0
P07305	H1F0	1.45481	0.451071	0.190096	0	0	1.25172
P35030	PRSS3	1.62974	0	0.187638	0.197008	0	0
Q02218	OGDH	1.09038	0.961732	0.185993	1.60739	2.78997	0
P0DPH7	TUBA3C	22.6035	0.0294907	0.180755	0.00641292	0.360318	0
O60292	SIPA1L3	1.04665	0	0.178624	1.40883	0	0
P46782	RPS5	2.16618	0	0.176203	0	0	0
P06744	GPI	1.90087	0	0.170362	1.34147	0	0
B0I1T2	MYO1G	1.57434	1.93501	0.16952	0	0	0
P12236	SLC25A6	3.4344	0	0.167222	0	2.29469	0
P38646	HSPA9	10.1487	0.162829	0.165744	0	0	0
P08708	RPS17	2.87172	0	0.164868	0	0	0
Q9UQ80	PA2G4	1.78426	0.952247	0.164677	3.89283	1.72825	0.839661
P35637	FUS	6.58601	0	0.158908	0	0.0907197	0.180199
Q9Y2W1	THRAP3	7.04665	0	0.158716	0.226099	0.0535799	0.0582659
Q12849	GRSF1	1.01166	0	0.158074	3.82891	1.34855	1.69624
P21359	NF1	1.02332	3.91045	0.157039	0	0	0
Q03252	LMNB2	1.72303	0.590886	0.15586	0	0	0.162111
Q9ULT8	HECTD1	1.03207	0.808803	0.155805	5.42771	0	0.528215
P35611	ADD1	1.31195	0.609096	0.15284	1.52331	0	0
P35268	RPL22	2.20408	0.244154	0.148429	0.248294	0.573845	0
P78385	KRT83	2.05248	0	0.143177	0	0	0
P50991	CCT4	3.84257	0.322176	0.136789	0.863359	0.242445	0
Q6FI13	HIST2H2AA3	7.27988	0.173386	0.133799	0	0	0
O75427	LRCH4	1	0	0.131969	0	1.3227	0
Q12797	ASPH	1.05539	0	0.131928	0	0	0.155897
P06899	HIST1H2BJ	8.18367	1.2346	0.131357	0	0	0.0867013
Q05639	EEF1A2	9.09038	0.083599	0.1298	0	0.755303	0
Q12965	MYO1E	1.10787	0	0.127909	0	0	0.204648
P05141	SLC25A5	3.95044	0.211657	0.123694	0.637645	0.169213	0.10259
Q7L014	DDX46	4.43732	0	0.117126	0.538237	0	0
Q9BZ29	DOCK9	1.00292	1.09679	0.11386	0	0	0
Q9NYF8	BCLAF1	5.82216	0.00954967	0.113851	0	0	0.110932
P55196	AFDN	1	1.71901	0.106479	0	0	0
P50395	GDI2	1.85131	0.519799	0.105169	0	1.40593	0
Q12955	ANK3	1.01166	1.34232	0.104996	0	2.83324	0
P05783	KRT18	7.65598	0	0.102198	0	0	0
Q15393	SF3B3	5.67055	0.181619	0.096483	0	0	0
Q7Z794	KRT77	6.74927	0	0.0945012	0	0	0
P13010	XRCC5	3.27988	0.56986	0.0944224	0	0	0
O00159	MYO1C	3.04373	0.562388	0.090542	0	0	0.17245
P33176	KIF5B	1.66181	0	0.082737	1.69284	0.784022	0.531804
P17096	HMGA1	1.25073	3.90645	0.0798518	4.00393	0	0
Q96R06	SPAG5	1.18076	0.828185	0.0778349	0.486355	0.393446	0
Q8TEQ6	GEMIN5	1.1137	0	0.0729937	3.11983	0	0
O75367	H2AFY	2.32653	2.71919	0.0693977	1.56047	0	0
Q02880	TOP2B	2.16618	0	0.0658227	0.917805	0.34229	0
P78371	CCT2	5.18659	0	0.0595193	0	0.19852	0.0321756
Q9ULV0	MYO5B	1.73469	1.50658	0.0578717	0	0	0
P12956	XRCC6	3.51312	0.879237	0.0515591	0	0	0.808952
P05787	KRT8	9.75802	0.223119	0.0488608	0.238695	0	0
Q01844	EWSR1	7.65015	0.323845	0.0484742	0.501651	0	0
Q13769	THOC5	1.21574	1.43089	0.0432558	0	0	0
P40227	CCT6A	3.83673	0.296105	0.0370672	0	0.0201494	0
P16615	ATP2A2	1.65598	0.0968578	0.0368956	0	0	0.241672
O60934	NBN	1.12245	0.681203	0.0328948	0	0	1.38154
P06748	NPM1	4.55685	0	0.0298372	0	0.63058	0.181288
P62263	RPS14	3.37609	0	0.0289011	0.230776	0	0
P68366	TUBA4A	21.4665	0.127506	0.0287961	0	0.484773	0.0351231
Q9NQX4	MYO5C	1.12536	0	0.0276637	0.386217	0	0
P61353	RPL27	2.23907	0	0.00705611	0	0.0371368	0
Q9NYJ8	TAB2	1.01458	0	0.00604236	5.51438	0	0
P13647	KRT5	16.9271	0	0.00585437	0	0	0
P20700	LMNB1	2.97668	0.189544	0.00249899	0.689237	0	0
P54132	BLM	1.12828	7.67573	0	0	0	0
O60315	ZEB2	1	7.62844	0	0	0.502981	0.184064
Q92878	RAD50	1.49854	5.90035	0	0.362726	0	1.50232
Q9BZL4	PPP1R12C	1.00583	5.31552	0	0	2.064	0
Q9P035	HACD3	1	5.10406	0	3.36825	1.19771	2.11058
Q9Y678	COPG1	1	4.85154	0	0.210273	1.72569	1.85291
P42356	PI4KA	1.08455	4.75839	0	4.67509	2.5794	0
Q8N1G4	LRRC47	1.13703	4.72808	0	2.35945	0.104409	0
P12018	VPREB1	1	4.4767	0	0	0	0.617733
P49959	MRE11	1	4.22832	0	0	0	0
Q9H9A7	RMI1	1	4.14422	0	0	0	0
Q06210	GFPT1	1.10496	4.07574	0	0	0	0
Q86US8	SMG6	1.00875	3.92267	0	0.7447	0.677844	0
Q12769	NUP160	1.16035	3.73682	0	0	0	0.594624
P33764	S100A3	1.00292	3.53627	0	3.31043	0	1.31176
Q16629	SRSF7	2.3965	3.51038	0	0	0	0
Q15020	SART3	1.07289	3.39201	0	0	0.474331	0
P45974	USP5	1.1312	3.34602	0	0.792394	0.299398	0
O00458	IFRD1	1.01458	3.26013	0	0	0.913954	1.59002
Q86V81	ALYREF	1	3.15028	0	3.25888	0	0.827809
Q9UKV3	ACIN1	2.41691	2.91342	0	0	0	0
Q8NF37	LPCAT1	1.00583	2.77474	0	0	2.72442	0
Q9H165	BCL11A	1.05831	2.77146	0	4.12859	0.344302	0
Q9UKV8	AGO2	1	2.6087	0	3.40317	0	4.43631
P04792	HSPB1	2.00875	2.59136	0	0	0.644168	0
O14983	ATP2A1	1.22741	2.51363	0	1.36638	0	0
Q8N5R6	CCDC33	1	2.50122	0	0	0	4.44174
Q99959	PKP2	1.32362	2.48547	0	0	0	0.607278
P19013	KRT4	3.22741	2.48404	0	0	0	0
Q9H4H8	FAM83D	1.00292	2.4753	0	3.32394	0.966787	0.860553
Q9Y4P3	TBL2	1.08746	2.45475	0	3.32664	0.12652	3.03736
Q5JTH9	RRP12	1.33236	2.33445	0	0	0.152087	0
Q9Y241	HIGD1A	1.00583	2.30684	0	0	0	0.0918255
Q92616	GCN1	1	2.20503	0	0	0.571475	0
O60762	DPM1	1.09329	2.20452	0	0	0	0
P14868	DARS	1.8863	2.18031	0	1.75424	0	0
P43034	PAFAH1B1	1.06414	2.14949	0	2.51718	2.6371	0
Q15758	SLC1A5	1.18076	2.07806	0	0.334346	0	2.20036
Q9UJS0	SLC25A13	1.42274	2.05211	0	0	1.29504	2.09817
P62195	PSMC5	1.74344	1.99389	0	0.115909	1.45723	0
P49792	RANBP2	1.41983	1.89762	0	0	0	1.06094
P62906	RPL10A	2.90087	1.88882	0	0	1.50863	1.77682
Q09028	RBBP4	1.71137	1.86295	0	0	0	0
P53621	COPA	1.61516	1.81868	0	1.41975	0.624071	0.0254554
P62979	RPS27A	4.38192	1.81123	0	0	0.184655	0.155678
Q14157	UBAP2L	2.53353	1.75981	0	0	0	1.25206
O75717	WDHD1	1.01749	1.75865	0	1.52091	0	0
Q9HCG8	CWC22	1.14286	1.70406	0	3.28106	0	1.35019
Q9BZH6	WDR11	1.01749	1.66734	0	0	0	0
Q96HP0	DOCK6	1.02041	1.63499	0	2.67677	0.33374	0
P67809	YBX1	4.58309	1.60884	0	0	0	0.0525685
Q9P2I0	CPSF2	1.61224	1.60247	0	0.561997	0	0.07938
Q5T749	KPRP	1.45481	1.59131	0	0	0	1.78253
P51116	FXR2	1.87464	1.54141	0	0.996848	0	0
P35658	NUP214	1.15452	1.53848	0	0.665726	0	1.16562
Q96HS1	PGAM5	1.92128	1.51272	0	0	0.186633	0.370622
Q9H2U1	DHX36	1.16618	1.49482	0	0	0	0.245667
P52943	CRIP2	1.00875	1.47292	0	0	2.77557	0
Q709C8	VPS13C	1.00292	1.45829	0	1.92957	2.78285	0.0534623
Q9BRZ2	TRIM56	1.02624	1.44038	0	5.6883	0	2.04657
Q9Y3T9	NOC2L	1.18659	1.40833	0	0	0	1.60789
Q16643	DBN1	2.22741	1.36649	0	0	0	0
Q8NC51	SERBP1	2.82799	1.27853	0	0	0	0.304806
Q16658	FSCN1	1.27697	1.2675	0	0	0	0
Q92598	HSPH1	1.58601	1.26316	0	0	0	1.00141
P11137	MAP2	1.00292	1.22498	0	3.01053	4.28223	0
Q6UWP8	SBSN	1.1895	1.22246	0	2.96436	0	0
Q07666	KHDRBS1	1.87755	1.19426	0	0	0	0.641177
Q15154	PCM1	1.37901	1.19247	0	0	0	0
O75037	KIF21B	1.00292	1.1638	0	0.232836	0.499609	0.944516
Q562R1	ACTBL2	7.67347	1.16309	0	0	0	0
P52209	PGD	1.56268	1.12084	0	0	0	2.12002
P42704	LRPPRC	3.11953	1.10683	0	0.0914633	0	0
P02774	GC	1.00875	0.979574	0	0	0	0
P08697	SERPINF2	1	0.971788	0	3.00736	0.0563047	0.316301
O15294	OGT	1.50729	0.970678	0	0.111622	0.584108	0
P55060	CSE1L	2.4344	0.968694	0	0	0	1.0565
P41252	IARS	1.97959	0.961779	0	0.501688	0	0
Q7Z4V5	HDGFL2	1	0.953649	0	0.254465	0	0.0274911
Q9Y5J1	UTP18	1.18659	0.945287	0	2.17592	1.733	0.575171
Q9UN86	G3BP2	1.36735	0.888947	0	3.68051	0.0161684	0
Q92835	INPP5D	1	0.873949	0	0	0	2.22753
P05455	SSB	1.4519	0.866014	0	0	0.634931	0
Q14974	KPNB1	2.97376	0.856564	0	0	0	0.154028
Q14156	EFR3A	1.04082	0.819217	0	0	0	1.59932
P26639	TARS	1.47522	0.810245	0	2.95956	0.681533	0
A0A087WXM9	MEIKIN	1	0.806154	0	0	0	0
P38159	RBMX	4.04665	0.765883	0	0	0	0
Q9BZF9	UACA	1.02915	0.763869	0	3.732	0.947082	0
P12268	IMPDH2	1.5481	0.751708	0	0.301721	0	0.29698
P07195	LDHB	3.55102	0.738366	0	0.461755	0.534272	0
P06493	CDK1	1.49271	0.717861	0	2.79	1.18294	0.594481
Q9BY77	POLDIP3	1.88047	0.715115	0	0.0141231	0	1.43594
P78347	GTF2I	2.96793	0.70877	0	0.473827	0.02079	0
P00966	ASS1	1.01166	0.674853	0	0	0	0
O43809	NUDT21	1.71137	0.672037	0	0.203407	0.234517	0
Q08945	SSRP1	2.1691	0.671088	0	0.878445	0.0254019	0.238082
O43390	HNRNPR	3.77551	0.666497	0	0.134182	0	1.45617
P60842	EIF4A1	3.81633	0.664146	0	0	0	0.637067
P28288	ABCD3	1.16618	0.604119	0	0.799457	1.63578	0
Q9UQE7	SMC3	1.60058	0.590808	0	0.839918	0	1.61707
Q9Y3I0	RTCB	1	0.567433	0	0	0	2.23078
Q9UH99	SUN2	3.73469	0.566198	0	0	0.140674	0
Q14203	DCTN1	1.19534	0.552579	0	6.50886	0	0
O00303	EIF3F	1.46939	0.543382	0	0	0.562217	0.267807
P54886	ALDH18A1	1.63848	0.519608	0	4.05009	0	0
P55209	NAP1L1	1.90087	0.512997	0	0.0907607	0	0.515098
P29353	SHC1	1.22449	0.497576	0	0	2.78621	0
P35232	PHB	1.69388	0.494205	0	0	2.39931	0
Q9NU22	MDN1	1.07289	0.471606	0	0.360793	1.96555	0.915589
Q7L2E3	DHX30	2.5102	0.463662	0	0.311756	0	0
Q6PKG0	LARP1	1.60933	0.463255	0	0	0	0
Q13761	RUNX3	1	0.453666	0	0.00676292	0.515581	2.62326
Q12905	ILF2	2.76093	0.450814	0	0	0	1.28546
Q9NZB2	FAM120A	1.55394	0.435753	0	0	0	0
Q9Y4R8	TELO2	1.04665	0.426443	0	0	0	0
Q14103	HNRNPD	2.49563	0.417011	0	0	0	0.125257
P22695	UQCRC2	1.25656	0.412199	0	0.0249633	1.17621	0
P14866	HNRNPL	4.69388	0.406391	0	0	0	0.156284
P62937	PPIA	2.91837	0.389812	0	0.183288	0.137078	0
P60174	TPI1	2.22449	0.387597	0	0	1.64243	1.59119
P02771	AFP	1	0.387422	0	0	0	0.595864
P35998	PSMC2	1.59475	0.386132	0	0	0.896058	0.205685
Q15366	PCBP2	2.9621	0.384726	0	0	0.0443899	0.562964
Q06830	PRDX1	4.09038	0.364094	0	0	0.976896	0.204307
P08865	RPSA	2.53061	0.361024	0	0	0.131883	1.20745
O75152	ZC3H11A	1.12536	0.335304	0	1.05002	0	0
Q92804	TAF15	2.55102	0.331285	0	0	1.46906	0.43897
P01024	C3	1.41399	0.323787	0	0	0	0
O75821	EIF3G	1.46064	0.303174	0	1.6099	1.35845	0
Q13148	TARDBP	1.29446	0.290986	0	0	0	0.310312
P56134	ATP5MF	1	0.288515	0	0	0.224744	0
P01019	AGT	1	0.288061	0	0	0	0
Q15029	EFTUD2	4.30612	0.281181	0	0.312546	0	0.339974
Q12906	ILF3	4.02332	0.22266	0	0	0	0.363118
P08727	KRT19	7.20991	0.212906	0	0.635769	0.00253316	0.893043
Q16576	RBBP7	1.69971	0.208666	0	0	0.865589	0
Q9BYR7	KRTAP3-2	1.00583	0.206125	0	0	1.70949	0
P10809	HSPD1	6.67347	0.199299	0	0.115215	0	0.200775
P13646	KRT13	7.27988	0.197944	0	0.00976537	0	0.048722
Q9Y230	RUVBL2	2.07289	0.179523	0	2.10492	1.58388	0
Q8IUG5	MYO18B	1.01166	0.176375	0	0	0	0
Q6KB66	KRT80	1.54227	0.17077	0	0	0	3.53392
P40429	RPL13A	2.57726	0.1609	0	2.06226	2.03923	0
P40939	HADHA	1.62391	0.159884	0	0	0.0340737	0
P62873	GNB1	1.56268	0.157816	0	0	0.215491	0.058077
P84103	SRSF3	2.38484	0.154451	0	0	0	0
P11940	PABPC1	3.95335	0.151794	0	0	0.0728297	0.079825
Q15233	NONO	8.87464	0.139732	0	0	0	0.07724
P0DMV8	HSPA1A	34.4431	0.122208	0	0.144226	0	0.0235688
Q9HC35	EML4	1.07872	0.12093	0	2.54093	0	0
Q07955	SRSF1	3.09913	0.112378	0	0	0	0
P11021	HSPA5	11.863	0.0943949	0	0	0.0191941	0.37431
P08670	VIM	21.2974	0.0917778	0	0	0.0143016	0.227858
P60891	PRPS1	3.4519	0.0869554	0	0	0.120089	0.0632751
P62269	RPS18	3.90671	0.0761213	0	0.0308099	0.091327	0
Q14444	CAPRIN1	2.12828	0.0756869	0	0	0	0.218429
Q96PK6	RBM14	2.99417	0.065167	0	0.176409	0	0.298756
Q53H12	AGK	1.05831	0.0548916	0	0	0	0
Q9P0K9	FRRS1L	1	0.0533824	0	3.79725	0	0
Q9BUF5	TUBB6	8.47813	0.0440141	0	0	1.05918	0
P33991	MCM4	1.87755	0.0411991	0	0	1.25655	0.523025
Q92499	DDX1	2.31778	0.0393268	0	1.17471	0	0.213966
Q15287	RNPS1	1.60933	0.0332783	0	1.06933	1.4089	0
P12883	MYH7	1.3207	0.0324364	0	2.45	0	0
P46781	RPS9	3.06122	0.0225921	0	0	0.846586	0
Q96II8	LRCH3	1	0	0	3.22421	0	0
Q9Y4I1	MYO5A	1.40233	0	0	0.677265	0	0
P05161	ISG15	1.02624	0	0	0.596334	0.0246435	0
Q14656	TMEM187	1	0	0	0	0	0
Q7Z406	MYH14	1.81924	0	0	0.661641	0.327407	0
P06239	LCK	1.10204	0	0	1.81108	0	0
Q7Z2W4	ZC3HAV1	1.20408	0	0	0	0	0
Q96F07	CYFIP2	1.15743	0	0	1.68601	0	0
Q08554	DSC1	1.53936	0	0	0	0	0
Q92614	MYO18A	1.15452	0	0	0	0	0
Q9NQS7	INCENP	1.28571	0	0	0.903205	0.279161	0
Q14527	HLTF	1.0379	0	0	4.48004	0	0
Q9UN81	L1RE1	1	0	0	2.93124	0	0
Q92667	AKAP1	1	0	0	1.56194	0	0
Q92608	DOCK2	1.05248	0	0	0	0	0.843485
O94832	MYO1D	2.27114	0	0	0.583802	0	0
P26368	U2AF2	1.86297	0	0	0	0	0.217922
Q29RF7	PDS5A	1.1895	0	0	0	0	0
P0DN76	U2AF1L5	1	0	0	0	0.240499	0
Q14152	EIF3A	1.8863	0	0	0	0	0
Q8WWI1	LMO7	1.46647	0	0	0.599377	0	0
P51991	HNRNPA3	2.60641	0	0	0	0	0.236768
P62917	RPL8	3.08746	0	0	0	0	0.0913195
Q9UL16	CFAP45	1	0	0	0	0.105639	0
Q9NYL9	TMOD3	1.61808	0	0	0	0	0
P62241	RPS8	4.1895	0	0	0.0133094	0.149918	0
P62140	PPP1CB	1.97085	0	0	0	0	0
P46778	RPL21	2.35569	0	0	0	0	0
Q5U5Z8	AGBL2	1	0	0	0	0.0631695	0
Q9ULV4	CORO1C	2.06706	0	0	0.450551	0	0
P62753	RPS6	3.35277	0	0	0.151239	0.0624929	0.0253611
P31942	HNRNPH3	1.67055	0	0	1.22465	0	0
O75533	SF3B1	5.58309	0	0	0	0	0
P62888	RPL30	2.03207	0	0	3.88031	1.06739	0
Q8TEX9	IPO4	1.13703	0	0	0	0	0.589874
Q9BUJ2	HNRNPUL1	2.99708	0	0	0.05613	0	0.218419
P39023	RPL3	4.47522	0	0	0	0.0635436	0.13507
Q9NXP7	GIN1	1	0	0	4.05362	0	0
P29590	PML	1.01749	0	0	2.82401	0	0.695301
P26373	RPL13	3.54519	0	0	0.0848949	0.228364	0
O60506	SYNCRIP	3.45481	0	0	0.631142	0	0.513383
P04198	MYCN	1	0	0	0.385148	0	0
P52294	KPNA1	1.11079	0	0	0	0	0
P18124	RPL7	3.87172	0	0	0	0.0963681	0.11642
P36578	RPL4	4.96793	0	0	0	0.383273	0.0354314
P26599	PTBP1	3.55394	0	0	0	0	0.0452323
P11388	TOP2A	4.14869	0	0	0.0402424	0.0462743	0
Q8TF42	UBASH3B	1.00292	0	0	0.398703	0	0
P62244	RPS15A	3.00875	0	0	0	0	0.329757
P29401	TKT	1.69971	0	0	0.591651	0	0
Q92841	DDX17	5.17201	0	0	0	0.0726293	0.0215131
P46013	MKI67	2.44315	0	0	0	0	0
P84098	RPL19	2.74636	0	0	0.214844	0.226062	0
P50914	RPL14	2.56268	0	0	0	0.257547	0
Q6P2Q9	PRPF8	5.82216	0	0	0	0	0
O75643	SNRNP200	5.67055	0	0	0	0	0
P07910	HNRNPC	3.81924	0	0	0.33464	0	0.547366
Q01082	SPTBN1	9.51895	0	0	0.216208	0.0602965	0
Q13200	PSMD2	2.1137	0	0	0.452602	0.0512532	0
Q9UEY8	ADD3	1.14286	0	0	1.48079	0	1.28529
O43143	DHX15	4.98251	0	0	0.0953318	0	0.169442
Q00610	CLTC	5.36443	0	0	0	0.155316	0
Q9H0A0	NAT10	1.72303	0	0	2.66952	0.422053	0
O43707	ACTN4	5.05539	0	0	0	0	0
P33993	MCM7	2.12536	0	0	0	0.117766	0
Q13813	SPTAN1	9.8863	0	0	0	0	0
P35580	MYH10	5.86589	0	0	0.0764524	0	0
P15880	RPS2	3.80175	0	0	0.0438268	0.230007	0.19538
P62826	RAN	1.93294	0	0	0	1.30156	0
O75569	PRKRA	1.14869	0	0	0.560227	0	0
Q96IX5	ATP5MD	1	0	0	5.99845	0	0
Q08211	DHX9	6.4519	0	0	0	0	0
P61247	RPS3A	4.34985	0	0	0	0.300286	0.0557402
Q9UQ35	SRRM2	8.86006	0	0	0.244267	0.248545	0.0579126
P22626	HNRNPA2B1	6.57434	0	0	0.0383949	0	0.0358783
Q9NR30	DDX21	4.51312	0	0	0	0.00795225	0.114014
P17844	DDX5	5.13994	0	0	0	0.0158502	0.0709244
P23246	SFPQ	7.6793	0	0	0	0	0.0242433
P60660	MYL6	2.42566	0	0	0.437036	0.470756	0
P52272	HNRNPM	8.32945	0	0	0	0	0
Q9NTJ3	SMC4	1.51895	0	0	0	0	0
O00571	DDX3X	4.63265	0	0	0	0	0.127554
Q9Y383	LUC7L2	5.44606	0	0	0	0	0
P60709	ACTB	31.1224	0	0	0	0	0
P00558	PGK1	2.11953	0	0	0	0.444421	0
P68032	ACTC1	16.9096	0	0	0	0	0
P11142	HSPA8	31.2653	0	0	0	0.0186441	0.0652639
P35579	MYH9	12.0904	0	0	0.067796	0	0
P43243	MATR3	4.58601	0	0	0.212664	0	0
P60866	RPS20	2.16618	0	0	0.226007	0	0
P63173	RPL38	3.05248	0	0	0.422894	0	0
Q13263	TRIM28	3.05831	0	0	0.029397	0	0
P62314	SNRPD1	4.25656	0	0	0.999639	0	0
Q15021	NCAPD2	1.26239	0	0	3.12285	0	0
Q92974	ARHGEF2	1.0379	0	0	3.88432	0	0
Q14258	TRIM25	1.09621	0	0	2.15336	0	0
Q86W92	PPFIBP1	1.00875	0	0	0.623153	0	0
Q14694	USP10	1.08163	0	0	1.38958	0	0
Q9H0D6	XRN2	1.57143	0	0	2.46138	0	0
P23258	TUBG1	1.10496	0	0	0.0262879	0	0
P47897	QARS	1.66764	0	0	2.80059	0	0
P78362	SRPK2	1.26531	0	0	0.49368	0	0
Q13576	IQGAP2	1.08455	0	0	1.13868	0	0
O94804	STK10	1.00292	0	0	3.9537	0	0
Q99798	ACO2	1.22741	0	0	2.17884	0	0
P68363	TUBA1B	30.7843	0	0	0	0	0.00453363
P19338	NCL	7.63557	0	0	0	0.236452	0
Q71U36	TUBA1A	28.2216	0	0	0.340656	0	0.00694588
Q5T4T6	SYCP2L	1	0	0	2.43978	0	0.0110325
P07900	HSP90AA1	13.895	0	0	0	0.0113572	0
P02533	KRT14	17.4548	0	0	0	0	0.0116099
P68104	EEF1A1	14.0641	0	0	0.0119951	0	0.0153934
Q9BQG0	MYBBP1A	2.21574	0	0	0	0.022092	0
P62249	RPS16	3.4723	0	0	0.0680152	0.0240545	0
P13639	EEF2	5.77551	0	0	0	0.046516	0
Q13151	HNRNPA0	1.93586	0	0	0	0.0387081	0
P31943	HNRNPH1	9.22449	0	0	0	0.00489387	0.17171
P23396	RPS3	6.95918	0	0	0	0	0.0448852
Q9Y262	EIF3L	1.61224	0	0	0.419837	0.0449722	0
Q6Y7W6	GIGYF2	1.36152	0	0	4.30766	0	0.0519053
P08779	KRT16	15.2974	0	0	0	0	0.0579969
Q99623	PHB2	1.95627	0	0	0.277389	0	0.233928
P06733	ENO1	8.0379	0	0	0.00267268	0.0704269	0.00184992
P46940	IQGAP1	1.86297	0	0	0	1.99605	0
P62424	RPL7A	3.77843	0	0	0	1.07928	0
Q14739	LBR	1.21866	0	0	0	0	0.079163
Q14566	MCM6	1.79009	0	0	1.61238	0.0834283	0
P61978	HNRNPK	8.62391	0	0	0	0	0.0848615
P19525	EIF2AK2	1.06414	0	0	0	0.453706	0
P04259	KRT6B	17.7726	0	0	0	0	0.0938114
P04406	GAPDH	6.18076	0	0	0	0.110742	0
P55884	EIF3B	1.88047	0	0	0	0	0.112463
Q71RC2	LARP4	1.12245	0	0	1.53151	0.65033	0.724488
P07437	TUBB	29.7172	0	0	0	0.0314999	0.0947484
P62318	SNRPD3	4.0758	0	0	0.786579	0.140105	0
Q9UMS4	PRPF19	2.46939	0	0	0.179097	0	1.22709
P17987	TCP1	4.63557	0	0	0.167293	0	0.147294
P23526	AHCY	1.9242	0	0	0.467219	0.149972	0
Q8N684	CPSF7	1.40525	0	0	0	0.159498	0
P55072	VCP	6.12828	0	0	0	0.09496	0.0645917
P14625	HSP90B1	4.84257	0	0	0	0.178705	0
P11586	MTHFD1	2.47813	0	0	0	0.657648	0
P49327	FASN	7.83382	0	0	0	0.189462	0
P62701	RPS4X	5.44023	0	0	0.189474	0.206411	0
P22314	UBA1	3.02041	0	0	0	0.45071	0
P27708	CAD	3.03207	0	0	0.016247	0.205594	0
P49736	MCM2	2.05539	0	0	0	0.211047	0
P25705	ATP5F1A	1	0	0	0	0.0974685	0.14143
P34931	HSPA1L	18.277	0	0	0.0340466	0.242677	0
O43684	BUB3	1.36152	0	0	0	0	0.252135
P68371	TUBB4B	1	0	0	0	0.123272	2.53062
P49756	RBM25	2.34111	0	0	0.373687	0	0.265359
P26358	DNMT1	1.14577	0	0	1.58134	0.75282	0
Q14980	NUMA1	3.49854	0	0	0	0.298632	0
Q9H9B4	SFXN1	1.22741	0	0	0	1.28549	0
P49915	GMPS	1.30029	0	0	4.45031	0	0.318032
P46776	RPL27A	2.37318	0	0	0	0.475295	0
P63261	ACTG1	31.1224	0	0	0	0.364524	0.0149704
P07814	EPRS	2.83382	0	0	0	0.369929	0
Q14204	DYNC1H1	3.27114	0	0	0.755342	0.394611	0
O60343	TBC1D4	2.06414	0	0	0	0	1.04311
Q9NYU2	UGGT1	1.12828	0	0	2.75961	0.316244	0.131916
Q7KZF4	SND1	2.03499	0	0	0	0.628071	0.0464922
P05388	RPLP0	4.27114	0	0	0.196541	0.672927	0.0294232
Q99832	CCT7	3.82216	0	0	0	0	0.627773
P04075	ALDOA	3.12828	0	0	0	0.489788	0
P34897	SHMT2	1.8484	0	0	0	0.88447	0
P12235	SLC25A4	2.88921	0	0	0	0.582769	0.174242
Q99613	EIF3C	1.68805	0	0	1.54172	0.465305	0.303884
P26196	DDX6	2.34111	0	0	0.123554	0	0.53086
Q04695	KRT17	9.44898	0	0	0.72873	0	0.560106
P46779	RPL28	2.02624	0	0	0	1.07516	0
P46821	MAP1B	4.25656	0	0	0.393916	0.580536	0
P23528	CFL1	2.31778	0	0	1.50703	0.486785	0.167663
P02538	KRT6A	15.0525	0	0	0	0	0.666833
P42695	NCAPD3	1.01458	0	0	0	2.71452	0
Q16836	HADH	1.08163	0	0	0	0	1.15749
P55809	OXCT1	1.11662	0	0	0	1.4005	0
Q9UHB6	LIMA1	2.01749	0	0	1.4895	0.605458	0.121698
Q9NWB6	ARGLU1	1.62974	0	0	1.06684	0.0673089	0.677036
P68871	HBB	1.31778	0	0	0	0	0.750563
P25205	MCM3	2.15452	0	0	0	0.777384	0
O15399	GRIN2D	1	0	0	0	0.880071	0
P49411	TUFM	2.47522	0	0	0.636815	0.949429	0.381358
P50570	DNM2	1.13994	0	0	3.41245	0.361727	0.524284
P26641	EEF1G	2.8484	0	0	0	1.08457	0
P48643	CCT5	4.75802	0	0	1.236	0.908295	0
Q93009	USP7	1.21283	0	0	0.567919	2.40155	0
Q02878	RPL6	5.14869	0	0	0	1.43587	0
Q96JJ6	JPH4	1	0	0	1.98302	0	0.945341
Q8NEY1	NAV1	1	0	0	3.70584	0	0.961152
O15371	EIF3D	1.32653	0	0	0.926915	0.275362	0.695114
P49588	AARS	1.41108	0	0	1.53717	1.04786	0
P31040	SDHA	1.207	0	0	0	0	2.16506
P14618	PKM	1	0	0	0	0	1.03692
P63151	PPP2R2A	1.32362	0	0	0.42906	0	1.09821
P51531	SMARCA2	1.10204	0	0	0	0	2.44523
Q99996	AKAP9	1.04082	0	0	3.92624	1.11744	0
P33992	MCM5	1.77843	0	0	0	1.13102	0
P52597	HNRNPF	4.85131	0	0	0	1.3852	0.0182902
Q13283	G3BP1	2.76093	0	0	0.199594	1.75902	0
Q93008	USP9X	1.32945	0	0	1.91482	0	2.32167
P26640	VARS	1.65306	0	0	0.75361	0.741166	0.64524
Q9P2J5	LARS	2.16035	0	0	0	1.39766	0
P13796	LCP1	1.29446	0	0	1.02995	0	1.45272
Q13459	MYO9B	1.0379	0	0	0	0	1.43815
P00338	LDHA	2.4898	0	0	0.689648	0.644076	0.828119
Q96T37	RBM15	1.90087	0	0	0	0.992968	0.503469
Q9Y490	TLN1	1.78717	0	0	0	1.5741	0
P48735	IDH2	1.06706	0	0	0.683094	0	1.58078
O76094	SRP72	1.27114	0	0	1.80995	1.11411	0.496376
P31939	ATIC	1.36443	0	0	1.69617	0.847754	0.80483
Q15365	PCBP1	4.04082	0	0	0	1.64617	0.0291035
P22234	PAICS	1.46939	0	0	0	1.70127	0
Q10713	PMPCA	1.07289	0	0	0.140138	1.78662	1.07377
O60306	AQR	1.74636	0	0	0.528986	1.76235	0
Q9Y285	FARSA	1.21574	0	0	0.695934	1.77984	0
P27824	CANX	1.93878	0	0	0	1.56755	0.276706
P22570	FDXR	1.01749	0	0	1.78668	2.55388	0.232506
Q8NCA5	FAM98A	1.25073	0	0	0	0.712836	1.21978
Q5T4S7	UBR4	1.13703	0	0	0	2.05746	0
Q9UPT8	ZC3H4	1.41983	0	0	2.14584	2.14136	0
P06576	ATP5F1B	1	0	0	0	3.15939	0.439216
Q9BQ39	DDX50	1.82216	0	0	0	0	2.31578
P15498	VAV1	1	0	0	0	0.225517	2.0372
P07737	PFN1	2.21574	0	0	0	2.30372	0.147031
O15049	N4BP3	1.01166	0	0	1.65245	3.2555	0
P27816	MAP4	1.31778	0	0	4.41747	2.64766	0
P63244	RACK1	1	0	0	0	2.09678	1.90996
Q9Y265	RUVBL1	2.00875	0	0	0.637677	2.69162	0
P61313	RPL15	2.76385	0	0	1.52048	2.7807	0.263673
O95470	SGPL1	1.01749	0	0	2.00097	0	2.96961
P26038	MSN	1.68805	0	0	0	3.08505	0
Q14004	CDK13	1.06706	0	0	3.87297	3.19561	0
P31146	CORO1A	1.04956	0	0	0	0.71851	3.81334
Q12802	AKAP13	1.00292	0	0	3.18622	1.96199	1.55101
O60216	RAD21	1.09038	0	0	2.49617	2.0723	1.45227
Q8N163	CCAR2	1	0	0	0	3.69883	0.674832
Q06187	BTK	1	0	0	1.20041	1.45871	2.25153
Q7Z6Z7	HUWE1	1.3586	0	0	3.34345	3.83961	0
Q9Y3U8	RPL36	1.64723	0	0	0.178798	3.81587	0.188571
Q92769	HDAC2	1.39067	0	0	0	3.99841	0.136738
Q9UHD8	SEPTIN9	1	0	0	0	3.27611	0.883048
Q96DH6	MSI2	1.02332	0	0	4.02069	1.14128	3.02813
O95985	TOP3B	1.11079	0	0	3.00262	0	4.17015
P11166	SLC2A1	1.1137	0	0	3.25217	0	4.56226
Q8NF91	SYNE1	1.03207	0	0	0	1.19546	4.2428
O00483	NDUFA4	1.02332	0	0	1.23602	6.52245	0
O43663	PRC1	1.06414	0	0	0	3.51088	2.92584
Q9BQ67	GRWD1	1.11953	0	0	1.76201	3.25593	3.36699
The source data were also plotted in Extended Data Figure 6a

## Sheet: Fig 4e
Figure 4e: β-catenin interactome analysis in Ikzf1/3 WT vs Ikzf1/3 DKO β-catenin(S33-S45)+/fl B-ALL
MGI_Symbol	b-catenin binding IKZF1/3 WT vs DKO [log2 FC]	P-value [-log10]
Ikzf3	7.0232	3.26208
Myo1f	5.50076	2.32481
Sipa1	4.94804	1.33753
Add1	4.53341	2.7029
Arid5a	4.36061	1.25935
Arpc4	4.27046	1.19809
Cux1	3.872	0.446088
Kcnh5	3.69905	1.04311
Apba2	3.36812	1.27596
Mef2c	3.17131	1.12802
Pyhin1	3.16661	2.59906
Actr3	3.13656	1.62818
Mnda	3.04423	0.501514
Capza2	2.94636	0.891027
Actr2	2.82258	0.692281
Myb	2.52232	0.528816
Zbtb45	2.45172	1.38977
Capza1	2.39148	1.39807
Herc2	2.00269	0.422155
Cnp	1.99652	1.61821
Axin1	1.84632	0.803969
Myo1c	1.76375	1.15134
Add3	1.74674	0.366213
Ikzf1	1.6593	2.11031
Coro1a	1.65019	0.597411
Gatad2b	1.64902	0.525417
Rhobtb1	1.64305	0.261477
Ssbp1	1.62803	0.878333
Tpm3	1.57491	1.35648
Trps1	1.5731	0.68139
Wdr81	1.56175	0.418295
Lef1	1.5196	1.42608
Arpc2	1.41264	2.06991
Armc8	1.36762	0.470266
Cfap161	1.31136	0.168928
Bag2	1.2443	0.719358
Lmnb1	1.11672	0.623804
Foxc1	1.11211	0.284214
Mcm5	1.05792	0.573592
Msi2	1.05196	0.414299
Mbd3	1.03302	0.673794
Arpc1b	0.976311	0.666155
Hnrnpab	0.8893	0.513313
Cux1	0.861403	1.52204
Mndal	0.847623	1.40008
Ifi204	0.829585	1.68474
Capzb	0.817948	1.26893
Cep162	0.773283	0.0784482
Ppp1cb	0.764892	1.04692
Ppp2r2b	0.74479	0.404552
Foxo1	0.681147	0.123585
Dnaja3	0.675152	0.346136
Top2a	0.67389	1.00255
Ndst1	0.64944	0.133742
Eprs	0.60759	0.249868
Ighg1	0.599923	0.631807
Runx1	0.585219	0.571252
Rai14	0.570679	0.205255
Cep55	0.552249	0.137446
Dnaja1	0.545213	0.24347
Dnaja2	0.504426	0.53281
Eif3f	0.504049	0.293058
Rftn1	0.475391	0.167654
Pgk1	0.429547	0.564
Camta1	0.423509	0.0684419
Nfatc1	0.406027	0.246033
Top1	0.40212	0.272607
Cep170	0.382267	0.11997
Dnajc7	0.360626	0.0934245
Hnrnpd	0.317409	0.29579
Carmil2	0.311397	0.107187
Vps13b	0.29951	0.0485295
Zscan26	0.28167	0.0664816
Pcbp1	0.243836	0.230555
Aldh18a1	0.232668	0.0786483
Ubap2l	0.22761	0.234138
Dsg1b	0.182457	0.0637334
Mbd2	0.180034	0.0754028
Esyt1	0.148287	0.149343
Mta2	0.138118	0.050627
Cct6a	0.134397	0.178676
Apc	0.133341	0.209797
Rbm15	0.121341	0.0604447
Btk	0.105387	0.111245
Ctnnb1	0.0871865	0.0874693
Pa2g4	0.0862563	0.0449641
Plekha2	0.0823633	0.0331106
Mcm3	0.0810715	0.0411799
Atf7ip	0.06314	0.0126453
Hnrnpf	0.0561724	0.0972535
Ncapd2	0.0551757	0.0221097
Fus	0.0398866	0.173877
Hp1bp3	0.0364869	0.0161712
Rpl14	0.0345562	0.0520984
Itga11	0.03329	0.0155656
U2surp	0.0331052	0.0542137
Arpc3	0.0310647	0.012964
Eef1a1	0.0226387	0.239235
Tubg2	0.0194459	0.00667111
Myl6	0.0157868	0.0319135
Lrrfip2	0.0157748	0.00566157
Hnrnph1	0.0135184	0.122063
Rpl11	0.0118055	0.0259587
Syncrip	0.0103691	0.00624767
Krt79	0.0102556	0.067517
Satb2	0.00406554	0.00347363
Rps27a	0.00167566	0.00247711
Krt75	-0.00190736	0.0113728
Krt6a	-0.00204697	0.0261781
Krt5	-0.00544157	0.0963862
Tuba1b	-0.00810967	0.236245
Krt8	-0.0107833	0.100597
Paics	-0.0151809	0.016012
Rasgrp2	-0.0164567	0.0044362
Pfkp	-0.0230309	0.00806843
Vim	-0.0230983	0.196305
Rpl27	-0.028628	0.0545744
Hsp90ab1	-0.0292614	0.151147
Krt17	-0.0298505	0.206679
Rpl18a	-0.0311051	0.0744834
Rpl27a	-0.0332859	0.0685626
Igkc	-0.03981	0.0267127
Rps20	-0.0430035	0.180516
Eef2	-0.0441947	0.0718207
Krt76	-0.0444971	0.198732
Ywhab	-0.0523505	0.0782961
Dnmt1	-0.0537949	0.0286732
Sptan1	-0.0572853	0.0762726
Rpl4	-0.0596989	0.0538968
Rpl15	-0.0682129	0.0421346
Krt16	-0.0683821	0.113371
Rps25	-0.0688158	0.23138
Rplp0	-0.0701523	0.117726
Fasn	-0.0712377	0.201026
C1qbp	-0.0764701	0.218355
Cbfb	-0.0783068	0.060647
Ldhb	-0.0873355	0.210303
Myo1g	-0.0873824	0.0496782
Ywhaz	-0.0875498	0.0598067
Ckb	-0.0922046	0.0491051
Dhx9	-0.109565	0.112632
Rps15	-0.11494	0.0962105
Cep350	-0.124126	0.021862
Hmbox1	-0.129839	0.136179
Phgdh	-0.155288	0.123092
Rpl34	-0.15616	0.116663
Rpap1	-0.16173	0.0550005
Runx3	-0.20307	0.0690778
Ssrp1	-0.205674	0.245019
Tufm	-0.209994	0.0987939
Aldoa	-0.213514	0.178351
Rbbp4	-0.214754	0.0755728
Hist1h1a	-0.227203	0.0583734
Eif4a1	-0.250775	0.113803
Chd4	-0.262324	0.154498
Shmt2	-0.271067	0.247944
Zfand1	-0.29257	0.0418628
Rps24	-0.308155	0.630544
Hnrnpa3	-0.322236	0.692071
Sf3a2	-0.331593	0.301457
Tbp	-0.344234	0.180766
Clasp1	-0.345655	0.140119
Dhx36	-0.377174	0.416817
Esr1	-0.377627	0.175651
Rpl29	-0.387972	0.43261
Nop56	-0.390654	0.253509
Rps26	-0.395937	0.231754
Cct4	-0.400175	0.653962
Rpl35a	-0.408918	0.370132
Hist2h2ac	-0.43126	0.389792
Fmr1	-0.459265	0.655088
Fkbp15	-0.466533	0.302307
Rpl37a	-0.510001	0.612221
Atad3	-0.52007	0.377638
Mcm7	-0.521569	0.741124
Serbp1	-0.52572	0.543336
Dock8	-0.532706	0.118751
Arhgef2	-0.540655	0.176864
Kif21a	-0.569083	0.0823806
Fcho1	-0.57212	0.259887
Pcdhb14	-0.580063	0.0816108
Dsn1	-0.59511	0.114253
Rbmxl1	-0.600967	2.36724
Bdh1	-0.605774	0.24797
Tmpo	-0.610461	1.21895
Srrm2	-0.613	1.60913
Sfxn3	-0.630975	0.322168
Ewsr1	-0.63214	1.01077
Vpreb1	-0.64105	0.404024
Rpl31	-0.647337	1.38943
Galk1	-0.647706	0.254479
Dhx15	-0.65047	1.69254
Asap2	-0.652903	0.386784
Psmc4	-0.656675	1.33041
Ywhaq	-0.660909	0.36555
Tmpo	-0.663942	1.19025
Slc25a12	-0.668078	0.396781
Upf1	-0.669547	0.249395
Rps5	-0.671215	0.894052
Hnrnpul1	-0.672398	1.23069
Xrcc6	-0.678996	0.580479
Cul5	-0.699269	0.378458
Myo6	-0.707707	0.464445
Atp5pb	-0.717963	0.844927
Nufip2	-0.722976	0.351791
Rasal1	-0.724183	0.0938942
Eif4g3	-0.72735	0.264726
Prkdc	-0.744248	1.17718
Cdk1	-0.759794	0.646772
Specc1l	-0.764298	0.549227
Srbd1	-0.769343	0.390196
Fxr1	-0.785927	1.29673
Stau2	-0.793488	1.0475
Mov10	-0.797416	0.363466
Rpl13	-0.809164	0.709847
Abca8b	-0.811496	0.529558
Ppia	-0.813221	0.753046
Brinp3	-0.821977	0.214447
Eif3a	-0.827872	1.5515
Ttn	-0.834422	0.145806
Bub3	-0.846059	0.758918
Ndufa9	-0.84963	0.456982
Eif4a3	-0.852381	0.630458
Farsa	-0.866024	0.767527
Nat10	-0.880549	0.912535
Ubtf	-0.906139	0.37994
Cpsf2	-0.910986	0.522023
Tcf3	-0.919306	0.351587
Hist1h3b	-0.922569	1.80192
Rpl5	-0.930311	0.72429
Khdrbs1	-0.934487	1.02283
Rpl19	-0.937394	0.660038
Tpi1	-0.938518	1.15282
Rpsa	-0.945073	1.29232
Atad1	-0.95225	0.500223
Srsf10	-0.953976	1.07175
Mybbp1a	-0.967744	0.870957
Rpa1	-0.968512	1.24352
Abcf1	-0.972386	0.599704
Vrk3	-0.980858	2.14783
Xrcc5	-0.981399	0.866212
Pnma3	-0.985983	0.222281
Rpl18	-0.990374	0.684543
Myo5a	-0.994094	0.406403
Ola1	-1.01511	0.387113
Sfxn1	-1.02132	0.875185
Rap1b	-1.04224	1.42211
Rps27l	-1.05296	0.242523
Cse1l	-1.07051	0.448498
Hltf	-1.09113	0.520117
Fancg	-1.10878	0.249108
Jup	-1.10957	0.438325
Hnrnpa0	-1.11456	0.554655
Sub1	-1.11627	2.63146
Eif4e	-1.12533	0.661811
Rpl22	-1.12806	1.18978
Sun2	-1.14508	0.818542
Srsf3	-1.15498	0.601469
Gigyf2	-1.16561	0.590267
Rpl13a	-1.17482	0.728287
Lactb	-1.17578	0.378475
Top3a	-1.18133	0.306836
Vars	-1.19304	0.533415
Cat	-1.20729	0.596644
Ino80	-1.21779	0.348317
Larp1	-1.22169	1.67406
H3f3c	-1.22179	1.81738
Ezr	-1.23151	0.991858
Tkt	-1.24392	0.398693
Sdha	-1.24713	1.07794
Msh6	-1.25206	0.414751
Cpsf7	-1.26685	1.20252
Rras2	-1.29491	0.9644
Drg2	-1.32979	0.651294
Hist1h1d	-1.33016	2.34049
Rpa2	-1.33587	0.856355
Top3b	-1.34503	0.374575
Smg6	-1.35058	0.551181
Mtss1	-1.35183	0.459797
Impdh2	-1.37016	0.59008
Srsf6	-1.39612	0.641836
Ncbp1	-1.40868	1.21957
Znf281	-1.41832	0.500106
Fbl	-1.44844	0.52224
Dpm1	-1.46957	0.408379
Parp2	-1.48114	0.583116
Parp1	-1.48488	2.51723
Purb	-1.51835	1.16985
Rfc1	-1.57217	0.845127
Ago2	-1.57225	0.41272
Higd1a	-1.58456	0.61023
Pspc1	-1.58917	0.498804
Rab5c	-1.6073	0.66099
Dek	-1.6108	0.501856
Golim4	-1.61795	0.736081
Etaa1	-1.62307	1.51376
Polb	-1.62789	0.482435
Rps9	-1.6301	1.49161
U2af2	-1.64257	1.19779
Arhgap21	-1.65333	0.984637
Atp5f1c	-1.65842	0.677487
Edc4	-1.66933	0.578347
Hdac2	-1.67066	0.820409
Racgap1	-1.67893	1.47895
Rmi2	-1.68786	0.986105
Rpl35	-1.68851	0.728985
Pfkl	-1.7162	0.644803
Alyref2	-1.73593	1.2817
FAM120A	-1.74613	0.943944
Bcl11a	-1.74866	0.383802
Sec61b	-1.75038	0.719591
Myo18a	-1.75437	1.70833
Pde2a	-1.77435	0.699857
Caprin1	-1.77785	1.67673
Rpl7a	-1.82057	1.43538
Ldha	-1.84192	3.02863
Ubap2	-1.86049	1.22003
Hist1h1b	-1.96055	1.65016
Crtc2	-1.97622	0.513417
U2af1	-1.99625	0.835174
Lbr	-2.00543	0.698043
Ddx6	-2.01391	1.86354
Prepl	-2.04606	0.904476
Gpi	-2.05476	2.3428
Lgals9	-2.05614	1.09071
Nlrp5	-2.06326	0.817539
Abcf2	-2.11304	2.0088
Tdrd3	-2.11718	0.765076
Uaca	-2.16546	0.794553
Rgs9	-2.19547	0.803079
Kif2c	-2.22128	0.721953
Ssb	-2.22579	0.718031
Ahsa1	-2.24328	1.14998
Zc3h11a	-2.27076	1.3357
Rpl10a	-2.27288	1.82076
Anp32e	-2.31768	1.36418
Prrc2a	-2.36236	2.11418
Slc25a3	-2.37472	3.03881
Ctnna1	-2.40839	1.24148
Blm	-2.50272	1.22703
Nudt21	-2.50836	1.07395
Ca2	-2.59004	1.33606
H2afy	-2.60083	2.55935
Slc25a4	-2.61354	3.4596
Hist1h3a	-2.62285	0.773177
Kif22	-2.64781	0.422995
Pnp	-2.67306	1.13204
Kctd20	-2.67889	1.18409
Rpl26	-2.74268	1.64839
Fancm	-2.7796	1.08185
Ythdf2	-2.8203	0.891716
Col3a1	-2.85767	0.59789
Aprt	-2.90115	1.15794
Fgl2	-2.90665	1.13521
Ctnna2	-2.99839	0.624564
Pgam5	-3.08132	1.46944
Timm50	-3.12203	2.23524
Casc3	-3.14604	1.05751
Lemd3	-3.17229	0.50811
Nes	-3.18127	0.638295
Ybx3	-3.24988	0.62282
Banf1	-3.34286	2.02665
Lsm12	-3.40394	2.22294
Tardbp	-3.51741	1.56648
44446	-3.53646	1.95918
Rpl10l	-3.55481	2.14063
Smarcal1	-3.60084	0.672119
Arf3	-3.61594	3.58905
RTRAF	-3.75166	1.71263
Abce1	-3.77101	3.00152
Atp5f1a	-3.98246	1.82777
Foxp1	-4.10326	0.847417
Atp5po	-4.15309	2.18639
Amot	-4.36757	0.918834
Usp10	-4.41045	2.28665
Rac2	-4.43036	1.14679
Prrc2c	-4.52494	2.62982
Pcmtd2	-4.59515	1.63833
Slc25a1	-4.60289	2.70536
Rpa3	-4.62129	1.44785
Fam98a	-4.92876	3.34624
Rtcb	-5.08223	2.01399
Igll1	-5.3595	2.48662
Csnk1a1	-5.65719	2.0852
Pkm	-5.73387	1.18858
Tubb4a	-5.7617	0.683394
Slc30a7	-5.77101	2.68889
Rab8a	-5.8589	2.89933
Tubb4b	-5.95964	0.680366
Lig3	-6.00018	1.80656
Lemd2	-6.05118	1.39409
Pcmtd1	-6.5409	1.64149
Rack1	-6.57994	1.13166
Xrcc1	-7.21589	3.00171

## Sheet: Fig 4i
Figure 4i: Changes in GFP+ cells [%] following single or double deletion of Ikzf1 and Ikzf3 in β-catenin(S33-S45)+/fl B-ALL cells
Experiment 1
Days	ERT2					Days	ERT2					Days	ERT2					Days	ERT2					Days	Cre-ERT2					Days	Cre-ERT2					Days	Cre-ERT2					Days	Cre-ERT2
	gNT			Mean			gIkzf1			Mean			gIkzf3			Mean			gIkzf1 gIkzf3			Mean			gNT			Mean			gIkzf1			Mean			gIkzf3			Mean			gIkzf1 gIkzf3			Mean
0	100	100	100	100		0	100	100	100	100		0	100	100	100	100		0	100	100	100	100		0	100	100	100	100		0	100	100	100	100		0	100	100	100	100		0	100	100	100	100
1	100	100.183	101.282	100.488		1	96.6295	98.3769	94.3579	91.7457		1	97.0879	97.9121	98.0769	97.6923		1	111.91	112.088	112.801	112.266		1	102.119	101.261	100.617	101.332		1	98.0601	99.0693	97.5555	98.2283		1	96.9329	93.9806	96.4409	95.7848		1	111.264	113.082	110.355	111.567
2	100	99.6409	98.7433	99.4614		2	107.91	104.656	105.341	89.7397		2	101.149	100.826	101.795	101.257		2	126.469	127.517	128.041	127.342		2	92.5317	91.2699	92.5317	92.1111		2	97.2777	96.4533	97.2777	97.0029		2	88.1053	85.6936	86.819	86.8726		2	111.74	111.74	115.126	112.868
3	100	99.1243	98.4238	99.1827		3	111.948	107.102	109.609	91.8017		3	103.082	102.767	103.24	103.03		3	136.83	136.659	137.852	137.114		3	69.7486	70.5692	66.6715	68.9964		3	84.4383	82.5083	83.6342	83.5269		3	71.6732	72.3005	70.1048	71.3595		3	102.915	105.523	104.654	104.364
4	100	99.8319	97.479	99.1036		4	110.158	110.96	112.403	96.1495		4	97.7143	98.0168	96.6555	97.4622		4	138.996	138.179	138.996	138.724		4	50.3983	48.6265	47.839	48.9546		4	72.5433	77.1737	82.2672	77.3281		4	57.3435	59.6012	62.1598	59.7015		4	101.433	106.105	107.106	104.881
5	100	100	98.9097	99.6366		5	112.051	111.753	111.605	104.16		5	100.935	100.794	100.514	100.748		5	138.065	138.368	137.762	138.065		5	33.5719	34.6666	32.1122	33.4502		5	59.5079	62.798	61.6536	61.3198		5	42.6838	50.2162	45.4736	46.1245		5	91.5338	88.5961	91.3792	90.503
6	100	101.499	102.249	101.249		6	114.573	117.148	122.011	119.877		6	107.946	107.676	108.351	107.991		6	137.558	138.142	138.434	138.044		6	23.7083	24.2352	23.1815	23.7083		6	49.2917	55.0745	48.4656	50.9439		6	37.0561	45.7831	39.7413	40.8602		6	83.936	81.7036	84.0848	83.2415
Experiment 2
Days	ERT2					Days	ERT2					Days	ERT2					Days	ERT2					Days	Cre-ERT2					Days	Cre-ERT2					Days	Cre-ERT2					Days	Cre-ERT2
	gNT			Mean			gIkzf1			Mean			gIkzf3			Mean			gIkzf1 gIkzf3			Mean			gNT			Mean			gIkzf1			Mean			gIkzf3			Mean			gIkzf1 gIkzf3			Mean
0	100	100	100	100		0	100	100	100	100		0	100	100	100	100		0	100	100	100	100		0	100	100	100	100		0	100	100	100	100		0	100	100	100	100		0	100	100	100	100
1	100	101.263	100	100.421		1	94.4478	90.866	93.3167	92.8768		1	89.7484	88.9155	89.1237	89.2625		1	106.429	112.048	114.692	111.056		1	98.6701	101.916	103.214	101.267		1	94.651	95.9501	94.0942	94.8984		1	92.6229	89.8639	92.2288	91.5719		1	107.318	105.877	105.301	106.166
2	100	98.7041	99.568	99.424		2	86.6453	86.6453	88.9661	87.4189		2	80.9658	83.3157	84.1702	82.8172		2	119.552	122.28	122.44	121.424		2	87.6158	92.0281	90.5573	90.0671		2	83.5857	86.4417	84.5377	84.855		2	78.8493	80.8711	81.8819	80.5341		2	114.139	114.418	113.719	114.092
3	100	99.5556	99.1111	99.5556		3	90.7403	89.1484	91.9343	90.6077		3	85.5028	82.6454	84.4038	84.184		3	132.423	136.188	136.973	135.195		3	73.5444	72.7227	75.1879	73.8183		3	62.1005	66.2145	65.235	64.5167		3	59.7013	62.4055	63.6536	61.9201		3	119.392	121.991	122.264	121.216
4	100	98.6456	99.0971	99.2476		4	93.7912	92.7805	95.8126	94.1281		4	81.9418	81.9418	81.9418	81.9418		4	137.661	138.544	139.132	138.446		4	58.3479	53.5337	53.1486	55.0101		4	36.8143	43.3812	41.7892	40.6616		4	37.6123	40.9932	40.9932	39.8662		4	114.096	114.993	115.89	114.993
5	100	101.617	100	100.539		5	101.127	103.609	102.782	102.506		5	83.3774	86.5754	88.4028	86.1185		5	122.146	122.018	122.785	122.316		5	39.6889	39.354	39.6889	39.5773		5	24.431	27.0777	26.6706	26.0598		5	28.1041	26.3746	27.8879	27.4555		5	97.5494	98.4413	97.8839	97.9582
6	100	100.691	99.0783	99.9232		6	109.147	114.099	115.956	113.068		6	88.1992	90.2503	91.6177	90.0224		6	131.562	131.022	131.966	131.517		6	39.1813	29.8272	29.6507	32.8864		6	15.5389	16.8998	18.1795	16.8727		6	16.9099	16.5648	18.0746	17.1831		6	99.4012	101.281	101.164	100.615
Experiment 3
Days	ERT2					Days	ERT2					Days	ERT2					Days	ERT2					Days	Cre-ERT2					Days	Cre-ERT2					Days	Cre-ERT2					Days	Cre-ERT2
	gNT			Mean			gIkzf1			Mean			gIkzf3			Mean			gIkzf1 gIkzf3			Mean			gNT			Mean			gIkzf1			Mean			gIkzf3			Mean			gIkzf1 gIkzf3			Mean
0	100	100	100	100		0	100	100	100	100		0	100	100	100	100		0	100	100	100	100		0	100	100	100	100		0	100	100	100	100		0	100	100	100	100		0	100	100	100	100
1	100	97.006	100.798	99.2681		1	101.375	100.3	102.062	101.245		1	102.843	101.932	106.308	103.694		1	102.263	103.93	100.734	102.309		1	93.2727	92.1269	91.6685	92.356		1	104.969	98.2927	106.453	103.238		1	98.1824	99.914	100.087	99.3945		1	102.531	102.029	102.029	102.196
2	100	101.758	101.172	100.977		2	99.9	96.0352	95.5947	97.1767		2	106.879	109.02	110.804	108.901		2	107.679	109.311	109.99	108.993		2	87.9051	87.4566	85.8869	87.0829		2	112.691	111.74	109.838	111.423		2	95.7341	94.3786	95.7341	95.2823		2	105.902	107.87	108.525	107.432
3	100	99.8258	99.6516	99.8258		3	100.1	105.882	99.9	101.994		3	105.68	107.908	109.181	107.59		3	105.265	107.084	106.72	106.357		3	59.4077	59.0076	59.2076	59.2076		3	96.649	100.176	96.649	97.8248		3	70.733	70.8841	69.8262	70.4811		3	100.02	102.36	101.775	101.385
4	100	101.631	100.653	100.761		4	102	106.504	100.439	102.981		4	107.004	109.686	108.941	108.544		4	103.451	104.473	105.154	104.359		4	47.5742	44.952	44.0155	45.5139		4	77.5739	79.3289	76.6963	77.8664		4	58.0245	58.3076	57.3169	57.883		4	90.3705	93.109	95.1629	92.8808
5	100	101.077	100.615	100.564		5	101	100.2	92.4	97.8		5	110.892	112.157	111.875	111.641		5	101.953	102.06	102.167	102.06		5	32.1481	32.1481	29.8519	31.3827		5	64.8698	65.1937	65.3016	65.1217		5	42.843	42.1757	40.9745	41.9977		5	80.3194	83.0311	82.1272	81.8259
6	100	100.1	98.5775	99.5592		6	107	100.1	101.05	102.717		6	107.21	109.419	108.639	108.423		6	95.95	96.049	96.2471	96.082		6	25.8048	25.6414	23.1916	24.8793		6	62.1315	63.8322	65.5329	63.8322		6	34.0598	34.3066	34.0598	34.1421		6	71.2791	71.2791	71.6373	71.3985
Normalization: Changes in GFP+ cells [%] were normalized to baseline values measured on day 0, set to 100%.
Values were normalized to replicate #1 of the ERT2 control group (condition without deletion; GFP+ cells [%] in ERT2 replicate #1 was set to 100%).
