# Supplementary material for: Targeting β-catenin degradation with GSK3β inhibitors induces cell death in acute lymphoblastic leukemia
Source: Nat Cancer. 2026 Jan 8;7(1):150–68. doi: 10.1038/s43018-025-01093-z (PMC12858398; doi:10.1038/s43018-025-01093-z)
Supplement: Supplementary file 10 — Statistical source data. [file 43018_2025_1093_MOESM10_ESM.xlsx]

## Sheet: Fig 5d
Figure 5d: Analysis of H3K27Ac in BENC-enhancer and other regions
	Category	Condition	Log2 FC
1	BENC	Cre-ERT2 Ikzf1/3 DKO	1.64591
2	BENC	Cre-ERT2 Ikzf1/3 DKO	1.54337
3	BENC	Cre_NTC	-0.65958
4	BENC	Cre_NTC	-0.651733
5	BENC	ERT2 Ikzf1/3 DKO	0.824602
6	BENC	ERT2 Ikzf1/3 DKO	0.874463
7	BENC	ERT2_NTC	0
8	BENC	ERT2_NTC	0
9	co-bound	Cre-ERT2 Ikzf1/3 DKO	1.21726
10	co-bound	Cre-ERT2 Ikzf1/3 DKO	0.918331
11	co-bound	Cre-ERT2 Ikzf1/3 DKO	2.37664
12	co-bound	Cre-ERT2 Ikzf1/3 DKO	0.66278
13	co-bound	Cre-ERT2 Ikzf1/3 DKO	1.12504
14	co-bound	Cre-ERT2 Ikzf1/3 DKO	0.69635
15	co-bound	Cre-ERT2 Ikzf1/3 DKO	0.472328
16	co-bound	Cre-ERT2 Ikzf1/3 DKO	0.900378
17	co-bound	Cre-ERT2 Ikzf1/3 DKO	1.34596
18	co-bound	Cre-ERT2 Ikzf1/3 DKO	1.95874
19	co-bound	Cre-ERT2 Ikzf1/3 DKO	1.01898
20	co-bound	Cre-ERT2 Ikzf1/3 DKO	0.5966
21	co-bound	Cre-ERT2 Ikzf1/3 DKO	0.50032
22	co-bound	Cre-ERT2 Ikzf1/3 DKO	1.57019
23	co-bound	Cre-ERT2 Ikzf1/3 DKO	0.618529
24	co-bound	Cre-ERT2 Ikzf1/3 DKO	0.964851
25	co-bound	Cre-ERT2 Ikzf1/3 DKO	1.29768
26	co-bound	Cre-ERT2 Ikzf1/3 DKO	0.678653
27	co-bound	Cre-ERT2 Ikzf1/3 DKO	1.88533
28	co-bound	Cre-ERT2 Ikzf1/3 DKO	0.825222
29	co-bound	Cre-ERT2 Ikzf1/3 DKO	0.968648
30	co-bound	Cre-ERT2 Ikzf1/3 DKO	1.8325
31	co-bound	Cre-ERT2 Ikzf1/3 DKO	1.19312
32	co-bound	Cre-ERT2 Ikzf1/3 DKO	0.952393
33	co-bound	Cre-ERT2 Ikzf1/3 DKO	1.33152
34	co-bound	Cre-ERT2 Ikzf1/3 DKO	1.52944
35	co-bound	Cre-ERT2 Ikzf1/3 DKO	2.47583
36	co-bound	Cre-ERT2 Ikzf1/3 DKO	3.69918
37	co-bound	Cre-ERT2 Ikzf1/3 DKO	1.23337
38	co-bound	Cre-ERT2 Ikzf1/3 DKO	0.42226
39	co-bound	Cre-ERT2 Ikzf1/3 DKO	1.06985
40	co-bound	Cre-ERT2 Ikzf1/3 DKO	1.4022
41	co-bound	Cre-ERT2 Ikzf1/3 DKO	0.707078
42	co-bound	Cre-ERT2 Ikzf1/3 DKO	3.68545
43	co-bound	Cre-ERT2 Ikzf1/3 DKO	1.7725
44	co-bound	Cre-ERT2 Ikzf1/3 DKO	0.919989
45	co-bound	Cre-ERT2 Ikzf1/3 DKO	0.829665
46	co-bound	Cre-ERT2 Ikzf1/3 DKO	1.73962
47	co-bound	Cre-ERT2 Ikzf1/3 DKO	0.730992
48	co-bound	Cre-ERT2 Ikzf1/3 DKO	0.610451
49	co-bound	Cre-ERT2 Ikzf1/3 DKO	1.56726
50	co-bound	Cre-ERT2 Ikzf1/3 DKO	0.990109
51	co-bound	Cre-ERT2 Ikzf1/3 DKO	1.32525
52	co-bound	Cre-ERT2 Ikzf1/3 DKO	2.07858
53	co-bound	Cre-ERT2 Ikzf1/3 DKO	1.20787
54	co-bound	Cre-ERT2 Ikzf1/3 DKO	2.28802
55	co-bound	Cre-ERT2 Ikzf1/3 DKO	0.477936
56	co-bound	Cre-ERT2 Ikzf1/3 DKO	1.69243
57	co-bound	Cre-ERT2 Ikzf1/3 DKO	1.0732
58	co-bound	Cre-ERT2 Ikzf1/3 DKO	1.63931
59	co-bound	Cre-ERT2 Ikzf1/3 DKO	2.72871
60	co-bound	Cre-ERT2 Ikzf1/3 DKO	1.08336
61	co-bound	Cre-ERT2 Ikzf1/3 DKO	0.518417
62	co-bound	Cre-ERT2 Ikzf1/3 DKO	1.699
63	co-bound	Cre-ERT2 Ikzf1/3 DKO	0.682004
64	co-bound	Cre-ERT2 Ikzf1/3 DKO	4.13048
65	co-bound	Cre-ERT2 Ikzf1/3 DKO	1.36908
66	co-bound	Cre-ERT2 Ikzf1/3 DKO	1.50984
67	co-bound	Cre-ERT2 Ikzf1/3 DKO	2.0746
68	co-bound	Cre-ERT2 Ikzf1/3 DKO	2.65646
69	co-bound	Cre-ERT2 Ikzf1/3 DKO	0.313921
70	co-bound	Cre-ERT2 Ikzf1/3 DKO	2.01772
71	co-bound	Cre-ERT2 Ikzf1/3 DKO	1.81856
72	co-bound	Cre-ERT2 Ikzf1/3 DKO	1.84406
73	co-bound	Cre-ERT2 Ikzf1/3 DKO	2.53289
74	co-bound	Cre-ERT2 Ikzf1/3 DKO	2.57494
75	co-bound	Cre-ERT2 Ikzf1/3 DKO	1.78851
76	co-bound	Cre-ERT2 Ikzf1/3 DKO	0.651124
77	co-bound	Cre-ERT2 Ikzf1/3 DKO	1.07075
78	co-bound	Cre-ERT2 Ikzf1/3 DKO	1.28293
79	co-bound	Cre-ERT2 Ikzf1/3 DKO	0.558392
80	co-bound	Cre-ERT2 Ikzf1/3 DKO	0.434003
81	co-bound	Cre-ERT2 Ikzf1/3 DKO	0.321701
82	co-bound	Cre-ERT2 Ikzf1/3 DKO	0.673967
83	co-bound	Cre-ERT2 Ikzf1/3 DKO	3.11393
84	co-bound	Cre-ERT2 Ikzf1/3 DKO	1.19463
85	co-bound	Cre-ERT2 Ikzf1/3 DKO	0.566159
86	co-bound	Cre-ERT2 Ikzf1/3 DKO	0.746945
87	co-bound	Cre-ERT2 Ikzf1/3 DKO	2.04407
88	co-bound	Cre-ERT2 Ikzf1/3 DKO	0.898443
89	co-bound	Cre-ERT2 Ikzf1/3 DKO	1.0789
90	co-bound	Cre-ERT2 Ikzf1/3 DKO	1.27524
91	co-bound	Cre-ERT2 Ikzf1/3 DKO	1.1014
92	co-bound	Cre-ERT2 Ikzf1/3 DKO	1.02517
93	co-bound	Cre-ERT2 Ikzf1/3 DKO	1.14356
94	co-bound	Cre-ERT2 Ikzf1/3 DKO	2.25048
95	co-bound	Cre-ERT2 Ikzf1/3 DKO	1.23302
96	co-bound	Cre-ERT2 Ikzf1/3 DKO	1.21378
97	co-bound	Cre-ERT2 Ikzf1/3 DKO	0.846814
98	co-bound	Cre-ERT2 Ikzf1/3 DKO	1.39557
99	co-bound	Cre-ERT2 Ikzf1/3 DKO	1.34304
100	co-bound	Cre-ERT2 Ikzf1/3 DKO	0.645503
101	co-bound	Cre-ERT2 Ikzf1/3 DKO	1.11104
102	co-bound	Cre-ERT2 Ikzf1/3 DKO	1.63165
103	co-bound	Cre-ERT2 Ikzf1/3 DKO	0.874918
104	co-bound	Cre-ERT2 Ikzf1/3 DKO	0.834913
105	co-bound	Cre-ERT2 Ikzf1/3 DKO	0.632788
106	co-bound	Cre-ERT2 Ikzf1/3 DKO	1.16171
107	co-bound	Cre-ERT2 Ikzf1/3 DKO	0.354654
108	co-bound	Cre-ERT2 Ikzf1/3 DKO	0.906373
109	co-bound	Cre-ERT2 Ikzf1/3 DKO	0.696792
110	co-bound	Cre-ERT2 Ikzf1/3 DKO	1.35153
111	co-bound	Cre-ERT2 Ikzf1/3 DKO	0.648511
112	co-bound	Cre-ERT2 Ikzf1/3 DKO	1.10743
113	co-bound	Cre-ERT2 Ikzf1/3 DKO	1.5179
114	co-bound	Cre-ERT2 Ikzf1/3 DKO	1.16213
115	co-bound	Cre-ERT2 Ikzf1/3 DKO	0.885672
116	co-bound	Cre-ERT2 Ikzf1/3 DKO	1.28863
117	co-bound	Cre-ERT2 Ikzf1/3 DKO	0.809073
118	co-bound	Cre-ERT2 Ikzf1/3 DKO	0.897112
119	co-bound	Cre-ERT2 Ikzf1/3 DKO	0.998938
120	co-bound	Cre-ERT2 Ikzf1/3 DKO	1.34958
121	co-bound	Cre-ERT2 Ikzf1/3 DKO	1.07461
122	co-bound	Cre-ERT2 Ikzf1/3 DKO	0.172912
123	co-bound	Cre-ERT2 Ikzf1/3 DKO	0.982466
124	co-bound	Cre-ERT2 Ikzf1/3 DKO	1.55483
125	co-bound	Cre-ERT2 Ikzf1/3 DKO	0.147813
126	co-bound	Cre-ERT2 Ikzf1/3 DKO	0.649818
127	co-bound	Cre-ERT2 Ikzf1/3 DKO	1.08225
128	co-bound	Cre-ERT2 Ikzf1/3 DKO	1.95311
129	co-bound	Cre-ERT2 Ikzf1/3 DKO	1.44286
130	co-bound	Cre-ERT2 Ikzf1/3 DKO	0.616779
131	co-bound	Cre-ERT2 Ikzf1/3 DKO	3.79242
132	co-bound	Cre-ERT2 Ikzf1/3 DKO	0.560952
133	co-bound	Cre-ERT2 Ikzf1/3 DKO	1.21816
134	co-bound	Cre-ERT2 Ikzf1/3 DKO	0.767635
135	co-bound	Cre-ERT2 Ikzf1/3 DKO	1.64926
136	co-bound	Cre-ERT2 Ikzf1/3 DKO	0.262771
137	co-bound	Cre-ERT2 Ikzf1/3 DKO	1.7143
138	co-bound	Cre-ERT2 Ikzf1/3 DKO	0.879229
139	co-bound	Cre-ERT2 Ikzf1/3 DKO	0.74588
140	co-bound	Cre-ERT2 Ikzf1/3 DKO	1.0428
141	co-bound	Cre-ERT2 Ikzf1/3 DKO	0.540365
142	co-bound	Cre-ERT2 Ikzf1/3 DKO	1.72439
143	co-bound	Cre-ERT2 Ikzf1/3 DKO	0.786927
144	co-bound	Cre-ERT2 Ikzf1/3 DKO	1.98213
145	co-bound	Cre-ERT2 Ikzf1/3 DKO	1.44463
146	co-bound	Cre-ERT2 Ikzf1/3 DKO	1.3652
147	co-bound	Cre-ERT2 Ikzf1/3 DKO	0.840329
148	co-bound	Cre-ERT2 Ikzf1/3 DKO	1.9763
149	co-bound	Cre-ERT2 Ikzf1/3 DKO	0.714187
150	co-bound	Cre-ERT2 Ikzf1/3 DKO	0.897886
151	co-bound	Cre-ERT2 Ikzf1/3 DKO	0.691506
152	co-bound	Cre-ERT2 Ikzf1/3 DKO	0.989945
153	co-bound	Cre-ERT2 Ikzf1/3 DKO	4.89701
154	co-bound	Cre-ERT2 Ikzf1/3 DKO	1.46778
155	co-bound	Cre-ERT2 Ikzf1/3 DKO	0.397507
156	co-bound	Cre-ERT2 Ikzf1/3 DKO	1.13635
157	co-bound	Cre-ERT2 Ikzf1/3 DKO	0.88846
158	co-bound	Cre-ERT2 Ikzf1/3 DKO	0.923439
159	co-bound	Cre-ERT2 Ikzf1/3 DKO	0.690017
160	co-bound	Cre-ERT2 Ikzf1/3 DKO	1.30278
161	co-bound	Cre-ERT2 Ikzf1/3 DKO	0.929585
162	co-bound	Cre-ERT2 Ikzf1/3 DKO	2.55746
163	co-bound	Cre-ERT2 Ikzf1/3 DKO	0.867055
164	co-bound	Cre-ERT2 Ikzf1/3 DKO	0.853831
165	co-bound	Cre-ERT2 Ikzf1/3 DKO	3.66097
166	co-bound	Cre-ERT2 Ikzf1/3 DKO	1.03527
167	co-bound	Cre-ERT2 Ikzf1/3 DKO	0.979787
168	co-bound	Cre-ERT2 Ikzf1/3 DKO	2.16415
169	co-bound	Cre-ERT2 Ikzf1/3 DKO	3.05463
170	co-bound	Cre-ERT2 Ikzf1/3 DKO	1.1791
171	co-bound	Cre-ERT2 Ikzf1/3 DKO	2.02534
172	co-bound	Cre-ERT2 Ikzf1/3 DKO	1.77162
173	co-bound	Cre-ERT2 Ikzf1/3 DKO	0.833853
174	co-bound	Cre-ERT2 Ikzf1/3 DKO	1.46083
175	co-bound	Cre-ERT2 Ikzf1/3 DKO	0.680795
176	co-bound	Cre-ERT2 Ikzf1/3 DKO	1.00438
177	co-bound	Cre-ERT2 Ikzf1/3 DKO	1.18745
178	co-bound	Cre-ERT2 Ikzf1/3 DKO	0.211158
179	co-bound	Cre-ERT2 Ikzf1/3 DKO	1.67835
180	co-bound	Cre-ERT2 Ikzf1/3 DKO	0.637572
181	co-bound	Cre-ERT2 Ikzf1/3 DKO	2.13938
182	co-bound	Cre-ERT2 Ikzf1/3 DKO	0.73177
183	co-bound	Cre-ERT2 Ikzf1/3 DKO	0.551942
184	co-bound	Cre-ERT2 Ikzf1/3 DKO	1.1245
185	co-bound	Cre-ERT2 Ikzf1/3 DKO	1.15611
186	co-bound	Cre-ERT2 Ikzf1/3 DKO	1.16926
187	co-bound	Cre-ERT2 Ikzf1/3 DKO	0.97054
188	co-bound	Cre-ERT2 Ikzf1/3 DKO	1.04377
189	co-bound	Cre-ERT2 Ikzf1/3 DKO	0.89606
190	co-bound	Cre-ERT2 Ikzf1/3 DKO	1.46914
191	co-bound	Cre-ERT2 Ikzf1/3 DKO	0.637514
192	co-bound	Cre-ERT2 Ikzf1/3 DKO	0.554441
193	co-bound	Cre-ERT2 Ikzf1/3 DKO	1.91409
194	co-bound	Cre-ERT2 Ikzf1/3 DKO	2.5442
195	co-bound	Cre-ERT2 Ikzf1/3 DKO	0.477859
196	co-bound	Cre-ERT2 Ikzf1/3 DKO	0.203575
197	co-bound	Cre-ERT2 Ikzf1/3 DKO	1.72517
198	co-bound	Cre-ERT2 Ikzf1/3 DKO	0.519578
199	co-bound	Cre-ERT2 Ikzf1/3 DKO	2.4722
200	co-bound	Cre-ERT2 Ikzf1/3 DKO	1.33615
201	co-bound	Cre-ERT2 Ikzf1/3 DKO	1.92771
202	co-bound	Cre-ERT2 Ikzf1/3 DKO	1.26995
203	co-bound	Cre-ERT2 Ikzf1/3 DKO	0.708555
204	co-bound	Cre-ERT2 Ikzf1/3 DKO	0.969581
205	co-bound	Cre-ERT2 Ikzf1/3 DKO	1.09835
206	co-bound	Cre-ERT2 Ikzf1/3 DKO	0.49093
207	co-bound	Cre-ERT2 Ikzf1/3 DKO	1.54841
208	co-bound	Cre-ERT2 Ikzf1/3 DKO	0.359267
209	co-bound	Cre-ERT2 Ikzf1/3 DKO	0.680451
210	co-bound	Cre-ERT2 Ikzf1/3 DKO	1.41152
211	co-bound	Cre-ERT2 Ikzf1/3 DKO	1.09206
212	co-bound	Cre-ERT2 Ikzf1/3 DKO	1.5371
213	co-bound	Cre-ERT2 Ikzf1/3 DKO	2.203
214	co-bound	Cre-ERT2 Ikzf1/3 DKO	0.908011
215	co-bound	Cre-ERT2 Ikzf1/3 DKO	1.01984
216	co-bound	Cre-ERT2 Ikzf1/3 DKO	0.61055
217	co-bound	Cre-ERT2 Ikzf1/3 DKO	1.5095
218	co-bound	Cre-ERT2 Ikzf1/3 DKO	1.3854
219	co-bound	Cre-ERT2 Ikzf1/3 DKO	1.20486
220	co-bound	Cre-ERT2 Ikzf1/3 DKO	0.907594
221	co-bound	Cre-ERT2 Ikzf1/3 DKO	1.01395
222	co-bound	Cre-ERT2 Ikzf1/3 DKO	2.33249
223	co-bound	Cre-ERT2 Ikzf1/3 DKO	1.63725
224	co-bound	Cre-ERT2 Ikzf1/3 DKO	2.13313
225	co-bound	Cre-ERT2 Ikzf1/3 DKO	0.998459
226	co-bound	Cre-ERT2 Ikzf1/3 DKO	1.09444
227	co-bound	Cre-ERT2 Ikzf1/3 DKO	0.810891
228	co-bound	Cre-ERT2 Ikzf1/3 DKO	1.90136
229	co-bound	Cre-ERT2 Ikzf1/3 DKO	1.50185
230	co-bound	Cre-ERT2 Ikzf1/3 DKO	1.20902
231	co-bound	Cre-ERT2 Ikzf1/3 DKO	0.589193
232	co-bound	Cre-ERT2 Ikzf1/3 DKO	0.401927
233	co-bound	Cre-ERT2 Ikzf1/3 DKO	0.771021
234	co-bound	Cre-ERT2 Ikzf1/3 DKO	1.23977
235	co-bound	Cre-ERT2 Ikzf1/3 DKO	0.515101
236	co-bound	Cre-ERT2 Ikzf1/3 DKO	1.61531
237	co-bound	Cre-ERT2 Ikzf1/3 DKO	0.567216
238	co-bound	Cre-ERT2 Ikzf1/3 DKO	0.895678
239	co-bound	Cre-ERT2 Ikzf1/3 DKO	1.13818
240	co-bound	Cre-ERT2 Ikzf1/3 DKO	1.18225
241	co-bound	Cre-ERT2 Ikzf1/3 DKO	0.782052
242	co-bound	Cre-ERT2 Ikzf1/3 DKO	2.32927
243	co-bound	Cre-ERT2 Ikzf1/3 DKO	1.79521
244	co-bound	Cre-ERT2 Ikzf1/3 DKO	0.612984
245	co-bound	Cre-ERT2 Ikzf1/3 DKO	2.98366
246	co-bound	Cre-ERT2 Ikzf1/3 DKO	0.758045
247	co-bound	Cre-ERT2 Ikzf1/3 DKO	0.454576
248	co-bound	Cre-ERT2 Ikzf1/3 DKO	2.59028
249	co-bound	Cre-ERT2 Ikzf1/3 DKO	1.27885
250	co-bound	Cre-ERT2 Ikzf1/3 DKO	3.48416
251	co-bound	Cre-ERT2 Ikzf1/3 DKO	2.81599
252	co-bound	Cre-ERT2 Ikzf1/3 DKO	1.19158
253	co-bound	Cre-ERT2 Ikzf1/3 DKO	1.09444
254	co-bound	Cre-ERT2 Ikzf1/3 DKO	0.857293
255	co-bound	Cre-ERT2 Ikzf1/3 DKO	1.31942
256	co-bound	Cre-ERT2 Ikzf1/3 DKO	1.45993
257	co-bound	Cre-ERT2 Ikzf1/3 DKO	1.94229
258	co-bound	Cre-ERT2 Ikzf1/3 DKO	1.68359
259	co-bound	Cre-ERT2 Ikzf1/3 DKO	0.692134
260	co-bound	Cre-ERT2 Ikzf1/3 DKO	0.99853
261	co-bound	Cre-ERT2 Ikzf1/3 DKO	1.07741
262	co-bound	Cre-ERT2 Ikzf1/3 DKO	1.54677
263	co-bound	Cre-ERT2 Ikzf1/3 DKO	2.18026
264	co-bound	Cre-ERT2 Ikzf1/3 DKO	0.590108
265	co-bound	Cre-ERT2 Ikzf1/3 DKO	0.828382
266	co-bound	Cre-ERT2 Ikzf1/3 DKO	0.881215
267	co-bound	Cre-ERT2 Ikzf1/3 DKO	1.01046
268	co-bound	Cre-ERT2 Ikzf1/3 DKO	1.11063
269	co-bound	Cre-ERT2 Ikzf1/3 DKO	1.07151
270	co-bound	Cre-ERT2 Ikzf1/3 DKO	0.564481
271	co-bound	Cre-ERT2 Ikzf1/3 DKO	2.06018
272	co-bound	Cre-ERT2 Ikzf1/3 DKO	2.46643
273	co-bound	Cre-ERT2 Ikzf1/3 DKO	0.555044
274	co-bound	Cre-ERT2 Ikzf1/3 DKO	1.00166
275	co-bound	Cre-ERT2 Ikzf1/3 DKO	0.508006
276	co-bound	Cre-ERT2 Ikzf1/3 DKO	1.26876
277	co-bound	Cre-ERT2 Ikzf1/3 DKO	2.87161
278	co-bound	Cre-ERT2 Ikzf1/3 DKO	1.06074
279	co-bound	Cre-ERT2 Ikzf1/3 DKO	1.04917
280	co-bound	Cre-ERT2 Ikzf1/3 DKO	2.34746
281	co-bound	Cre-ERT2 Ikzf1/3 DKO	0.895711
282	co-bound	Cre-ERT2 Ikzf1/3 DKO	1.37902
283	co-bound	Cre-ERT2 Ikzf1/3 DKO	1.44159
284	co-bound	Cre-ERT2 Ikzf1/3 DKO	2.66376
285	co-bound	Cre-ERT2 Ikzf1/3 DKO	0.834454
286	co-bound	Cre-ERT2 Ikzf1/3 DKO	0.43946
287	co-bound	Cre-ERT2 Ikzf1/3 DKO	0.911701
288	co-bound	Cre-ERT2 Ikzf1/3 DKO	1.5251
289	co-bound	Cre-ERT2 Ikzf1/3 DKO	1.18425
290	co-bound	Cre-ERT2 Ikzf1/3 DKO	2.54208
291	co-bound	Cre-ERT2 Ikzf1/3 DKO	1.43484
292	co-bound	Cre-ERT2 Ikzf1/3 DKO	1.25819
293	co-bound	Cre-ERT2 Ikzf1/3 DKO	1.05289
294	co-bound	Cre-ERT2 Ikzf1/3 DKO	0.915458
295	co-bound	Cre-ERT2 Ikzf1/3 DKO	1.10614
296	co-bound	Cre-ERT2 Ikzf1/3 DKO	1.25998
297	co-bound	Cre-ERT2 Ikzf1/3 DKO	2.17756
298	co-bound	Cre-ERT2 Ikzf1/3 DKO	0.845745
299	co-bound	Cre-ERT2 Ikzf1/3 DKO	0.77399
300	co-bound	Cre-ERT2 Ikzf1/3 DKO	1.95311
301	co-bound	Cre-ERT2 Ikzf1/3 DKO	1.09361
302	co-bound	Cre-ERT2 Ikzf1/3 DKO	0.872817
303	co-bound	Cre-ERT2 Ikzf1/3 DKO	0.449942
304	co-bound	Cre-ERT2 Ikzf1/3 DKO	0.963999
305	co-bound	Cre-ERT2 Ikzf1/3 DKO	0.484475
306	co-bound	Cre-ERT2 Ikzf1/3 DKO	1.08024
307	co-bound	Cre-ERT2 Ikzf1/3 DKO	0.425881
308	co-bound	Cre-ERT2 Ikzf1/3 DKO	0.452159
309	co-bound	Cre-ERT2 Ikzf1/3 DKO	1.71924
310	co-bound	Cre-ERT2 Ikzf1/3 DKO	0.978062
311	co-bound	Cre-ERT2 Ikzf1/3 DKO	1.18494
312	co-bound	Cre-ERT2 Ikzf1/3 DKO	1.04855
313	co-bound	Cre-ERT2 Ikzf1/3 DKO	0.764634
314	co-bound	Cre-ERT2 Ikzf1/3 DKO	0.790769
315	co-bound	Cre-ERT2 Ikzf1/3 DKO	1.54404
316	co-bound	Cre-ERT2 Ikzf1/3 DKO	2.63104
317	co-bound	Cre-ERT2 Ikzf1/3 DKO	0.619357
318	co-bound	Cre-ERT2 Ikzf1/3 DKO	0.685886
319	co-bound	Cre-ERT2 Ikzf1/3 DKO	3.19241
320	co-bound	Cre-ERT2 Ikzf1/3 DKO	3.00385
321	co-bound	Cre-ERT2 Ikzf1/3 DKO	2.93644
322	co-bound	Cre-ERT2 Ikzf1/3 DKO	1.98133
323	co-bound	Cre-ERT2 Ikzf1/3 DKO	0.95628
324	co-bound	Cre-ERT2 Ikzf1/3 DKO	0.973661
325	co-bound	Cre-ERT2 Ikzf1/3 DKO	2.81911
326	co-bound	Cre-ERT2 Ikzf1/3 DKO	1.03609
327	co-bound	Cre-ERT2 Ikzf1/3 DKO	1.13023
328	co-bound	Cre-ERT2 Ikzf1/3 DKO	1.65615
329	co-bound	Cre-ERT2 Ikzf1/3 DKO	1.37724
330	co-bound	Cre-ERT2 Ikzf1/3 DKO	0.862968
331	co-bound	Cre-ERT2 Ikzf1/3 DKO	0.455759
332	co-bound	Cre-ERT2 Ikzf1/3 DKO	0.622835
333	co-bound	Cre-ERT2 Ikzf1/3 DKO	0.728031
334	co-bound	Cre-ERT2 Ikzf1/3 DKO	0.763766
335	co-bound	Cre-ERT2 Ikzf1/3 DKO	0.800036
336	co-bound	Cre-ERT2 Ikzf1/3 DKO	1.49996
337	co-bound	Cre-ERT2 Ikzf1/3 DKO	1.2516
338	co-bound	Cre-ERT2 Ikzf1/3 DKO	0.177018
339	co-bound	Cre-ERT2 Ikzf1/3 DKO	1.77992
340	co-bound	Cre-ERT2 Ikzf1/3 DKO	1.99952
341	co-bound	Cre-ERT2 Ikzf1/3 DKO	0.819765
342	co-bound	Cre-ERT2 Ikzf1/3 DKO	0.998782
343	co-bound	Cre-ERT2 Ikzf1/3 DKO	0.659901
344	co-bound	Cre-ERT2 Ikzf1/3 DKO	1.52133
345	co-bound	Cre-ERT2 Ikzf1/3 DKO	2.28439
346	co-bound	Cre-ERT2 Ikzf1/3 DKO	0.880072
347	co-bound	Cre-ERT2 Ikzf1/3 DKO	1.49463
348	co-bound	Cre-ERT2 Ikzf1/3 DKO	0.671324
349	co-bound	Cre-ERT2 Ikzf1/3 DKO	2.5019
350	co-bound	Cre-ERT2 Ikzf1/3 DKO	0.533793
351	co-bound	Cre-ERT2 Ikzf1/3 DKO	1.04563
352	co-bound	Cre-ERT2 Ikzf1/3 DKO	1.66278
353	co-bound	Cre-ERT2 Ikzf1/3 DKO	1.18322
354	co-bound	Cre-ERT2 Ikzf1/3 DKO	1.77924
355	co-bound	Cre-ERT2 Ikzf1/3 DKO	0.847594
356	co-bound	Cre-ERT2 Ikzf1/3 DKO	0.610535
357	co-bound	Cre-ERT2 Ikzf1/3 DKO	1.08908
358	co-bound	Cre-ERT2 Ikzf1/3 DKO	1.66371
359	co-bound	Cre-ERT2 Ikzf1/3 DKO	0.460974
360	co-bound	Cre-ERT2 Ikzf1/3 DKO	1.2579
361	co-bound	Cre-ERT2 Ikzf1/3 DKO	1.71456
362	co-bound	Cre-ERT2 Ikzf1/3 DKO	1.80605
363	co-bound	Cre-ERT2 Ikzf1/3 DKO	0.74839
364	co-bound	Cre-ERT2 Ikzf1/3 DKO	0.979078
365	co-bound	Cre-ERT2 Ikzf1/3 DKO	0.63438
366	co-bound	Cre-ERT2 Ikzf1/3 DKO	0.98636
367	co-bound	Cre-ERT2 Ikzf1/3 DKO	3.56075
368	co-bound	Cre-ERT2 Ikzf1/3 DKO	0.687552
369	co-bound	Cre-ERT2 Ikzf1/3 DKO	0.545788
370	co-bound	Cre-ERT2 Ikzf1/3 DKO	1.11687
371	co-bound	Cre-ERT2 Ikzf1/3 DKO	1.68167
372	co-bound	Cre-ERT2 Ikzf1/3 DKO	3.02652
373	co-bound	Cre-ERT2 Ikzf1/3 DKO	0.191783
374	co-bound	Cre-ERT2 Ikzf1/3 DKO	1.46677
375	co-bound	Cre-ERT2 Ikzf1/3 DKO	2.99302
376	co-bound	Cre-ERT2 Ikzf1/3 DKO	5.37482
377	co-bound	Cre-ERT2 Ikzf1/3 DKO	0.380467
378	co-bound	Cre-ERT2 Ikzf1/3 DKO	1.75845
379	co-bound	Cre-ERT2 Ikzf1/3 DKO	0.778503
380	co-bound	Cre-ERT2 Ikzf1/3 DKO	2.39323
381	co-bound	Cre-ERT2 Ikzf1/3 DKO	3.35681
382	co-bound	Cre-ERT2 Ikzf1/3 DKO	0.594037
383	co-bound	Cre-ERT2 Ikzf1/3 DKO	0.799162
384	co-bound	Cre-ERT2 Ikzf1/3 DKO	1.35409
385	co-bound	Cre-ERT2 Ikzf1/3 DKO	0.797109
386	co-bound	Cre-ERT2 Ikzf1/3 DKO	0.679148
387	co-bound	Cre-ERT2 Ikzf1/3 DKO	0.839707
388	co-bound	Cre-ERT2 Ikzf1/3 DKO	0.788055
389	co-bound	Cre-ERT2 Ikzf1/3 DKO	0.994988
390	co-bound	Cre-ERT2 Ikzf1/3 DKO	2.22586
391	co-bound	Cre-ERT2 Ikzf1/3 DKO	0.83089
392	co-bound	Cre-ERT2 Ikzf1/3 DKO	1.19057
393	co-bound	Cre-ERT2 Ikzf1/3 DKO	0.881207
394	co-bound	Cre-ERT2 Ikzf1/3 DKO	1.04571
395	co-bound	Cre-ERT2 Ikzf1/3 DKO	0.681786
396	co-bound	Cre-ERT2 Ikzf1/3 DKO	0.832669
397	co-bound	Cre-ERT2 Ikzf1/3 DKO	0.925396
398	co-bound	Cre-ERT2 Ikzf1/3 DKO	1.79086
399	co-bound	Cre-ERT2 Ikzf1/3 DKO	0.735565
400	co-bound	Cre-ERT2 Ikzf1/3 DKO	1.22533
401	co-bound	Cre-ERT2 Ikzf1/3 DKO	0.226162
402	co-bound	Cre-ERT2 Ikzf1/3 DKO	0.942589
403	co-bound	Cre-ERT2 Ikzf1/3 DKO	2.3404
404	co-bound	Cre-ERT2 Ikzf1/3 DKO	1.03687
405	co-bound	Cre-ERT2 Ikzf1/3 DKO	0.975298
406	co-bound	Cre-ERT2 Ikzf1/3 DKO	0.722313
407	co-bound	Cre-ERT2 Ikzf1/3 DKO	1.9651
408	co-bound	Cre-ERT2 Ikzf1/3 DKO	0.786558
409	co-bound	Cre-ERT2 Ikzf1/3 DKO	1.49785
410	co-bound	Cre-ERT2 Ikzf1/3 DKO	1.14915
411	co-bound	Cre-ERT2 Ikzf1/3 DKO	1.97373
412	co-bound	Cre-ERT2 Ikzf1/3 DKO	0.86297
413	co-bound	Cre-ERT2 Ikzf1/3 DKO	2.05954
414	co-bound	Cre-ERT2 Ikzf1/3 DKO	1.54628
415	co-bound	Cre-ERT2 Ikzf1/3 DKO	1.10925
416	co-bound	Cre-ERT2 Ikzf1/3 DKO	0.951149
417	co-bound	Cre-ERT2 Ikzf1/3 DKO	1.13208
418	co-bound	Cre-ERT2 Ikzf1/3 DKO	0.188573
419	co-bound	Cre-ERT2 Ikzf1/3 DKO	1.2007
420	co-bound	Cre-ERT2 Ikzf1/3 DKO	1.19077
421	co-bound	Cre-ERT2 Ikzf1/3 DKO	1.03022
422	co-bound	Cre-ERT2 Ikzf1/3 DKO	0.752607
423	co-bound	Cre-ERT2 Ikzf1/3 DKO	1.34551
424	co-bound	Cre-ERT2 Ikzf1/3 DKO	0.360711
425	co-bound	Cre-ERT2 Ikzf1/3 DKO	0.609367
426	co-bound	Cre-ERT2 Ikzf1/3 DKO	1.32659
427	co-bound	Cre-ERT2 Ikzf1/3 DKO	1.11112
428	co-bound	Cre-ERT2 Ikzf1/3 DKO	1.14733
429	co-bound	Cre-ERT2 Ikzf1/3 DKO	2.59123
430	co-bound	Cre-ERT2 Ikzf1/3 DKO	2.16273
431	co-bound	Cre-ERT2 Ikzf1/3 DKO	0.988524
432	co-bound	Cre-ERT2 Ikzf1/3 DKO	1.91109
433	co-bound	Cre-ERT2 Ikzf1/3 DKO	0.2633
434	co-bound	Cre-ERT2 Ikzf1/3 DKO	1.347
435	co-bound	Cre-ERT2 Ikzf1/3 DKO	1.19355
436	co-bound	Cre-ERT2 Ikzf1/3 DKO	1.20306
437	co-bound	Cre-ERT2 Ikzf1/3 DKO	0.642579
438	co-bound	Cre-ERT2 Ikzf1/3 DKO	1.02116
439	co-bound	Cre-ERT2 Ikzf1/3 DKO	1.0658
440	co-bound	Cre-ERT2 Ikzf1/3 DKO	0.730741
441	co-bound	Cre-ERT2 Ikzf1/3 DKO	0.996487
442	co-bound	Cre-ERT2 Ikzf1/3 DKO	1.1176
443	co-bound	Cre-ERT2 Ikzf1/3 DKO	0.892243
444	co-bound	Cre-ERT2 Ikzf1/3 DKO	1.38044
445	co-bound	Cre-ERT2 Ikzf1/3 DKO	1.1689
446	co-bound	Cre-ERT2 Ikzf1/3 DKO	1.07417
447	co-bound	Cre-ERT2 Ikzf1/3 DKO	2.31403
448	co-bound	Cre-ERT2 Ikzf1/3 DKO	0.52472
449	co-bound	Cre-ERT2 Ikzf1/3 DKO	2.52287
450	co-bound	Cre-ERT2 Ikzf1/3 DKO	0.916838
451	co-bound	Cre-ERT2 Ikzf1/3 DKO	1.04395
452	co-bound	Cre-ERT2 Ikzf1/3 DKO	2.15098
453	co-bound	Cre-ERT2 Ikzf1/3 DKO	0.784382
454	co-bound	Cre-ERT2 Ikzf1/3 DKO	3.02915
455	co-bound	Cre-ERT2 Ikzf1/3 DKO	1.97754
456	co-bound	Cre-ERT2 Ikzf1/3 DKO	0.877963
457	co-bound	Cre-ERT2 Ikzf1/3 DKO	0.784349
458	co-bound	Cre-ERT2 Ikzf1/3 DKO	1.73674
459	co-bound	Cre-ERT2 Ikzf1/3 DKO	1.36852
460	co-bound	Cre-ERT2 Ikzf1/3 DKO	0.828824
461	co-bound	Cre-ERT2 Ikzf1/3 DKO	1.707
462	co-bound	Cre-ERT2 Ikzf1/3 DKO	0.804795
463	co-bound	Cre-ERT2 Ikzf1/3 DKO	1.25878
464	co-bound	Cre-ERT2 Ikzf1/3 DKO	1.38404
465	co-bound	Cre-ERT2 Ikzf1/3 DKO	0.837533
466	co-bound	Cre-ERT2 Ikzf1/3 DKO	1.36764
467	co-bound	Cre-ERT2 Ikzf1/3 DKO	0.739081
468	co-bound	Cre-ERT2 Ikzf1/3 DKO	0.84169
469	co-bound	Cre-ERT2 Ikzf1/3 DKO	0.555628
470	co-bound	Cre-ERT2 Ikzf1/3 DKO	1.3313
471	co-bound	Cre-ERT2 Ikzf1/3 DKO	0.267719
472	co-bound	Cre-ERT2 Ikzf1/3 DKO	1.82271
473	co-bound	Cre-ERT2 Ikzf1/3 DKO	1.06371
474	co-bound	Cre-ERT2 Ikzf1/3 DKO	1.88436
475	co-bound	Cre-ERT2 Ikzf1/3 DKO	0.585208
476	co-bound	Cre-ERT2 Ikzf1/3 DKO	0.905269
477	co-bound	Cre-ERT2 Ikzf1/3 DKO	0.887917
478	co-bound	Cre-ERT2 Ikzf1/3 DKO	0.754132
479	co-bound	Cre-ERT2 Ikzf1/3 DKO	0.776484
480	co-bound	Cre-ERT2 Ikzf1/3 DKO	1.14296
481	co-bound	Cre-ERT2 Ikzf1/3 DKO	1.92422
482	co-bound	Cre-ERT2 Ikzf1/3 DKO	0.937275
483	co-bound	Cre-ERT2 Ikzf1/3 DKO	1.08282
484	co-bound	Cre-ERT2 Ikzf1/3 DKO	0.927642
485	co-bound	Cre-ERT2 Ikzf1/3 DKO	1.16272
486	co-bound	Cre-ERT2 Ikzf1/3 DKO	1.35865
487	co-bound	Cre-ERT2 Ikzf1/3 DKO	0.874613
488	co-bound	Cre-ERT2 Ikzf1/3 DKO	0.946949
489	co-bound	Cre-ERT2 Ikzf1/3 DKO	0.590853
490	co-bound	Cre-ERT2 Ikzf1/3 DKO	0.831593
491	co-bound	Cre-ERT2 Ikzf1/3 DKO	1.23328
492	co-bound	Cre-ERT2 Ikzf1/3 DKO	1.14926
493	co-bound	Cre-ERT2 Ikzf1/3 DKO	1.20063
494	co-bound	Cre-ERT2 Ikzf1/3 DKO	2.1306
495	co-bound	Cre-ERT2 Ikzf1/3 DKO	0.942462
496	co-bound	Cre-ERT2 Ikzf1/3 DKO	1.14014
497	co-bound	Cre-ERT2 Ikzf1/3 DKO	1.47825
498	co-bound	Cre-ERT2 Ikzf1/3 DKO	1.28522
499	co-bound	Cre-ERT2 Ikzf1/3 DKO	0.775753
500	co-bound	Cre-ERT2 Ikzf1/3 DKO	0.766187
501	co-bound	Cre-ERT2 Ikzf1/3 DKO	1.02015
502	co-bound	Cre-ERT2 Ikzf1/3 DKO	3.4148
503	co-bound	Cre-ERT2 Ikzf1/3 DKO	1.49664
504	co-bound	Cre-ERT2 Ikzf1/3 DKO	0.930172
505	co-bound	Cre-ERT2 Ikzf1/3 DKO	1.28683
506	co-bound	Cre-ERT2 Ikzf1/3 DKO	1.07896
507	co-bound	Cre-ERT2 Ikzf1/3 DKO	1.12092
508	co-bound	Cre-ERT2 Ikzf1/3 DKO	1.76584
509	co-bound	Cre-ERT2 Ikzf1/3 DKO	3.24523
510	co-bound	Cre-ERT2 Ikzf1/3 DKO	1.14739
511	co-bound	Cre-ERT2 Ikzf1/3 DKO	0.793757
512	co-bound	Cre-ERT2 Ikzf1/3 DKO	0.695018
513	co-bound	Cre-ERT2 Ikzf1/3 DKO	0.783896
514	co-bound	Cre-ERT2 Ikzf1/3 DKO	1.07722
515	co-bound	Cre-ERT2 Ikzf1/3 DKO	0.847951
516	co-bound	Cre-ERT2 Ikzf1/3 DKO	0.902968
517	co-bound	Cre-ERT2 Ikzf1/3 DKO	0.711791
518	co-bound	Cre-ERT2 Ikzf1/3 DKO	1.28696
519	co-bound	Cre-ERT2 Ikzf1/3 DKO	3.35712
520	co-bound	Cre-ERT2 Ikzf1/3 DKO	1.31658
521	co-bound	Cre-ERT2 Ikzf1/3 DKO	0.850013
522	co-bound	Cre-ERT2 Ikzf1/3 DKO	1.3252
523	co-bound	Cre-ERT2 Ikzf1/3 DKO	0.84671
524	co-bound	Cre-ERT2 Ikzf1/3 DKO	2.3423
525	co-bound	Cre-ERT2 Ikzf1/3 DKO	1.41811
526	co-bound	Cre-ERT2 Ikzf1/3 DKO	0.609566
527	co-bound	Cre-ERT2 Ikzf1/3 DKO	0.602602
528	co-bound	Cre-ERT2 Ikzf1/3 DKO	1.60173
529	co-bound	Cre-ERT2 Ikzf1/3 DKO	1.16826
530	co-bound	Cre-ERT2 Ikzf1/3 DKO	0.222896
531	co-bound	Cre-ERT2 Ikzf1/3 DKO	1.02858
532	co-bound	Cre-ERT2 Ikzf1/3 DKO	0.492822
533	co-bound	Cre-ERT2 Ikzf1/3 DKO	0.64238
534	co-bound	Cre-ERT2 Ikzf1/3 DKO	1.94202
535	co-bound	Cre-ERT2 Ikzf1/3 DKO	1.1134
536	co-bound	Cre-ERT2 Ikzf1/3 DKO	5.4915
537	co-bound	Cre-ERT2 Ikzf1/3 DKO	0.24182
538	co-bound	Cre-ERT2 Ikzf1/3 DKO	0.299408
539	co-bound	Cre-ERT2 Ikzf1/3 DKO	1.64431
540	co-bound	Cre-ERT2 Ikzf1/3 DKO	1.8962
541	co-bound	Cre-ERT2 Ikzf1/3 DKO	0.193103
542	co-bound	Cre-ERT2 Ikzf1/3 DKO	1.09993
543	co-bound	Cre-ERT2 Ikzf1/3 DKO	0.775771
544	co-bound	Cre-ERT2 Ikzf1/3 DKO	0.294997
545	co-bound	Cre-ERT2 Ikzf1/3 DKO	2.39859
546	co-bound	Cre-ERT2 Ikzf1/3 DKO	2.33179
547	co-bound	Cre-ERT2 Ikzf1/3 DKO	1.28245
548	co-bound	Cre-ERT2 Ikzf1/3 DKO	2.18253
549	co-bound	Cre-ERT2 Ikzf1/3 DKO	0.506726
550	co-bound	Cre-ERT2 Ikzf1/3 DKO	1.01415
551	co-bound	Cre-ERT2 Ikzf1/3 DKO	0.606417
552	co-bound	Cre-ERT2 Ikzf1/3 DKO	1.97047
553	co-bound	Cre-ERT2 Ikzf1/3 DKO	1.61385
554	co-bound	Cre-ERT2 Ikzf1/3 DKO	0.770953
555	co-bound	Cre-ERT2 Ikzf1/3 DKO	2.12156
556	co-bound	Cre-ERT2 Ikzf1/3 DKO	2.71344
557	co-bound	Cre-ERT2 Ikzf1/3 DKO	0.676005
558	co-bound	Cre-ERT2 Ikzf1/3 DKO	0.831375
559	co-bound	Cre-ERT2 Ikzf1/3 DKO	1.69525
560	co-bound	Cre-ERT2 Ikzf1/3 DKO	0.584476
561	co-bound	Cre-ERT2 Ikzf1/3 DKO	1.4704
562	co-bound	Cre-ERT2 Ikzf1/3 DKO	1.6931
563	co-bound	Cre-ERT2 Ikzf1/3 DKO	1.95871
564	co-bound	Cre-ERT2 Ikzf1/3 DKO	0.577372
565	co-bound	Cre-ERT2 Ikzf1/3 DKO	1.67912
566	co-bound	Cre-ERT2 Ikzf1/3 DKO	1.17248
567	co-bound	Cre-ERT2 Ikzf1/3 DKO	1.16219
568	co-bound	Cre-ERT2 Ikzf1/3 DKO	0.754251
569	co-bound	Cre-ERT2 Ikzf1/3 DKO	3.63277
570	co-bound	Cre-ERT2 Ikzf1/3 DKO	0.888404
571	co-bound	Cre-ERT2 Ikzf1/3 DKO	0.739445
572	co-bound	Cre-ERT2 Ikzf1/3 DKO	1.41837
573	co-bound	Cre-ERT2 Ikzf1/3 DKO	1.06877
574	co-bound	Cre-ERT2 Ikzf1/3 DKO	2.24449
575	co-bound	Cre-ERT2 Ikzf1/3 DKO	1.40174
576	co-bound	Cre-ERT2 Ikzf1/3 DKO	0.802469
577	co-bound	Cre-ERT2 Ikzf1/3 DKO	1.87622
578	co-bound	Cre-ERT2 Ikzf1/3 DKO	0.550183
579	co-bound	Cre-ERT2 Ikzf1/3 DKO	1.01261
580	co-bound	Cre-ERT2 Ikzf1/3 DKO	1.00688
581	co-bound	Cre-ERT2 Ikzf1/3 DKO	0.914805
582	co-bound	Cre-ERT2 Ikzf1/3 DKO	0.760367
583	co-bound	Cre-ERT2 Ikzf1/3 DKO	0.487877
584	co-bound	Cre-ERT2 Ikzf1/3 DKO	0.541137
585	co-bound	Cre-ERT2 Ikzf1/3 DKO	0.588225
586	co-bound	Cre-ERT2 Ikzf1/3 DKO	1.454
587	co-bound	Cre-ERT2 Ikzf1/3 DKO	1.23634
588	co-bound	Cre-ERT2 Ikzf1/3 DKO	1.62508
589	co-bound	Cre-ERT2 Ikzf1/3 DKO	0.843687
590	co-bound	Cre-ERT2 Ikzf1/3 DKO	1.01281
591	co-bound	Cre-ERT2 Ikzf1/3 DKO	0.85341
592	co-bound	Cre-ERT2 Ikzf1/3 DKO	0.881851
593	co-bound	Cre-ERT2 Ikzf1/3 DKO	0.574421
594	co-bound	Cre-ERT2 Ikzf1/3 DKO	0.586477
595	co-bound	Cre-ERT2 Ikzf1/3 DKO	1.42795
596	co-bound	Cre-ERT2 Ikzf1/3 DKO	0.572227
597	co-bound	Cre-ERT2 Ikzf1/3 DKO	3.62997
598	co-bound	Cre-ERT2 Ikzf1/3 DKO	0.509635
599	co-bound	Cre-ERT2 Ikzf1/3 DKO	1.37117
600	co-bound	Cre-ERT2 Ikzf1/3 DKO	1.45479
601	co-bound	Cre-ERT2 Ikzf1/3 DKO	0.93638
602	co-bound	Cre-ERT2 Ikzf1/3 DKO	0.773428
603	co-bound	Cre-ERT2 Ikzf1/3 DKO	1.20012
604	co-bound	Cre-ERT2 Ikzf1/3 DKO	0.63129
605	co-bound	Cre-ERT2 Ikzf1/3 DKO	1.8485
606	co-bound	Cre-ERT2 Ikzf1/3 DKO	0.936929
607	co-bound	Cre-ERT2 Ikzf1/3 DKO	2.25993
608	co-bound	Cre-ERT2 Ikzf1/3 DKO	0.677981
609	co-bound	Cre-ERT2 Ikzf1/3 DKO	2.23563
610	co-bound	Cre-ERT2 Ikzf1/3 DKO	1.71906
611	co-bound	Cre-ERT2 Ikzf1/3 DKO	0.851206
612	co-bound	Cre-ERT2 Ikzf1/3 DKO	0.318907
613	co-bound	Cre-ERT2 Ikzf1/3 DKO	1.0597
614	co-bound	Cre-ERT2 Ikzf1/3 DKO	0.883864
615	co-bound	Cre-ERT2 Ikzf1/3 DKO	1.47909
616	co-bound	Cre-ERT2 Ikzf1/3 DKO	0.748074
617	co-bound	Cre-ERT2 Ikzf1/3 DKO	0.586872
618	co-bound	Cre-ERT2 Ikzf1/3 DKO	0.812535
619	co-bound	Cre-ERT2 Ikzf1/3 DKO	0.371671
620	co-bound	Cre-ERT2 Ikzf1/3 DKO	3.1352
621	co-bound	Cre-ERT2 Ikzf1/3 DKO	1.22634
622	co-bound	Cre-ERT2 Ikzf1/3 DKO	1.09525
623	co-bound	Cre-ERT2 Ikzf1/3 DKO	2.19055
624	co-bound	Cre-ERT2 Ikzf1/3 DKO	1.28323
625	co-bound	Cre-ERT2 Ikzf1/3 DKO	2.57617
626	co-bound	Cre-ERT2 Ikzf1/3 DKO	2.09938
627	co-bound	Cre-ERT2 Ikzf1/3 DKO	1.52156
628	co-bound	Cre-ERT2 Ikzf1/3 DKO	1.33601
629	co-bound	Cre-ERT2 Ikzf1/3 DKO	1.11378
630	co-bound	Cre-ERT2 Ikzf1/3 DKO	0.825845
631	co-bound	Cre-ERT2 Ikzf1/3 DKO	0.829619
632	co-bound	Cre-ERT2 Ikzf1/3 DKO	1.08338
633	co-bound	Cre-ERT2 Ikzf1/3 DKO	1.00723
634	co-bound	Cre-ERT2 Ikzf1/3 DKO	1.45545
635	co-bound	Cre-ERT2 Ikzf1/3 DKO	0.732882
636	co-bound	Cre-ERT2 Ikzf1/3 DKO	1.26283
637	co-bound	Cre-ERT2 Ikzf1/3 DKO	1.21664
638	co-bound	Cre-ERT2 Ikzf1/3 DKO	0.573392
639	co-bound	Cre-ERT2 Ikzf1/3 DKO	3.31206
640	co-bound	Cre-ERT2 Ikzf1/3 DKO	1.75411
641	co-bound	Cre-ERT2 Ikzf1/3 DKO	2.15711
642	co-bound	Cre-ERT2 Ikzf1/3 DKO	0.428829
643	co-bound	Cre-ERT2 Ikzf1/3 DKO	1.66034
644	co-bound	Cre-ERT2 Ikzf1/3 DKO	0.982249
645	co-bound	Cre-ERT2 Ikzf1/3 DKO	0.82675
646	co-bound	Cre-ERT2 Ikzf1/3 DKO	2.36019
647	co-bound	Cre-ERT2 Ikzf1/3 DKO	0.711103
648	co-bound	Cre-ERT2 Ikzf1/3 DKO	0.740042
649	co-bound	Cre-ERT2 Ikzf1/3 DKO	0.674549
650	co-bound	Cre-ERT2 Ikzf1/3 DKO	1.77205
651	co-bound	Cre-ERT2 Ikzf1/3 DKO	0.258565
652	co-bound	Cre-ERT2 Ikzf1/3 DKO	1.74324
653	co-bound	Cre-ERT2 Ikzf1/3 DKO	1.01876
654	co-bound	Cre-ERT2 Ikzf1/3 DKO	0.810264
655	co-bound	Cre-ERT2 Ikzf1/3 DKO	0.731314
656	co-bound	Cre-ERT2 Ikzf1/3 DKO	1.88571
657	co-bound	Cre-ERT2 Ikzf1/3 DKO	1.3007
658	co-bound	Cre-ERT2 Ikzf1/3 DKO	0.582686
659	co-bound	Cre-ERT2 Ikzf1/3 DKO	1.80152
660	co-bound	Cre-ERT2 Ikzf1/3 DKO	0.664756
661	co-bound	Cre-ERT2 Ikzf1/3 DKO	0.761528
662	co-bound	Cre-ERT2 Ikzf1/3 DKO	1.39592
663	co-bound	Cre-ERT2 Ikzf1/3 DKO	1.20003
664	co-bound	Cre-ERT2 Ikzf1/3 DKO	0.351245
665	co-bound	Cre-ERT2 Ikzf1/3 DKO	0.609472
666	co-bound	Cre-ERT2 Ikzf1/3 DKO	2.15996
667	co-bound	Cre-ERT2 Ikzf1/3 DKO	1.7468
668	co-bound	Cre-ERT2 Ikzf1/3 DKO	1.34731
669	co-bound	Cre-ERT2 Ikzf1/3 DKO	1.25777
670	co-bound	Cre-ERT2 Ikzf1/3 DKO	1.05813
671	co-bound	Cre-ERT2 Ikzf1/3 DKO	1.61406
672	co-bound	Cre-ERT2 Ikzf1/3 DKO	0.119114
673	co-bound	Cre-ERT2 Ikzf1/3 DKO	3.43244
674	co-bound	Cre-ERT2 Ikzf1/3 DKO	0.359678
675	co-bound	Cre-ERT2 Ikzf1/3 DKO	1.70441
676	co-bound	Cre-ERT2 Ikzf1/3 DKO	0.908949
677	co-bound	Cre-ERT2 Ikzf1/3 DKO	0.814708
678	co-bound	Cre-ERT2 Ikzf1/3 DKO	1.17378
679	co-bound	Cre-ERT2 Ikzf1/3 DKO	2.03509
680	co-bound	Cre-ERT2 Ikzf1/3 DKO	0.705766
681	co-bound	Cre-ERT2 Ikzf1/3 DKO	1.2904
682	co-bound	Cre-ERT2 Ikzf1/3 DKO	1.62097
683	co-bound	Cre-ERT2 Ikzf1/3 DKO	1.00828
684	co-bound	Cre-ERT2 Ikzf1/3 DKO	1.5231
685	co-bound	Cre-ERT2 Ikzf1/3 DKO	0.685231
686	co-bound	Cre-ERT2 Ikzf1/3 DKO	0.815773
687	co-bound	Cre-ERT2 Ikzf1/3 DKO	1.09752
688	co-bound	Cre-ERT2 Ikzf1/3 DKO	2.44371
689	co-bound	Cre-ERT2 Ikzf1/3 DKO	0.53021
690	co-bound	Cre-ERT2 Ikzf1/3 DKO	0.658562
691	co-bound	Cre-ERT2 Ikzf1/3 DKO	1.73166
692	co-bound	Cre-ERT2 Ikzf1/3 DKO	0.721195
693	co-bound	Cre-ERT2 Ikzf1/3 DKO	1.59782
694	co-bound	Cre-ERT2 Ikzf1/3 DKO	0.513985
695	co-bound	Cre-ERT2 Ikzf1/3 DKO	0.722534
696	co-bound	Cre-ERT2 Ikzf1/3 DKO	1.06835
697	co-bound	Cre-ERT2 Ikzf1/3 DKO	0.905529
698	co-bound	Cre-ERT2 Ikzf1/3 DKO	1.20926
699	co-bound	Cre-ERT2 Ikzf1/3 DKO	0.801815
700	co-bound	Cre-ERT2 Ikzf1/3 DKO	1.45639
701	co-bound	Cre-ERT2 Ikzf1/3 DKO	1.45477
702	co-bound	Cre-ERT2 Ikzf1/3 DKO	0.686769
703	co-bound	Cre-ERT2 Ikzf1/3 DKO	1.59299
704	co-bound	Cre-ERT2 Ikzf1/3 DKO	0.714051
705	co-bound	Cre-ERT2 Ikzf1/3 DKO	0.180214
706	co-bound	Cre-ERT2 Ikzf1/3 DKO	1.27501
707	co-bound	Cre-ERT2 Ikzf1/3 DKO	0.58409
708	co-bound	Cre-ERT2 Ikzf1/3 DKO	1.93361
709	co-bound	Cre-ERT2 Ikzf1/3 DKO	1.9718
710	co-bound	Cre-ERT2 Ikzf1/3 DKO	1.14727
711	co-bound	Cre-ERT2 Ikzf1/3 DKO	0.673176
712	co-bound	Cre-ERT2 Ikzf1/3 DKO	1.07599
713	co-bound	Cre-ERT2 Ikzf1/3 DKO	1.05057
714	co-bound	Cre-ERT2 Ikzf1/3 DKO	0.872386
715	co-bound	Cre-ERT2 Ikzf1/3 DKO	0.981383
716	co-bound	Cre-ERT2 Ikzf1/3 DKO	0.676486
717	co-bound	Cre-ERT2 Ikzf1/3 DKO	3.61488
718	co-bound	Cre-ERT2 Ikzf1/3 DKO	1.10153
719	co-bound	Cre-ERT2 Ikzf1/3 DKO	1.12383
720	co-bound	Cre-ERT2 Ikzf1/3 DKO	2.58644
721	co-bound	Cre-ERT2 Ikzf1/3 DKO	2.45052
722	co-bound	Cre-ERT2 Ikzf1/3 DKO	2.03503
723	co-bound	Cre-ERT2 Ikzf1/3 DKO	1.46457
724	co-bound	Cre-ERT2 Ikzf1/3 DKO	1.09687
725	co-bound	Cre-ERT2 Ikzf1/3 DKO	1.42369
726	co-bound	Cre-ERT2 Ikzf1/3 DKO	0.693058
727	co-bound	Cre-ERT2 Ikzf1/3 DKO	1.7657
728	co-bound	Cre-ERT2 Ikzf1/3 DKO	1.3414
729	co-bound	Cre-ERT2 Ikzf1/3 DKO	2.76841
730	co-bound	Cre-ERT2 Ikzf1/3 DKO	0.8293
731	co-bound	Cre-ERT2 Ikzf1/3 DKO	3.81619
732	co-bound	Cre-ERT2 Ikzf1/3 DKO	2.57789
733	co-bound	Cre-ERT2 Ikzf1/3 DKO	1.19001
734	co-bound	Cre-ERT2 Ikzf1/3 DKO	1.80148
735	co-bound	Cre-ERT2 Ikzf1/3 DKO	0.707704
736	co-bound	Cre-ERT2 Ikzf1/3 DKO	0.905066
737	co-bound	Cre-ERT2 Ikzf1/3 DKO	0.784136
738	co-bound	Cre-ERT2 Ikzf1/3 DKO	0.2038
739	co-bound	Cre-ERT2 Ikzf1/3 DKO	1.60115
740	co-bound	Cre-ERT2 Ikzf1/3 DKO	4.06982
741	co-bound	Cre-ERT2 Ikzf1/3 DKO	0.724623
742	co-bound	Cre-ERT2 Ikzf1/3 DKO	0.988872
743	co-bound	Cre-ERT2 Ikzf1/3 DKO	0.718913
744	co-bound	Cre-ERT2 Ikzf1/3 DKO	0.581179
745	co-bound	Cre-ERT2 Ikzf1/3 DKO	1.09144
746	co-bound	Cre-ERT2 Ikzf1/3 DKO	0.841699
747	co-bound	Cre-ERT2 Ikzf1/3 DKO	1.10456
748	co-bound	Cre-ERT2 Ikzf1/3 DKO	0.793292
749	co-bound	Cre-ERT2 Ikzf1/3 DKO	3.01292
750	co-bound	Cre-ERT2 Ikzf1/3 DKO	2.1433
751	co-bound	Cre-ERT2 Ikzf1/3 DKO	0.717867
752	co-bound	Cre-ERT2 Ikzf1/3 DKO	1.85462
753	co-bound	Cre-ERT2 Ikzf1/3 DKO	2.20197
754	co-bound	Cre-ERT2 Ikzf1/3 DKO	1.19353
755	co-bound	Cre-ERT2 Ikzf1/3 DKO	3.03325
756	co-bound	Cre-ERT2 Ikzf1/3 DKO	0.807517
757	co-bound	Cre-ERT2 Ikzf1/3 DKO	0.365976
758	co-bound	Cre-ERT2 Ikzf1/3 DKO	0.93323
759	co-bound	Cre-ERT2 Ikzf1/3 DKO	1.29937
760	co-bound	Cre-ERT2 Ikzf1/3 DKO	1.06142
761	co-bound	Cre-ERT2 Ikzf1/3 DKO	1.85253
762	co-bound	Cre-ERT2 Ikzf1/3 DKO	0.94508
763	co-bound	Cre-ERT2 Ikzf1/3 DKO	1.31246
764	co-bound	Cre-ERT2 Ikzf1/3 DKO	2.69463
765	co-bound	Cre-ERT2 Ikzf1/3 DKO	1.33699
766	co-bound	Cre-ERT2 Ikzf1/3 DKO	1.31256
767	co-bound	Cre-ERT2 Ikzf1/3 DKO	0.920056
768	co-bound	Cre-ERT2 Ikzf1/3 DKO	0.62908
769	co-bound	Cre-ERT2 Ikzf1/3 DKO	2.16338
770	co-bound	Cre-ERT2 Ikzf1/3 DKO	1.00838
771	co-bound	Cre-ERT2 Ikzf1/3 DKO	2.02373
772	co-bound	Cre-ERT2 Ikzf1/3 DKO	2.93443
773	co-bound	Cre-ERT2 Ikzf1/3 DKO	0.416359
774	co-bound	Cre-ERT2 Ikzf1/3 DKO	3.51922
775	co-bound	Cre-ERT2 Ikzf1/3 DKO	1.67675
776	co-bound	Cre-ERT2 Ikzf1/3 DKO	1.23427
777	co-bound	Cre-ERT2 Ikzf1/3 DKO	3.64119
778	co-bound	Cre-ERT2 Ikzf1/3 DKO	0.239152
779	co-bound	Cre-ERT2 Ikzf1/3 DKO	0.750303
780	co-bound	Cre-ERT2 Ikzf1/3 DKO	1.15544
781	co-bound	Cre-ERT2 Ikzf1/3 DKO	1.50185
782	co-bound	Cre-ERT2 Ikzf1/3 DKO	1.72209
783	co-bound	Cre-ERT2 Ikzf1/3 DKO	1.94588
784	co-bound	Cre-ERT2 Ikzf1/3 DKO	1.20713
785	co-bound	Cre-ERT2 Ikzf1/3 DKO	0.768107
786	co-bound	Cre-ERT2 Ikzf1/3 DKO	0.605171
787	co-bound	Cre-ERT2 Ikzf1/3 DKO	0.393951
788	co-bound	Cre-ERT2 Ikzf1/3 DKO	1.83016
789	co-bound	Cre-ERT2 Ikzf1/3 DKO	1.44109
790	co-bound	Cre-ERT2 Ikzf1/3 DKO	0.617224
791	co-bound	Cre-ERT2 Ikzf1/3 DKO	0.624698
792	co-bound	Cre-ERT2 Ikzf1/3 DKO	1.00871
793	co-bound	Cre-ERT2 Ikzf1/3 DKO	1.24213
794	co-bound	Cre-ERT2 Ikzf1/3 DKO	0.12563
795	co-bound	Cre-ERT2 Ikzf1/3 DKO	0.92968
796	co-bound	Cre-ERT2 Ikzf1/3 DKO	1.7472
797	co-bound	Cre-ERT2 Ikzf1/3 DKO	1.65915
798	co-bound	Cre-ERT2 Ikzf1/3 DKO	1.5877
799	co-bound	Cre-ERT2 Ikzf1/3 DKO	0.97764
800	co-bound	Cre-ERT2 Ikzf1/3 DKO	1.4608
801	co-bound	Cre-ERT2 Ikzf1/3 DKO	0.728767
802	co-bound	Cre-ERT2 Ikzf1/3 DKO	0.962999
803	co-bound	Cre-ERT2 Ikzf1/3 DKO	1.64728
804	co-bound	Cre-ERT2 Ikzf1/3 DKO	3.00912
805	co-bound	Cre-ERT2 Ikzf1/3 DKO	2.2056
806	co-bound	Cre-ERT2 Ikzf1/3 DKO	0.789098
807	co-bound	Cre-ERT2 Ikzf1/3 DKO	2.78847
808	co-bound	Cre-ERT2 Ikzf1/3 DKO	1.57394
809	co-bound	Cre-ERT2 Ikzf1/3 DKO	0.852579
810	co-bound	Cre-ERT2 Ikzf1/3 DKO	0.494617
811	co-bound	Cre-ERT2 Ikzf1/3 DKO	1.722
812	co-bound	Cre-ERT2 Ikzf1/3 DKO	0.840655
813	co-bound	Cre-ERT2 Ikzf1/3 DKO	0.799345
814	co-bound	Cre-ERT2 Ikzf1/3 DKO	1.17134
815	co-bound	Cre-ERT2 Ikzf1/3 DKO	1.07131
816	co-bound	Cre-ERT2 Ikzf1/3 DKO	0.798971
817	co-bound	Cre-ERT2 Ikzf1/3 DKO	1.38543
818	co-bound	Cre-ERT2 Ikzf1/3 DKO	1.24008
819	co-bound	Cre-ERT2 Ikzf1/3 DKO	0.994907
820	co-bound	Cre-ERT2 Ikzf1/3 DKO	0.742524
821	co-bound	Cre-ERT2 Ikzf1/3 DKO	0.468953
822	co-bound	Cre-ERT2 Ikzf1/3 DKO	2.04815
823	co-bound	Cre-ERT2 Ikzf1/3 DKO	0.616096
824	co-bound	Cre-ERT2 Ikzf1/3 DKO	1.84096
825	co-bound	Cre-ERT2 Ikzf1/3 DKO	0.410482
826	co-bound	Cre-ERT2 Ikzf1/3 DKO	0.889242
827	co-bound	Cre-ERT2 Ikzf1/3 DKO	0.910767
828	co-bound	Cre-ERT2 Ikzf1/3 DKO	0.496614
829	co-bound	Cre-ERT2 Ikzf1/3 DKO	1.01211
830	co-bound	Cre-ERT2 Ikzf1/3 DKO	0.486338
831	co-bound	Cre-ERT2 Ikzf1/3 DKO	0.668143
832	co-bound	Cre-ERT2 Ikzf1/3 DKO	1.00723
833	co-bound	Cre-ERT2 Ikzf1/3 DKO	0.790605
834	co-bound	Cre-ERT2 Ikzf1/3 DKO	1.92724
835	co-bound	Cre-ERT2 Ikzf1/3 DKO	1.38461
836	co-bound	Cre-ERT2 Ikzf1/3 DKO	0.610848
837	co-bound	Cre-ERT2 Ikzf1/3 DKO	0.833641
838	co-bound	Cre-ERT2 Ikzf1/3 DKO	0.777794
839	co-bound	Cre-ERT2 Ikzf1/3 DKO	1.20109
840	co-bound	Cre-ERT2 Ikzf1/3 DKO	0.937081
841	co-bound	Cre-ERT2 Ikzf1/3 DKO	0.525629
842	co-bound	Cre-ERT2 Ikzf1/3 DKO	0.215673
843	co-bound	Cre-ERT2 Ikzf1/3 DKO	0.594149
844	co-bound	Cre-ERT2 Ikzf1/3 DKO	0.406415
845	co-bound	Cre-ERT2 Ikzf1/3 DKO	0.817469
846	co-bound	Cre-ERT2 Ikzf1/3 DKO	0.924171
847	co-bound	Cre-ERT2 Ikzf1/3 DKO	2.46535
848	co-bound	Cre-ERT2 Ikzf1/3 DKO	0.740524
849	co-bound	Cre-ERT2 Ikzf1/3 DKO	2.85788
850	co-bound	Cre-ERT2 Ikzf1/3 DKO	1.00364
851	co-bound	Cre-ERT2 Ikzf1/3 DKO	0.496817
852	co-bound	Cre-ERT2 Ikzf1/3 DKO	2.42531
853	co-bound	Cre-ERT2 Ikzf1/3 DKO	1.12832
854	co-bound	Cre-ERT2 Ikzf1/3 DKO	0.787242
855	co-bound	Cre-ERT2 Ikzf1/3 DKO	0.597303
856	co-bound	Cre-ERT2 Ikzf1/3 DKO	1.32583
857	co-bound	Cre-ERT2 Ikzf1/3 DKO	1.80888
858	co-bound	Cre-ERT2 Ikzf1/3 DKO	1.60347
859	co-bound	Cre-ERT2 Ikzf1/3 DKO	1.08067
860	co-bound	Cre-ERT2 Ikzf1/3 DKO	1.0769
861	co-bound	Cre-ERT2 Ikzf1/3 DKO	0.789119
862	co-bound	Cre-ERT2 Ikzf1/3 DKO	0.910088
863	co-bound	Cre-ERT2 Ikzf1/3 DKO	0.868714
864	co-bound	Cre-ERT2 Ikzf1/3 DKO	1.53315
865	co-bound	Cre-ERT2 Ikzf1/3 DKO	0.402789
866	co-bound	Cre-ERT2 Ikzf1/3 DKO	1.89317
867	co-bound	Cre-ERT2 Ikzf1/3 DKO	2.34664
868	co-bound	Cre-ERT2 Ikzf1/3 DKO	3.73585
869	co-bound	Cre-ERT2 Ikzf1/3 DKO	1.32412
870	co-bound	Cre-ERT2 Ikzf1/3 DKO	2.11472
871	co-bound	Cre-ERT2 Ikzf1/3 DKO	1.13949
872	co-bound	Cre-ERT2 Ikzf1/3 DKO	0.848904
873	co-bound	Cre-ERT2 Ikzf1/3 DKO	0.713841
874	co-bound	Cre-ERT2 Ikzf1/3 DKO	2.22155
875	co-bound	Cre-ERT2 Ikzf1/3 DKO	0.796791
876	co-bound	Cre-ERT2 Ikzf1/3 DKO	0.504334
877	co-bound	Cre-ERT2 Ikzf1/3 DKO	1.86966
878	co-bound	Cre-ERT2 Ikzf1/3 DKO	1.94166
879	co-bound	Cre-ERT2 Ikzf1/3 DKO	1.6851
880	co-bound	Cre-ERT2 Ikzf1/3 DKO	1.61657
881	co-bound	Cre-ERT2 Ikzf1/3 DKO	1.69119
882	co-bound	Cre-ERT2 Ikzf1/3 DKO	1.86653
883	co-bound	Cre-ERT2 Ikzf1/3 DKO	0.803084
884	co-bound	Cre-ERT2 Ikzf1/3 DKO	1.79966
885	co-bound	Cre-ERT2 Ikzf1/3 DKO	0.607587
886	co-bound	Cre-ERT2 Ikzf1/3 DKO	0.71289
887	co-bound	Cre-ERT2 Ikzf1/3 DKO	3.22023
888	co-bound	Cre-ERT2 Ikzf1/3 DKO	0.488336
889	co-bound	Cre-ERT2 Ikzf1/3 DKO	1.93991
890	co-bound	Cre-ERT2 Ikzf1/3 DKO	1.74319
891	co-bound	Cre-ERT2 Ikzf1/3 DKO	0.981998
892	co-bound	Cre-ERT2 Ikzf1/3 DKO	0.997255
893	co-bound	Cre-ERT2 Ikzf1/3 DKO	1.06081
894	co-bound	Cre-ERT2 Ikzf1/3 DKO	0.88562
895	co-bound	Cre-ERT2 Ikzf1/3 DKO	2.22189
896	co-bound	Cre-ERT2 Ikzf1/3 DKO	0.824351
897	co-bound	Cre-ERT2 Ikzf1/3 DKO	1.43723
898	co-bound	Cre-ERT2 Ikzf1/3 DKO	1.88918
899	co-bound	Cre-ERT2 Ikzf1/3 DKO	3.04913
900	co-bound	Cre-ERT2 Ikzf1/3 DKO	0.872946
901	co-bound	Cre-ERT2 Ikzf1/3 DKO	0.888363
902	co-bound	Cre-ERT2 Ikzf1/3 DKO	0.997216
903	co-bound	Cre-ERT2 Ikzf1/3 DKO	0.475536
904	co-bound	Cre-ERT2 Ikzf1/3 DKO	1.74818
905	co-bound	Cre-ERT2 Ikzf1/3 DKO	1.05214
906	co-bound	Cre-ERT2 Ikzf1/3 DKO	0.760962
907	co-bound	Cre-ERT2 Ikzf1/3 DKO	0.644234
908	co-bound	Cre-ERT2 Ikzf1/3 DKO	1.59267
909	co-bound	Cre-ERT2 Ikzf1/3 DKO	1.5714
910	co-bound	Cre-ERT2 Ikzf1/3 DKO	1.74827
911	co-bound	Cre-ERT2 Ikzf1/3 DKO	3.27793
912	co-bound	Cre-ERT2 Ikzf1/3 DKO	0.92908
913	co-bound	Cre-ERT2 Ikzf1/3 DKO	0.341
914	co-bound	Cre-ERT2 Ikzf1/3 DKO	1.1228
915	co-bound	Cre-ERT2 Ikzf1/3 DKO	0.714126
916	co-bound	Cre-ERT2 Ikzf1/3 DKO	0.527026
917	co-bound	Cre-ERT2 Ikzf1/3 DKO	1.76952
918	co-bound	Cre-ERT2 Ikzf1/3 DKO	0.991565
919	co-bound	Cre-ERT2 Ikzf1/3 DKO	0.846543
920	co-bound	Cre-ERT2 Ikzf1/3 DKO	1.79686
921	co-bound	Cre-ERT2 Ikzf1/3 DKO	0.755947
922	co-bound	Cre-ERT2 Ikzf1/3 DKO	0.797743
923	co-bound	Cre-ERT2 Ikzf1/3 DKO	1.58273
924	co-bound	Cre-ERT2 Ikzf1/3 DKO	0.737734
925	co-bound	Cre-ERT2 Ikzf1/3 DKO	0.620608
926	co-bound	Cre-ERT2 Ikzf1/3 DKO	0.812819
927	co-bound	Cre-ERT2 Ikzf1/3 DKO	0.969811
928	co-bound	Cre-ERT2 Ikzf1/3 DKO	0.846494
929	co-bound	Cre-ERT2 Ikzf1/3 DKO	1.28603
930	co-bound	Cre-ERT2 Ikzf1/3 DKO	2.08623
931	co-bound	Cre-ERT2 Ikzf1/3 DKO	0.738397
932	co-bound	Cre-ERT2 Ikzf1/3 DKO	1.61807
933	co-bound	Cre-ERT2 Ikzf1/3 DKO	0.907584
934	co-bound	Cre-ERT2 Ikzf1/3 DKO	0.609707
935	co-bound	Cre-ERT2 Ikzf1/3 DKO	0.531011
936	co-bound	Cre-ERT2 Ikzf1/3 DKO	1.02609
937	co-bound	Cre-ERT2 Ikzf1/3 DKO	1.41677
938	co-bound	Cre-ERT2 Ikzf1/3 DKO	3.00776
939	co-bound	Cre-ERT2 Ikzf1/3 DKO	0.918985
940	co-bound	Cre-ERT2 Ikzf1/3 DKO	0.661929
941	co-bound	Cre-ERT2 Ikzf1/3 DKO	3.66516
942	co-bound	Cre-ERT2 Ikzf1/3 DKO	1.41197
943	co-bound	Cre-ERT2 Ikzf1/3 DKO	1.76129
944	co-bound	Cre-ERT2 Ikzf1/3 DKO	1.9478
945	co-bound	Cre-ERT2 Ikzf1/3 DKO	1.01144
946	co-bound	Cre-ERT2 Ikzf1/3 DKO	0.800468
947	co-bound	Cre-ERT2 Ikzf1/3 DKO	1.54113
948	co-bound	Cre-ERT2 Ikzf1/3 DKO	0.915635
949	co-bound	Cre-ERT2 Ikzf1/3 DKO	1.40495
950	co-bound	Cre-ERT2 Ikzf1/3 DKO	0.636588
951	co-bound	Cre-ERT2 Ikzf1/3 DKO	1.41497
952	co-bound	Cre-ERT2 Ikzf1/3 DKO	1.98378
953	co-bound	Cre-ERT2 Ikzf1/3 DKO	1.05146
954	co-bound	Cre-ERT2 Ikzf1/3 DKO	0.969203
955	co-bound	Cre-ERT2 Ikzf1/3 DKO	1.56609
956	co-bound	Cre-ERT2 Ikzf1/3 DKO	0.972079
957	co-bound	Cre-ERT2 Ikzf1/3 DKO	0.925229
958	co-bound	Cre-ERT2 Ikzf1/3 DKO	1.03798
959	co-bound	Cre-ERT2 Ikzf1/3 DKO	1.92928
960	co-bound	Cre-ERT2 Ikzf1/3 DKO	2.32257
961	co-bound	Cre-ERT2 Ikzf1/3 DKO	1.09034
962	co-bound	Cre-ERT2 Ikzf1/3 DKO	1.03921
963	co-bound	Cre-ERT2 Ikzf1/3 DKO	0.84379
964	co-bound	Cre-ERT2 Ikzf1/3 DKO	1.37162
965	co-bound	Cre-ERT2 Ikzf1/3 DKO	1.154
966	co-bound	Cre-ERT2 Ikzf1/3 DKO	1.31985
967	co-bound	Cre-ERT2 Ikzf1/3 DKO	0.907268
968	co-bound	Cre-ERT2 Ikzf1/3 DKO	1.24607
969	co-bound	Cre-ERT2 Ikzf1/3 DKO	2.46345
970	co-bound	Cre-ERT2 Ikzf1/3 DKO	2.43133
971	co-bound	Cre-ERT2 Ikzf1/3 DKO	0.796038
972	co-bound	Cre-ERT2 Ikzf1/3 DKO	0.948592
973	co-bound	Cre-ERT2 Ikzf1/3 DKO	1.32749
974	co-bound	Cre-ERT2 Ikzf1/3 DKO	1.0482
975	co-bound	Cre-ERT2 Ikzf1/3 DKO	1.25978
976	co-bound	Cre-ERT2 Ikzf1/3 DKO	1.23499
977	co-bound	Cre-ERT2 Ikzf1/3 DKO	1.51853
978	co-bound	Cre-ERT2 Ikzf1/3 DKO	1.88495
979	co-bound	Cre-ERT2 Ikzf1/3 DKO	1.65359
980	co-bound	Cre-ERT2 Ikzf1/3 DKO	0.733948
981	co-bound	Cre-ERT2 Ikzf1/3 DKO	1.72773
982	co-bound	Cre-ERT2 Ikzf1/3 DKO	1.5858
983	co-bound	Cre-ERT2 Ikzf1/3 DKO	0.953621
984	co-bound	Cre-ERT2 Ikzf1/3 DKO	0.360654
985	co-bound	Cre-ERT2 Ikzf1/3 DKO	1.01218
986	co-bound	Cre-ERT2 Ikzf1/3 DKO	1.19834
987	co-bound	Cre-ERT2 Ikzf1/3 DKO	1.16547
988	co-bound	Cre-ERT2 Ikzf1/3 DKO	2.73876
989	co-bound	Cre-ERT2 Ikzf1/3 DKO	1.04006
990	co-bound	Cre-ERT2 Ikzf1/3 DKO	0.906545
991	co-bound	Cre-ERT2 Ikzf1/3 DKO	1.34019
992	co-bound	Cre-ERT2 Ikzf1/3 DKO	1.25261
993	co-bound	Cre-ERT2 Ikzf1/3 DKO	0.541881
994	co-bound	Cre-ERT2 Ikzf1/3 DKO	2.19942
995	co-bound	Cre-ERT2 Ikzf1/3 DKO	0.845542
996	co-bound	Cre-ERT2 Ikzf1/3 DKO	1.0134
997	co-bound	Cre-ERT2 Ikzf1/3 DKO	1.69735
998	co-bound	Cre-ERT2 Ikzf1/3 DKO	0.684259
999	co-bound	Cre-ERT2 Ikzf1/3 DKO	1.05352
1000	co-bound	Cre-ERT2 Ikzf1/3 DKO	2.69847
1001	co-bound	Cre-ERT2 Ikzf1/3 DKO	2.13739
1002	co-bound	Cre-ERT2 Ikzf1/3 DKO	0.9566
1003	co-bound	Cre-ERT2 Ikzf1/3 DKO	0.771594
1004	co-bound	Cre-ERT2 Ikzf1/3 DKO	4.70521
1005	co-bound	Cre-ERT2 Ikzf1/3 DKO	1.6815
1006	co-bound	Cre-ERT2 Ikzf1/3 DKO	1.71699
1007	co-bound	Cre-ERT2 Ikzf1/3 DKO	1.28594
1008	co-bound	Cre-ERT2 Ikzf1/3 DKO	0.371592
1009	co-bound	Cre-ERT2 Ikzf1/3 DKO	1.13032
1010	co-bound	Cre-ERT2 Ikzf1/3 DKO	2.47189
1011	co-bound	Cre-ERT2 Ikzf1/3 DKO	0.57354
1012	co-bound	Cre-ERT2 Ikzf1/3 DKO	0.807946
1013	co-bound	Cre-ERT2 Ikzf1/3 DKO	1.37083
1014	co-bound	Cre-ERT2 Ikzf1/3 DKO	0.980002
1015	co-bound	Cre-ERT2 Ikzf1/3 DKO	2.64679
1016	co-bound	Cre-ERT2 Ikzf1/3 DKO	2.63762
1017	co-bound	Cre-ERT2 Ikzf1/3 DKO	0.184444
1018	co-bound	Cre-ERT2 Ikzf1/3 DKO	1.11117
1019	co-bound	Cre-ERT2 Ikzf1/3 DKO	1.51803
1020	co-bound	Cre-ERT2 Ikzf1/3 DKO	0.557549
1021	co-bound	Cre-ERT2 Ikzf1/3 DKO	1.00704
1022	co-bound	Cre-ERT2 Ikzf1/3 DKO	0.198435
1023	co-bound	Cre-ERT2 Ikzf1/3 DKO	1.4581
1024	co-bound	Cre-ERT2 Ikzf1/3 DKO	0.909117
1025	co-bound	Cre-ERT2 Ikzf1/3 DKO	1.01553
1026	co-bound	Cre-ERT2 Ikzf1/3 DKO	1.71114
1027	co-bound	Cre-ERT2 Ikzf1/3 DKO	0.902711
1028	co-bound	Cre-ERT2 Ikzf1/3 DKO	0.701083
1029	co-bound	Cre-ERT2 Ikzf1/3 DKO	1.02987
1030	co-bound	Cre-ERT2 Ikzf1/3 DKO	0.459868
1031	co-bound	Cre-ERT2 Ikzf1/3 DKO	0.754541
1032	co-bound	Cre-ERT2 Ikzf1/3 DKO	1.51164
1033	co-bound	Cre-ERT2 Ikzf1/3 DKO	2.11766
1034	co-bound	Cre-ERT2 Ikzf1/3 DKO	0.766237
1035	co-bound	Cre-ERT2 Ikzf1/3 DKO	0.706261
1036	co-bound	Cre-ERT2 Ikzf1/3 DKO	1.54424
1037	co-bound	Cre-ERT2 Ikzf1/3 DKO	2.42634
1038	co-bound	Cre-ERT2 Ikzf1/3 DKO	2.59177
1039	co-bound	Cre-ERT2 Ikzf1/3 DKO	0.552946
1040	co-bound	Cre-ERT2 Ikzf1/3 DKO	0.701687
1041	co-bound	Cre-ERT2 Ikzf1/3 DKO	1.73606
1042	co-bound	Cre-ERT2 Ikzf1/3 DKO	1.07028
1043	co-bound	Cre-ERT2 Ikzf1/3 DKO	0.977298
1044	co-bound	Cre-ERT2 Ikzf1/3 DKO	1.11902
1045	co-bound	Cre-ERT2 Ikzf1/3 DKO	0.814465
1046	co-bound	Cre-ERT2 Ikzf1/3 DKO	0.816146
1047	co-bound	Cre-ERT2 Ikzf1/3 DKO	0.94705
1048	co-bound	Cre-ERT2 Ikzf1/3 DKO	0.68434
1049	co-bound	Cre-ERT2 Ikzf1/3 DKO	2.4184
1050	co-bound	Cre-ERT2 Ikzf1/3 DKO	0.85171
1051	co-bound	Cre-ERT2 Ikzf1/3 DKO	2.00008
1052	co-bound	Cre_NTC	-0.564726
1053	co-bound	Cre_NTC	-0.161137
1054	co-bound	Cre_NTC	-0.465621
1055	co-bound	Cre_NTC	-0.626115
1056	co-bound	Cre_NTC	-1.21914
1057	co-bound	Cre_NTC	-0.71288
1058	co-bound	Cre_NTC	-0.212433
1059	co-bound	Cre_NTC	-0.503307
1060	co-bound	Cre_NTC	-0.815775
1061	co-bound	Cre_NTC	-0.231935
1062	co-bound	Cre_NTC	-0.167622
1063	co-bound	Cre_NTC	-0.391221
1064	co-bound	Cre_NTC	-0.126443
1065	co-bound	Cre_NTC	-0.322904
1066	co-bound	Cre_NTC	-0.295168
1067	co-bound	Cre_NTC	-1.11696
1068	co-bound	Cre_NTC	-0.66732
1069	co-bound	Cre_NTC	-0.327571
1070	co-bound	Cre_NTC	0.00131826
1071	co-bound	Cre_NTC	-0.222232
1072	co-bound	Cre_NTC	-0.341549
1073	co-bound	Cre_NTC	-0.194843
1074	co-bound	Cre_NTC	-0.0752143
1075	co-bound	Cre_NTC	-0.0873506
1076	co-bound	Cre_NTC	-0.59232
1077	co-bound	Cre_NTC	-0.101903
1078	co-bound	Cre_NTC	-0.324913
1079	co-bound	Cre_NTC	-0.266517
1080	co-bound	Cre_NTC	-0.237912
1081	co-bound	Cre_NTC	-0.282402
1082	co-bound	Cre_NTC	-0.281922
1083	co-bound	Cre_NTC	-0.272747
1084	co-bound	Cre_NTC	-0.178661
1085	co-bound	Cre_NTC	-0.836502
1086	co-bound	Cre_NTC	-0.435325
1087	co-bound	Cre_NTC	-0.128681
1088	co-bound	Cre_NTC	-0.0775505
1089	co-bound	Cre_NTC	-0.172076
1090	co-bound	Cre_NTC	-0.301143
1091	co-bound	Cre_NTC	-0.398818
1092	co-bound	Cre_NTC	-0.311976
1093	co-bound	Cre_NTC	-0.194242
1094	co-bound	Cre_NTC	-0.171672
1095	co-bound	Cre_NTC	-0.799978
1096	co-bound	Cre_NTC	-0.0693166
1097	co-bound	Cre_NTC	-0.59223
1098	co-bound	Cre_NTC	-0.623904
1099	co-bound	Cre_NTC	-0.202937
1100	co-bound	Cre_NTC	-0.167922
1101	co-bound	Cre_NTC	-0.672179
1102	co-bound	Cre_NTC	-0.228441
1103	co-bound	Cre_NTC	-0.553555
1104	co-bound	Cre_NTC	-0.590278
1105	co-bound	Cre_NTC	-1.31677
1106	co-bound	Cre_NTC	-0.0667749
1107	co-bound	Cre_NTC	-0.0861105
1108	co-bound	Cre_NTC	-0.578768
1109	co-bound	Cre_NTC	-0.270899
1110	co-bound	Cre_NTC	-1.28943
1111	co-bound	Cre_NTC	-0.747091
1112	co-bound	Cre_NTC	-0.62371
1113	co-bound	Cre_NTC	-0.223251
1114	co-bound	Cre_NTC	-0.639348
1115	co-bound	Cre_NTC	-0.271869
1116	co-bound	Cre_NTC	-0.246743
1117	co-bound	Cre_NTC	-0.629654
1118	co-bound	Cre_NTC	-0.314269
1119	co-bound	Cre_NTC	-0.238184
1120	co-bound	Cre_NTC	-0.446528
1121	co-bound	Cre_NTC	-0.718703
1122	co-bound	Cre_NTC	-0.444853
1123	co-bound	Cre_NTC	-0.0457529
1124	co-bound	Cre_NTC	-0.595804
1125	co-bound	Cre_NTC	-0.0815876
1126	co-bound	Cre_NTC	-0.0669473
1127	co-bound	Cre_NTC	-0.12736
1128	co-bound	Cre_NTC	-0.55104
1129	co-bound	Cre_NTC	-0.0998256
1130	co-bound	Cre_NTC	-0.00239472
1131	co-bound	Cre_NTC	-0.0228314
1132	co-bound	Cre_NTC	-0.803382
1133	co-bound	Cre_NTC	-0.975437
1134	co-bound	Cre_NTC	-0.331101
1135	co-bound	Cre_NTC	-0.287892
1136	co-bound	Cre_NTC	-0.322413
1137	co-bound	Cre_NTC	-0.665947
1138	co-bound	Cre_NTC	-0.818188
1139	co-bound	Cre_NTC	-0.750294
1140	co-bound	Cre_NTC	-0.433769
1141	co-bound	Cre_NTC	-0.232414
1142	co-bound	Cre_NTC	-0.381132
1143	co-bound	Cre_NTC	-0.446845
1144	co-bound	Cre_NTC	-0.97579
1145	co-bound	Cre_NTC	-0.43547
1146	co-bound	Cre_NTC	-0.0500917
1147	co-bound	Cre_NTC	-0.952616
1148	co-bound	Cre_NTC	-0.734322
1149	co-bound	Cre_NTC	-0.0352525
1150	co-bound	Cre_NTC	-0.406753
1151	co-bound	Cre_NTC	-0.217475
1152	co-bound	Cre_NTC	-0.531158
1153	co-bound	Cre_NTC	-0.36093
1154	co-bound	Cre_NTC	-0.236917
1155	co-bound	Cre_NTC	-0.431755
1156	co-bound	Cre_NTC	-0.05952
1157	co-bound	Cre_NTC	-0.480581
1158	co-bound	Cre_NTC	-0.604577
1159	co-bound	Cre_NTC	-0.539174
1160	co-bound	Cre_NTC	-0.0184243
1161	co-bound	Cre_NTC	-0.0287048
1162	co-bound	Cre_NTC	-0.164692
1163	co-bound	Cre_NTC	-0.513148
1164	co-bound	Cre_NTC	-0.0242396
1165	co-bound	Cre_NTC	-1.08925
1166	co-bound	Cre_NTC	-0.488041
1167	co-bound	Cre_NTC	-0.185602
1168	co-bound	Cre_NTC	-0.91357
1169	co-bound	Cre_NTC	-0.723167
1170	co-bound	Cre_NTC	-0.506928
1171	co-bound	Cre_NTC	-0.504433
1172	co-bound	Cre_NTC	-0.806153
1173	co-bound	Cre_NTC	-0.333163
1174	co-bound	Cre_NTC	-0.317913
1175	co-bound	Cre_NTC	-0.577719
1176	co-bound	Cre_NTC	-0.495853
1177	co-bound	Cre_NTC	-0.732581
1178	co-bound	Cre_NTC	-1.13399
1179	co-bound	Cre_NTC	-0.792238
1180	co-bound	Cre_NTC	-0.58593
1181	co-bound	Cre_NTC	-0.122654
1182	co-bound	Cre_NTC	-0.298704
1183	co-bound	Cre_NTC	-0.0940712
1184	co-bound	Cre_NTC	-0.461579
1185	co-bound	Cre_NTC	-0.816846
1186	co-bound	Cre_NTC	-0.106741
1187	co-bound	Cre_NTC	-0.535282
1188	co-bound	Cre_NTC	-0.306957
1189	co-bound	Cre_NTC	-0.31629
1190	co-bound	Cre_NTC	-0.760586
1191	co-bound	Cre_NTC	-0.15274
1192	co-bound	Cre_NTC	-0.412562
1193	co-bound	Cre_NTC	-0.0898772
1194	co-bound	Cre_NTC	-0.0683396
1195	co-bound	Cre_NTC	-0.718225
1196	co-bound	Cre_NTC	-0.995626
1197	co-bound	Cre_NTC	-0.194808
1198	co-bound	Cre_NTC	-0.700481
1199	co-bound	Cre_NTC	-0.322723
1200	co-bound	Cre_NTC	-0.77328
1201	co-bound	Cre_NTC	-0.168094
1202	co-bound	Cre_NTC	-1.04173
1203	co-bound	Cre_NTC	-0.401548
1204	co-bound	Cre_NTC	-0.394985
1205	co-bound	Cre_NTC	-0.0331182
1206	co-bound	Cre_NTC	-0.0736696
1207	co-bound	Cre_NTC	-0.323832
1208	co-bound	Cre_NTC	-0.254023
1209	co-bound	Cre_NTC	-0.0993811
1210	co-bound	Cre_NTC	-0.424278
1211	co-bound	Cre_NTC	-0.671771
1212	co-bound	Cre_NTC	-0.16325
1213	co-bound	Cre_NTC	-0.269023
1214	co-bound	Cre_NTC	-0.578268
1215	co-bound	Cre_NTC	-0.117422
1216	co-bound	Cre_NTC	-0.395046
1217	co-bound	Cre_NTC	-0.0845383
1218	co-bound	Cre_NTC	-0.623233
1219	co-bound	Cre_NTC	-0.105248
1220	co-bound	Cre_NTC	-0.556295
1221	co-bound	Cre_NTC	-1.13645
1222	co-bound	Cre_NTC	-0.409804
1223	co-bound	Cre_NTC	-0.281272
1224	co-bound	Cre_NTC	-0.200691
1225	co-bound	Cre_NTC	-0.0286889
1226	co-bound	Cre_NTC	-0.710796
1227	co-bound	Cre_NTC	-0.188501
1228	co-bound	Cre_NTC	-0.443191
1229	co-bound	Cre_NTC	-0.42855
1230	co-bound	Cre_NTC	-0.225528
1231	co-bound	Cre_NTC	-0.940048
1232	co-bound	Cre_NTC	-0.0294986
1233	co-bound	Cre_NTC	-0.120766
1234	co-bound	Cre_NTC	-1.04434
1235	co-bound	Cre_NTC	-0.703256
1236	co-bound	Cre_NTC	-0.360592
1237	co-bound	Cre_NTC	-0.604896
1238	co-bound	Cre_NTC	-0.191492
1239	co-bound	Cre_NTC	-0.639862
1240	co-bound	Cre_NTC	-0.293307
1241	co-bound	Cre_NTC	-0.65695
1242	co-bound	Cre_NTC	-0.0385764
1243	co-bound	Cre_NTC	-0.171542
1244	co-bound	Cre_NTC	-0.32662
1245	co-bound	Cre_NTC	-0.171272
1246	co-bound	Cre_NTC	-0.625261
1247	co-bound	Cre_NTC	-0.407627
1248	co-bound	Cre_NTC	-0.669937
1249	co-bound	Cre_NTC	-0.448728
1250	co-bound	Cre_NTC	-0.232528
1251	co-bound	Cre_NTC	-0.547651
1252	co-bound	Cre_NTC	-0.144456
1253	co-bound	Cre_NTC	-0.125305
1254	co-bound	Cre_NTC	-0.786308
1255	co-bound	Cre_NTC	-0.340433
1256	co-bound	Cre_NTC	-0.302724
1257	co-bound	Cre_NTC	-0.250155
1258	co-bound	Cre_NTC	-0.302113
1259	co-bound	Cre_NTC	-0.163957
1260	co-bound	Cre_NTC	-0.298293
1261	co-bound	Cre_NTC	-0.341224
1262	co-bound	Cre_NTC	-1.49591
1263	co-bound	Cre_NTC	-0.260691
1264	co-bound	Cre_NTC	-0.34693
1265	co-bound	Cre_NTC	-0.158965
1266	co-bound	Cre_NTC	-0.743823
1267	co-bound	Cre_NTC	-0.451832
1268	co-bound	Cre_NTC	-0.64414
1269	co-bound	Cre_NTC	-0.0551499
1270	co-bound	Cre_NTC	-0.704573
1271	co-bound	Cre_NTC	-0.661973
1272	co-bound	Cre_NTC	-0.218032
1273	co-bound	Cre_NTC	-0.496132
1274	co-bound	Cre_NTC	-0.48924
1275	co-bound	Cre_NTC	-0.407818
1276	co-bound	Cre_NTC	-0.321696
1277	co-bound	Cre_NTC	-0.196132
1278	co-bound	Cre_NTC	-0.100761
1279	co-bound	Cre_NTC	-0.630013
1280	co-bound	Cre_NTC	-0.591827
1281	co-bound	Cre_NTC	-1.03448
1282	co-bound	Cre_NTC	-0.521685
1283	co-bound	Cre_NTC	-1.65744
1284	co-bound	Cre_NTC	-0.239118
1285	co-bound	Cre_NTC	-0.479585
1286	co-bound	Cre_NTC	-0.752869
1287	co-bound	Cre_NTC	-0.330745
1288	co-bound	Cre_NTC	-0.0862986
1289	co-bound	Cre_NTC	-0.0849004
1290	co-bound	Cre_NTC	-0.683481
1291	co-bound	Cre_NTC	-1.53952
1292	co-bound	Cre_NTC	-0.392444
1293	co-bound	Cre_NTC	-0.536803
1294	co-bound	Cre_NTC	-1.96742
1295	co-bound	Cre_NTC	-0.199065
1296	co-bound	Cre_NTC	-0.442378
1297	co-bound	Cre_NTC	-0.628265
1298	co-bound	Cre_NTC	-0.124465
1299	co-bound	Cre_NTC	-0.0698928
1300	co-bound	Cre_NTC	-0.560156
1301	co-bound	Cre_NTC	-0.385526
1302	co-bound	Cre_NTC	-0.728749
1303	co-bound	Cre_NTC	-0.0270773
1304	co-bound	Cre_NTC	-0.648887
1305	co-bound	Cre_NTC	-0.295704
1306	co-bound	Cre_NTC	-1.36336
1307	co-bound	Cre_NTC	-0.160674
1308	co-bound	Cre_NTC	-0.588467
1309	co-bound	Cre_NTC	-0.0999136
1310	co-bound	Cre_NTC	-0.0335638
1311	co-bound	Cre_NTC	-0.453154
1312	co-bound	Cre_NTC	-0.0408937
1313	co-bound	Cre_NTC	-0.383138
1314	co-bound	Cre_NTC	-0.745688
1315	co-bound	Cre_NTC	-0.513788
1316	co-bound	Cre_NTC	-0.914597
1317	co-bound	Cre_NTC	-0.891157
1318	co-bound	Cre_NTC	-0.182654
1319	co-bound	Cre_NTC	-0.214768
1320	co-bound	Cre_NTC	-0.0157359
1321	co-bound	Cre_NTC	-1.07128
1322	co-bound	Cre_NTC	-0.122768
1323	co-bound	Cre_NTC	-0.653747
1324	co-bound	Cre_NTC	-0.167691
1325	co-bound	Cre_NTC	-0.18658
1326	co-bound	Cre_NTC	-0.552219
1327	co-bound	Cre_NTC	-0.453261
1328	co-bound	Cre_NTC	-0.714791
1329	co-bound	Cre_NTC	-0.688727
1330	co-bound	Cre_NTC	-0.534635
1331	co-bound	Cre_NTC	-0.0328023
1332	co-bound	Cre_NTC	-0.320519
1333	co-bound	Cre_NTC	-0.959806
1334	co-bound	Cre_NTC	-0.282396
1335	co-bound	Cre_NTC	-0.235372
1336	co-bound	Cre_NTC	-0.560602
1337	co-bound	Cre_NTC	-0.273353
1338	co-bound	Cre_NTC	-0.311092
1339	co-bound	Cre_NTC	-0.60141
1340	co-bound	Cre_NTC	-0.174561
1341	co-bound	Cre_NTC	-0.562295
1342	co-bound	Cre_NTC	-0.975767
1343	co-bound	Cre_NTC	-0.222165
1344	co-bound	Cre_NTC	-0.849399
1345	co-bound	Cre_NTC	-0.816512
1346	co-bound	Cre_NTC	-0.691725
1347	co-bound	Cre_NTC	-0.294532
1348	co-bound	Cre_NTC	-0.791028
1349	co-bound	Cre_NTC	-0.202284
1350	co-bound	Cre_NTC	-0.377283
1351	co-bound	Cre_NTC	-0.281081
1352	co-bound	Cre_NTC	-0.309378
1353	co-bound	Cre_NTC	-0.622949
1354	co-bound	Cre_NTC	-0.122662
1355	co-bound	Cre_NTC	-0.0651825
1356	co-bound	Cre_NTC	-0.373418
1357	co-bound	Cre_NTC	-0.798287
1358	co-bound	Cre_NTC	-1.24819
1359	co-bound	Cre_NTC	-0.0936865
1360	co-bound	Cre_NTC	-0.921378
1361	co-bound	Cre_NTC	-0.931692
1362	co-bound	Cre_NTC	-0.418762
1363	co-bound	Cre_NTC	-1.27153
1364	co-bound	Cre_NTC	-0.580705
1365	co-bound	Cre_NTC	-0.100392
1366	co-bound	Cre_NTC	-0.34825
1367	co-bound	Cre_NTC	-0.494562
1368	co-bound	Cre_NTC	-0.347435
1369	co-bound	Cre_NTC	0.0109829
1370	co-bound	Cre_NTC	-0.520692
1371	co-bound	Cre_NTC	-0.333678
1372	co-bound	Cre_NTC	-0.0458942
1373	co-bound	Cre_NTC	-0.321873
1374	co-bound	Cre_NTC	-0.340518
1375	co-bound	Cre_NTC	-0.364352
1376	co-bound	Cre_NTC	-0.553132
1377	co-bound	Cre_NTC	-0.426405
1378	co-bound	Cre_NTC	-1.01604
1379	co-bound	Cre_NTC	-0.807209
1380	co-bound	Cre_NTC	-1.29274
1381	co-bound	Cre_NTC	-2.03347
1382	co-bound	Cre_NTC	-1.18217
1383	co-bound	Cre_NTC	-0.564929
1384	co-bound	Cre_NTC	-0.226903
1385	co-bound	Cre_NTC	-0.624276
1386	co-bound	Cre_NTC	-0.297179
1387	co-bound	Cre_NTC	-0.506003
1388	co-bound	Cre_NTC	-0.103963
1389	co-bound	Cre_NTC	-0.109241
1390	co-bound	Cre_NTC	-0.657935
1391	co-bound	Cre_NTC	-0.583511
1392	co-bound	Cre_NTC	-0.322532
1393	co-bound	Cre_NTC	-0.159843
1394	co-bound	Cre_NTC	-0.294962
1395	co-bound	Cre_NTC	-0.273634
1396	co-bound	Cre_NTC	-0.946234
1397	co-bound	Cre_NTC	-0.547571
1398	co-bound	Cre_NTC	-0.833526
1399	co-bound	Cre_NTC	-0.334974
1400	co-bound	Cre_NTC	-0.144574
1401	co-bound	Cre_NTC	-0.221016
1402	co-bound	Cre_NTC	-0.922277
1403	co-bound	Cre_NTC	-0.705609
1404	co-bound	Cre_NTC	-0.298897
1405	co-bound	Cre_NTC	-0.751695
1406	co-bound	Cre_NTC	-0.275899
1407	co-bound	Cre_NTC	-0.205866
1408	co-bound	Cre_NTC	-0.514026
1409	co-bound	Cre_NTC	-0.211567
1410	co-bound	Cre_NTC	-0.450327
1411	co-bound	Cre_NTC	-0.400073
1412	co-bound	Cre_NTC	-0.417224
1413	co-bound	Cre_NTC	-0.442072
1414	co-bound	Cre_NTC	-0.371803
1415	co-bound	Cre_NTC	-0.586697
1416	co-bound	Cre_NTC	-1.68882
1417	co-bound	Cre_NTC	-0.883326
1418	co-bound	Cre_NTC	-0.284277
1419	co-bound	Cre_NTC	-0.513331
1420	co-bound	Cre_NTC	-0.40008
1421	co-bound	Cre_NTC	-0.986759
1422	co-bound	Cre_NTC	-0.223126
1423	co-bound	Cre_NTC	-0.572217
1424	co-bound	Cre_NTC	-0.579448
1425	co-bound	Cre_NTC	-0.551028
1426	co-bound	Cre_NTC	-0.216278
1427	co-bound	Cre_NTC	-0.481399
1428	co-bound	Cre_NTC	-0.83336
1429	co-bound	Cre_NTC	-0.573148
1430	co-bound	Cre_NTC	-0.355692
1431	co-bound	Cre_NTC	-0.227978
1432	co-bound	Cre_NTC	-0.220696
1433	co-bound	Cre_NTC	-0.630951
1434	co-bound	Cre_NTC	-0.139195
1435	co-bound	Cre_NTC	-0.375284
1436	co-bound	Cre_NTC	-0.409353
1437	co-bound	Cre_NTC	-0.341568
1438	co-bound	Cre_NTC	-0.596515
1439	co-bound	Cre_NTC	-0.303749
1440	co-bound	Cre_NTC	-0.109559
1441	co-bound	Cre_NTC	-0.412197
1442	co-bound	Cre_NTC	-0.489738
1443	co-bound	Cre_NTC	-0.291231
1444	co-bound	Cre_NTC	-1.53065
1445	co-bound	Cre_NTC	-0.764149
1446	co-bound	Cre_NTC	-0.5835
1447	co-bound	Cre_NTC	-0.379489
1448	co-bound	Cre_NTC	-0.385079
1449	co-bound	Cre_NTC	-0.482676
1450	co-bound	Cre_NTC	-0.549713
1451	co-bound	Cre_NTC	-0.944755
1452	co-bound	Cre_NTC	-0.376012
1453	co-bound	Cre_NTC	-0.164975
1454	co-bound	Cre_NTC	-0.768432
1455	co-bound	Cre_NTC	-0.79786
1456	co-bound	Cre_NTC	-0.569093
1457	co-bound	Cre_NTC	-0.27926
1458	co-bound	Cre_NTC	-0.0651504
1459	co-bound	Cre_NTC	-0.543016
1460	co-bound	Cre_NTC	-0.329823
1461	co-bound	Cre_NTC	-0.425776
1462	co-bound	Cre_NTC	-0.903705
1463	co-bound	Cre_NTC	-1.96439
1464	co-bound	Cre_NTC	-1.34162
1465	co-bound	Cre_NTC	-0.404665
1466	co-bound	Cre_NTC	-0.524967
1467	co-bound	Cre_NTC	-0.385076
1468	co-bound	Cre_NTC	-0.124826
1469	co-bound	Cre_NTC	-0.311459
1470	co-bound	Cre_NTC	-0.437734
1471	co-bound	Cre_NTC	-0.68836
1472	co-bound	Cre_NTC	-0.403875
1473	co-bound	Cre_NTC	-0.763424
1474	co-bound	Cre_NTC	-0.85568
1475	co-bound	Cre_NTC	-1.3543
1476	co-bound	Cre_NTC	-1.25243
1477	co-bound	Cre_NTC	-0.36755
1478	co-bound	Cre_NTC	-0.32945
1479	co-bound	Cre_NTC	-0.165509
1480	co-bound	Cre_NTC	-0.227404
1481	co-bound	Cre_NTC	-0.802921
1482	co-bound	Cre_NTC	-0.71549
1483	co-bound	Cre_NTC	-0.151718
1484	co-bound	Cre_NTC	-0.0343464
1485	co-bound	Cre_NTC	-0.327293
1486	co-bound	Cre_NTC	-0.112371
1487	co-bound	Cre_NTC	-0.407772
1488	co-bound	Cre_NTC	-0.231316
1489	co-bound	Cre_NTC	-0.828924
1490	co-bound	Cre_NTC	-1.21498
1491	co-bound	Cre_NTC	-0.172888
1492	co-bound	Cre_NTC	-0.110823
1493	co-bound	Cre_NTC	-0.298126
1494	co-bound	Cre_NTC	-0.669424
1495	co-bound	Cre_NTC	-0.0441533
1496	co-bound	Cre_NTC	-0.130179
1497	co-bound	Cre_NTC	-0.999726
1498	co-bound	Cre_NTC	-0.696437
1499	co-bound	Cre_NTC	-0.0264635
1500	co-bound	Cre_NTC	-0.706775
1501	co-bound	Cre_NTC	-0.178594
1502	co-bound	Cre_NTC	-0.630208
1503	co-bound	Cre_NTC	-0.398835
1504	co-bound	Cre_NTC	-0.498853
1505	co-bound	Cre_NTC	-0.146952
1506	co-bound	Cre_NTC	-1.23046
1507	co-bound	Cre_NTC	-0.0863938
1508	co-bound	Cre_NTC	-0.122115
1509	co-bound	Cre_NTC	-0.299633
1510	co-bound	Cre_NTC	-0.149287
1511	co-bound	Cre_NTC	-0.715725
1512	co-bound	Cre_NTC	-0.685554
1513	co-bound	Cre_NTC	-1.00677
1514	co-bound	Cre_NTC	-0.349061
1515	co-bound	Cre_NTC	-0.449384
1516	co-bound	Cre_NTC	-0.343747
1517	co-bound	Cre_NTC	-0.231725
1518	co-bound	Cre_NTC	-0.0309842
1519	co-bound	Cre_NTC	-0.133337
1520	co-bound	Cre_NTC	-0.117961
1521	co-bound	Cre_NTC	-0.649993
1522	co-bound	Cre_NTC	-0.0955956
1523	co-bound	Cre_NTC	-0.154878
1524	co-bound	Cre_NTC	-1.01743
1525	co-bound	Cre_NTC	-0.0659052
1526	co-bound	Cre_NTC	-0.0350812
1527	co-bound	Cre_NTC	-0.1983
1528	co-bound	Cre_NTC	-0.34326
1529	co-bound	Cre_NTC	-0.56325
1530	co-bound	Cre_NTC	-0.140662
1531	co-bound	Cre_NTC	-0.895926
1532	co-bound	Cre_NTC	-1.1889
1533	co-bound	Cre_NTC	-0.045748
1534	co-bound	Cre_NTC	-0.0488656
1535	co-bound	Cre_NTC	-0.248439
1536	co-bound	Cre_NTC	-0.196723
1537	co-bound	Cre_NTC	-1.26884
1538	co-bound	Cre_NTC	-0.406148
1539	co-bound	Cre_NTC	-0.61967
1540	co-bound	Cre_NTC	-0.545627
1541	co-bound	Cre_NTC	-0.799635
1542	co-bound	Cre_NTC	-0.625922
1543	co-bound	Cre_NTC	-0.702816
1544	co-bound	Cre_NTC	-0.342153
1545	co-bound	Cre_NTC	-1.29357
1546	co-bound	Cre_NTC	-0.156429
1547	co-bound	Cre_NTC	-1.23586
1548	co-bound	Cre_NTC	-0.285942
1549	co-bound	Cre_NTC	-0.578366
1550	co-bound	Cre_NTC	-0.339114
1551	co-bound	Cre_NTC	-0.386965
1552	co-bound	Cre_NTC	-0.432767
1553	co-bound	Cre_NTC	-0.398128
1554	co-bound	Cre_NTC	-0.683767
1555	co-bound	Cre_NTC	-0.761074
1556	co-bound	Cre_NTC	-0.231261
1557	co-bound	Cre_NTC	-0.106309
1558	co-bound	Cre_NTC	-0.4595
1559	co-bound	Cre_NTC	-0.385468
1560	co-bound	Cre_NTC	-0.542554
1561	co-bound	Cre_NTC	-1.5374
1562	co-bound	Cre_NTC	-0.369311
1563	co-bound	Cre_NTC	-0.546769
1564	co-bound	Cre_NTC	-0.209432
1565	co-bound	Cre_NTC	-0.113794
1566	co-bound	Cre_NTC	-0.360888
1567	co-bound	Cre_NTC	-0.361054
1568	co-bound	Cre_NTC	-0.149285
1569	co-bound	Cre_NTC	-0.569376
1570	co-bound	Cre_NTC	-1.54611
1571	co-bound	Cre_NTC	-0.324273
1572	co-bound	Cre_NTC	-0.169371
1573	co-bound	Cre_NTC	-1.03494
1574	co-bound	Cre_NTC	-0.960752
1575	co-bound	Cre_NTC	-0.957874
1576	co-bound	Cre_NTC	-0.336311
1577	co-bound	Cre_NTC	-0.0936865
1578	co-bound	Cre_NTC	-0.334424
1579	co-bound	Cre_NTC	-0.278086
1580	co-bound	Cre_NTC	-0.560159
1581	co-bound	Cre_NTC	-1.21904
1582	co-bound	Cre_NTC	-0.384169
1583	co-bound	Cre_NTC	-0.253083
1584	co-bound	Cre_NTC	-0.441297
1585	co-bound	Cre_NTC	-0.417191
1586	co-bound	Cre_NTC	-0.278422
1587	co-bound	Cre_NTC	-0.462383
1588	co-bound	Cre_NTC	-0.413664
1589	co-bound	Cre_NTC	-1.69616
1590	co-bound	Cre_NTC	-0.268307
1591	co-bound	Cre_NTC	-0.210396
1592	co-bound	Cre_NTC	-0.375101
1593	co-bound	Cre_NTC	-1.233
1594	co-bound	Cre_NTC	-0.389627
1595	co-bound	Cre_NTC	-0.0868473
1596	co-bound	Cre_NTC	-0.701833
1597	co-bound	Cre_NTC	-0.322372
1598	co-bound	Cre_NTC	-1.94039
1599	co-bound	Cre_NTC	-0.437005
1600	co-bound	Cre_NTC	-0.623683
1601	co-bound	Cre_NTC	-0.585916
1602	co-bound	Cre_NTC	0.0296455
1603	co-bound	Cre_NTC	-0.102064
1604	co-bound	Cre_NTC	-0.308155
1605	co-bound	Cre_NTC	-0.330068
1606	co-bound	Cre_NTC	-0.552827
1607	co-bound	Cre_NTC	-0.377064
1608	co-bound	Cre_NTC	-0.598353
1609	co-bound	Cre_NTC	-0.234011
1610	co-bound	Cre_NTC	-0.705606
1611	co-bound	Cre_NTC	-0.213661
1612	co-bound	Cre_NTC	-1.08786
1613	co-bound	Cre_NTC	-0.442101
1614	co-bound	Cre_NTC	-0.355876
1615	co-bound	Cre_NTC	-0.945947
1616	co-bound	Cre_NTC	-0.132372
1617	co-bound	Cre_NTC	0.00954458
1618	co-bound	Cre_NTC	-0.901303
1619	co-bound	Cre_NTC	-0.586531
1620	co-bound	Cre_NTC	-1.16837
1621	co-bound	Cre_NTC	-0.454909
1622	co-bound	Cre_NTC	-0.29543
1623	co-bound	Cre_NTC	-0.739112
1624	co-bound	Cre_NTC	-0.729689
1625	co-bound	Cre_NTC	-0.297825
1626	co-bound	Cre_NTC	-0.135527
1627	co-bound	Cre_NTC	-0.578397
1628	co-bound	Cre_NTC	-0.558746
1629	co-bound	Cre_NTC	-0.68592
1630	co-bound	Cre_NTC	-0.471064
1631	co-bound	Cre_NTC	-0.128474
1632	co-bound	Cre_NTC	-0.617138
1633	co-bound	Cre_NTC	-0.318686
1634	co-bound	Cre_NTC	-0.757203
1635	co-bound	Cre_NTC	-0.0129073
1636	co-bound	Cre_NTC	-0.443967
1637	co-bound	Cre_NTC	-0.656505
1638	co-bound	Cre_NTC	-0.296691
1639	co-bound	Cre_NTC	-0.320037
1640	co-bound	Cre_NTC	-0.145523
1641	co-bound	Cre_NTC	-0.273532
1642	co-bound	Cre_NTC	-0.187064
1643	co-bound	Cre_NTC	-0.836349
1644	co-bound	Cre_NTC	-0.771444
1645	co-bound	Cre_NTC	-0.347584
1646	co-bound	Cre_NTC	-0.260016
1647	co-bound	Cre_NTC	-0.255234
1648	co-bound	Cre_NTC	-1.98286
1649	co-bound	Cre_NTC	-0.630435
1650	co-bound	Cre_NTC	-0.247187
1651	co-bound	Cre_NTC	-0.885139
1652	co-bound	Cre_NTC	-0.91798
1653	co-bound	Cre_NTC	-0.202217
1654	co-bound	Cre_NTC	-0.229192
1655	co-bound	Cre_NTC	-0.814005
1656	co-bound	Cre_NTC	-0.471203
1657	co-bound	Cre_NTC	-0.0139586
1658	co-bound	Cre_NTC	-0.189125
1659	co-bound	Cre_NTC	-0.543521
1660	co-bound	Cre_NTC	-0.542704
1661	co-bound	Cre_NTC	-0.233743
1662	co-bound	Cre_NTC	0.00628341
1663	co-bound	Cre_NTC	-0.455519
1664	co-bound	Cre_NTC	-0.288275
1665	co-bound	Cre_NTC	-0.123222
1666	co-bound	Cre_NTC	-0.488257
1667	co-bound	Cre_NTC	-0.951742
1668	co-bound	Cre_NTC	-0.929684
1669	co-bound	Cre_NTC	-0.128579
1670	co-bound	Cre_NTC	-0.96409
1671	co-bound	Cre_NTC	-1.04363
1672	co-bound	Cre_NTC	-0.54081
1673	co-bound	Cre_NTC	-0.254835
1674	co-bound	Cre_NTC	-0.441138
1675	co-bound	Cre_NTC	-0.614186
1676	co-bound	Cre_NTC	-0.550221
1677	co-bound	Cre_NTC	-0.0603422
1678	co-bound	Cre_NTC	-0.37778
1679	co-bound	Cre_NTC	-0.397827
1680	co-bound	Cre_NTC	-0.947283
1681	co-bound	Cre_NTC	-0.217331
1682	co-bound	Cre_NTC	-0.277254
1683	co-bound	Cre_NTC	-0.548059
1684	co-bound	Cre_NTC	-0.267411
1685	co-bound	Cre_NTC	-0.601778
1686	co-bound	Cre_NTC	-1.49531
1687	co-bound	Cre_NTC	-0.239484
1688	co-bound	Cre_NTC	-0.17491
1689	co-bound	Cre_NTC	-0.378333
1690	co-bound	Cre_NTC	-1.03564
1691	co-bound	Cre_NTC	-0.888737
1692	co-bound	Cre_NTC	-0.027074
1693	co-bound	Cre_NTC	-0.685461
1694	co-bound	Cre_NTC	-0.207103
1695	co-bound	Cre_NTC	-0.518246
1696	co-bound	Cre_NTC	-0.663319
1697	co-bound	Cre_NTC	-0.42198
1698	co-bound	Cre_NTC	0.0178043
1699	co-bound	Cre_NTC	-0.192549
1700	co-bound	Cre_NTC	-0.963766
1701	co-bound	Cre_NTC	-0.45644
1702	co-bound	Cre_NTC	-0.593074
1703	co-bound	Cre_NTC	-0.489857
1704	co-bound	Cre_NTC	-0.399276
1705	co-bound	Cre_NTC	-1.05807
1706	co-bound	Cre_NTC	-0.0349217
1707	co-bound	Cre_NTC	-0.294774
1708	co-bound	Cre_NTC	-0.117902
1709	co-bound	Cre_NTC	-1.19462
1710	co-bound	Cre_NTC	-0.479923
1711	co-bound	Cre_NTC	-0.166037
1712	co-bound	Cre_NTC	-0.0603308
1713	co-bound	Cre_NTC	-0.260871
1714	co-bound	Cre_NTC	-0.176362
1715	co-bound	Cre_NTC	-0.0434805
1716	co-bound	Cre_NTC	-0.39318
1717	co-bound	Cre_NTC	-0.555073
1718	co-bound	Cre_NTC	-1.08473
1719	co-bound	Cre_NTC	-0.723536
1720	co-bound	Cre_NTC	-0.289287
1721	co-bound	Cre_NTC	-0.0589699
1722	co-bound	Cre_NTC	0.0279685
1723	co-bound	Cre_NTC	-0.725182
1724	co-bound	Cre_NTC	-0.499814
1725	co-bound	Cre_NTC	-0.288207
1726	co-bound	Cre_NTC	-0.380883
1727	co-bound	Cre_NTC	0.0112295
1728	co-bound	Cre_NTC	-0.663118
1729	co-bound	Cre_NTC	-0.558383
1730	co-bound	Cre_NTC	-0.771557
1731	co-bound	Cre_NTC	-0.955182
1732	co-bound	Cre_NTC	-1.15816
1733	co-bound	Cre_NTC	-0.367354
1734	co-bound	Cre_NTC	-0.398508
1735	co-bound	Cre_NTC	-0.110957
1736	co-bound	Cre_NTC	-0.0272928
1737	co-bound	Cre_NTC	-0.257542
1738	co-bound	Cre_NTC	-0.792719
1739	co-bound	Cre_NTC	-0.445814
1740	co-bound	Cre_NTC	-0.0671938
1741	co-bound	Cre_NTC	-0.73103
1742	co-bound	Cre_NTC	-0.00102034
1743	co-bound	Cre_NTC	-0.251551
1744	co-bound	Cre_NTC	-0.780743
1745	co-bound	Cre_NTC	-0.290398
1746	co-bound	Cre_NTC	0.00182307
1747	co-bound	Cre_NTC	-0.136943
1748	co-bound	Cre_NTC	-0.370732
1749	co-bound	Cre_NTC	-0.517896
1750	co-bound	Cre_NTC	-0.221212
1751	co-bound	Cre_NTC	-0.270917
1752	co-bound	Cre_NTC	-0.0622688
1753	co-bound	Cre_NTC	-0.449507
1754	co-bound	Cre_NTC	-0.547226
1755	co-bound	Cre_NTC	-0.733601
1756	co-bound	Cre_NTC	-0.217878
1757	co-bound	Cre_NTC	-0.0640135
1758	co-bound	Cre_NTC	-0.0978376
1759	co-bound	Cre_NTC	-0.546982
1760	co-bound	Cre_NTC	-0.0937491
1761	co-bound	Cre_NTC	-0.789763
1762	co-bound	Cre_NTC	-1.23652
1763	co-bound	Cre_NTC	-0.399392
1764	co-bound	Cre_NTC	-0.984258
1765	co-bound	Cre_NTC	-0.0409824
1766	co-bound	Cre_NTC	-0.0920478
1767	co-bound	Cre_NTC	-1.18326
1768	co-bound	Cre_NTC	-0.355177
1769	co-bound	Cre_NTC	-1.10678
1770	co-bound	Cre_NTC	-0.844693
1771	co-bound	Cre_NTC	0.0238983
1772	co-bound	Cre_NTC	-0.224813
1773	co-bound	Cre_NTC	-0.274621
1774	co-bound	Cre_NTC	-0.441301
1775	co-bound	Cre_NTC	-0.292863
1776	co-bound	Cre_NTC	-0.9882
1777	co-bound	Cre_NTC	-1.19587
1778	co-bound	Cre_NTC	-0.169893
1779	co-bound	Cre_NTC	-0.704034
1780	co-bound	Cre_NTC	-0.375847
1781	co-bound	Cre_NTC	-0.0525516
1782	co-bound	Cre_NTC	-0.701078
1783	co-bound	Cre_NTC	-0.362034
1784	co-bound	Cre_NTC	-0.172146
1785	co-bound	Cre_NTC	-0.0427202
1786	co-bound	Cre_NTC	-0.151423
1787	co-bound	Cre_NTC	-0.0948485
1788	co-bound	Cre_NTC	-0.181235
1789	co-bound	Cre_NTC	-0.236734
1790	co-bound	Cre_NTC	-0.499957
1791	co-bound	Cre_NTC	-0.901567
1792	co-bound	Cre_NTC	-0.112021
1793	co-bound	Cre_NTC	0.00162019
1794	co-bound	Cre_NTC	-0.139425
1795	co-bound	Cre_NTC	-0.0212723
1796	co-bound	Cre_NTC	-0.157427
1797	co-bound	Cre_NTC	-0.33488
1798	co-bound	Cre_NTC	-1.20063
1799	co-bound	Cre_NTC	-0.110775
1800	co-bound	Cre_NTC	-0.464976
1801	co-bound	Cre_NTC	-0.322883
1802	co-bound	Cre_NTC	-0.12764
1803	co-bound	Cre_NTC	-0.355706
1804	co-bound	Cre_NTC	-0.717422
1805	co-bound	Cre_NTC	-0.330676
1806	co-bound	Cre_NTC	-0.816376
1807	co-bound	Cre_NTC	-0.927283
1808	co-bound	Cre_NTC	-0.214597
1809	co-bound	Cre_NTC	-0.666435
1810	co-bound	Cre_NTC	-0.690079
1811	co-bound	Cre_NTC	-0.13429
1812	co-bound	Cre_NTC	-0.513231
1813	co-bound	Cre_NTC	-0.142151
1814	co-bound	Cre_NTC	-0.0972017
1815	co-bound	Cre_NTC	-0.297515
1816	co-bound	Cre_NTC	-0.693448
1817	co-bound	Cre_NTC	-0.391587
1818	co-bound	Cre_NTC	-0.801344
1819	co-bound	Cre_NTC	-0.584766
1820	co-bound	Cre_NTC	-0.714682
1821	co-bound	Cre_NTC	-0.628106
1822	co-bound	Cre_NTC	-0.161438
1823	co-bound	Cre_NTC	-0.494036
1824	co-bound	Cre_NTC	-0.645404
1825	co-bound	Cre_NTC	-0.513451
1826	co-bound	Cre_NTC	-0.121908
1827	co-bound	Cre_NTC	-0.688207
1828	co-bound	Cre_NTC	-0.485516
1829	co-bound	Cre_NTC	-0.101066
1830	co-bound	Cre_NTC	-0.37859
1831	co-bound	Cre_NTC	-0.910145
1832	co-bound	Cre_NTC	-0.0934789
1833	co-bound	Cre_NTC	-0.725193
1834	co-bound	Cre_NTC	-0.259265
1835	co-bound	Cre_NTC	-0.67065
1836	co-bound	Cre_NTC	-0.333966
1837	co-bound	Cre_NTC	-0.627598
1838	co-bound	Cre_NTC	-0.277641
1839	co-bound	Cre_NTC	-0.764858
1840	co-bound	Cre_NTC	-0.531123
1841	co-bound	Cre_NTC	-0.372115
1842	co-bound	Cre_NTC	-1.09742
1843	co-bound	Cre_NTC	-0.558777
1844	co-bound	Cre_NTC	-0.113187
1845	co-bound	Cre_NTC	-0.682399
1846	co-bound	Cre_NTC	-0.390112
1847	co-bound	Cre_NTC	-0.0383933
1848	co-bound	Cre_NTC	-0.543785
1849	co-bound	Cre_NTC	-0.141421
1850	co-bound	Cre_NTC	-0.10403
1851	co-bound	Cre_NTC	-0.210506
1852	co-bound	Cre_NTC	-0.991296
1853	co-bound	Cre_NTC	-0.587714
1854	co-bound	Cre_NTC	-1.96462
1855	co-bound	Cre_NTC	-0.0760248
1856	co-bound	Cre_NTC	-0.423907
1857	co-bound	Cre_NTC	-0.524052
1858	co-bound	Cre_NTC	-0.583002
1859	co-bound	Cre_NTC	-1.06443
1860	co-bound	Cre_NTC	-0.0579072
1861	co-bound	Cre_NTC	-0.774488
1862	co-bound	Cre_NTC	-0.304859
1863	co-bound	Cre_NTC	-0.605958
1864	co-bound	Cre_NTC	-0.686799
1865	co-bound	Cre_NTC	-0.574343
1866	co-bound	Cre_NTC	-0.325115
1867	co-bound	Cre_NTC	-0.167776
1868	co-bound	Cre_NTC	-0.130528
1869	co-bound	Cre_NTC	-0.207584
1870	co-bound	Cre_NTC	-0.618531
1871	co-bound	Cre_NTC	-0.144121
1872	co-bound	Cre_NTC	-0.221238
1873	co-bound	Cre_NTC	-0.792211
1874	co-bound	Cre_NTC	-0.321028
1875	co-bound	Cre_NTC	-0.882445
1876	co-bound	Cre_NTC	-0.293517
1877	co-bound	Cre_NTC	-0.568055
1878	co-bound	Cre_NTC	-0.556287
1879	co-bound	Cre_NTC	-0.238245
1880	co-bound	Cre_NTC	-0.709052
1881	co-bound	Cre_NTC	-0.691909
1882	co-bound	Cre_NTC	-0.173936
1883	co-bound	Cre_NTC	-0.830574
1884	co-bound	Cre_NTC	-0.119453
1885	co-bound	Cre_NTC	-1.3483
1886	co-bound	Cre_NTC	-0.70624
1887	co-bound	Cre_NTC	-0.226398
1888	co-bound	Cre_NTC	-0.288815
1889	co-bound	Cre_NTC	-0.319061
1890	co-bound	Cre_NTC	-0.893772
1891	co-bound	Cre_NTC	-0.621075
1892	co-bound	Cre_NTC	-0.593765
1893	co-bound	Cre_NTC	-0.19402
1894	co-bound	Cre_NTC	-0.534744
1895	co-bound	Cre_NTC	-0.147224
1896	co-bound	Cre_NTC	-0.860304
1897	co-bound	Cre_NTC	-0.671492
1898	co-bound	Cre_NTC	-0.594658
1899	co-bound	Cre_NTC	-0.348827
1900	co-bound	Cre_NTC	-0.433322
1901	co-bound	Cre_NTC	-0.406715
1902	co-bound	Cre_NTC	-0.64964
1903	co-bound	Cre_NTC	0.0055946
1904	co-bound	Cre_NTC	-0.586208
1905	co-bound	Cre_NTC	-0.307003
1906	co-bound	Cre_NTC	-0.479533
1907	co-bound	Cre_NTC	-1.04252
1908	co-bound	Cre_NTC	-0.994612
1909	co-bound	Cre_NTC	-0.387705
1910	co-bound	Cre_NTC	-0.584042
1911	co-bound	Cre_NTC	-0.17717
1912	co-bound	Cre_NTC	0.0032528
1913	co-bound	Cre_NTC	-0.629759
1914	co-bound	Cre_NTC	-0.0908765
1915	co-bound	Cre_NTC	-0.0646347
1916	co-bound	Cre_NTC	-0.0959094
1917	co-bound	Cre_NTC	-0.299506
1918	co-bound	Cre_NTC	-0.340238
1919	co-bound	Cre_NTC	-0.268185
1920	co-bound	Cre_NTC	-0.138432
1921	co-bound	Cre_NTC	-0.178816
1922	co-bound	Cre_NTC	-0.0147119
1923	co-bound	Cre_NTC	-1.59665
1924	co-bound	Cre_NTC	-0.00228439
1925	co-bound	Cre_NTC	-0.0557949
1926	co-bound	Cre_NTC	-0.010528
1927	co-bound	Cre_NTC	-0.42366
1928	co-bound	Cre_NTC	-0.556005
1929	co-bound	Cre_NTC	-0.0313549
1930	co-bound	Cre_NTC	-0.346897
1931	co-bound	Cre_NTC	-0.17349
1932	co-bound	Cre_NTC	-0.172722
1933	co-bound	Cre_NTC	-0.0781019
1934	co-bound	Cre_NTC	-0.623816
1935	co-bound	Cre_NTC	-1.07075
1936	co-bound	Cre_NTC	-0.339542
1937	co-bound	Cre_NTC	-0.131214
1938	co-bound	Cre_NTC	-0.733719
1939	co-bound	Cre_NTC	-0.479832
1940	co-bound	Cre_NTC	-0.0563091
1941	co-bound	Cre_NTC	-1.38132
1942	co-bound	Cre_NTC	-0.291588
1943	co-bound	Cre_NTC	-0.0343878
1944	co-bound	Cre_NTC	-0.666276
1945	co-bound	Cre_NTC	-1.25055
1946	co-bound	Cre_NTC	-0.302067
1947	co-bound	Cre_NTC	-2.00997
1948	co-bound	Cre_NTC	-1.36837
1949	co-bound	Cre_NTC	-0.0577976
1950	co-bound	Cre_NTC	-0.244169
1951	co-bound	Cre_NTC	-0.227682
1952	co-bound	Cre_NTC	-0.431963
1953	co-bound	Cre_NTC	-0.145883
1954	co-bound	Cre_NTC	-0.490034
1955	co-bound	Cre_NTC	-0.0441316
1956	co-bound	Cre_NTC	-0.217641
1957	co-bound	Cre_NTC	-0.0560915
1958	co-bound	Cre_NTC	-0.253848
1959	co-bound	Cre_NTC	-0.428756
1960	co-bound	Cre_NTC	-0.498494
1961	co-bound	Cre_NTC	-0.349934
1962	co-bound	Cre_NTC	-0.350911
1963	co-bound	Cre_NTC	-0.482643
1964	co-bound	Cre_NTC	-0.954784
1965	co-bound	Cre_NTC	-0.170166
1966	co-bound	Cre_NTC	-0.613363
1967	co-bound	Cre_NTC	-0.631007
1968	co-bound	Cre_NTC	-0.629637
1969	co-bound	Cre_NTC	-0.450187
1970	co-bound	Cre_NTC	-0.55688
1971	co-bound	Cre_NTC	-0.283474
1972	co-bound	Cre_NTC	-0.0733719
1973	co-bound	Cre_NTC	-0.407337
1974	co-bound	Cre_NTC	-0.0351183
1975	co-bound	Cre_NTC	-0.597014
1976	co-bound	Cre_NTC	-0.709686
1977	co-bound	Cre_NTC	-0.338775
1978	co-bound	Cre_NTC	-0.505673
1979	co-bound	Cre_NTC	-0.329068
1980	co-bound	Cre_NTC	-0.67032
1981	co-bound	Cre_NTC	-0.222302
1982	co-bound	Cre_NTC	-0.331881
1983	co-bound	Cre_NTC	-0.458108
1984	co-bound	Cre_NTC	-0.150922
1985	co-bound	Cre_NTC	-0.183124
1986	co-bound	Cre_NTC	-0.829956
1987	co-bound	Cre_NTC	-0.140186
1988	co-bound	Cre_NTC	-0.223304
1989	co-bound	Cre_NTC	-0.587075
1990	co-bound	Cre_NTC	-0.219236
1991	co-bound	Cre_NTC	-0.2773
1992	co-bound	Cre_NTC	-0.0846819
1993	co-bound	Cre_NTC	-0.565105
1994	co-bound	Cre_NTC	-0.486305
1995	co-bound	Cre_NTC	-0.531979
1996	co-bound	Cre_NTC	-0.228387
1997	co-bound	Cre_NTC	-0.231978
1998	co-bound	Cre_NTC	-0.543794
[truncated: 2,350 more rows]

## Sheet: Fig 5e
Figure 5e: ChIP-qPCR for binding of MTA2 and CHD4
MTA2 binding						CHD4 binding						Ig binding
Experiment 1						Experiment 1						Experiment 1
	ERT2 Ikzf1/3 WT	Cre-ERT2 Ikzf1/3 WT	ERT2 Ikzf1/3 KO	Cre-ERT2 Ikzf1/3 KO			ERT2 Ikzf1/3 WT	Cre-ERT2 Ikzf1/3 WT	ERT2 Ikzf1/3 KO	Cre-ERT2 Ikzf1/3 KO			ERT2 Ikzf1/3 WT	Cre-ERT2 Ikzf1/3 WT	ERT2 Ikzf1/3 KO	Cre-ERT2 Ikzf1/3 KO
Replicate 1	1.12807	1.53771	0.362247	0.869802		Replicate 1	0.912067	1.573	0.858	0.186444		Replicate 1	0.06577	0.022315	0.09836	0.16165
Replicate 2	1.17007	1.72914	0.371928	0.764626		Replicate 2	1.11752	1.443	0.895	0.700613		Replicate 2	0.04802	0.09072	0.08647	0.08984
Replicate 3	0.75762	1.62306	0.780622	0.392052		Replicate 3	0.981104	1.315	0.808	1.05657		Replicate 3	0.17339	0.16059	0.17686	0.0546
Mean	1.01859	1.62997	0.504932	0.675493		Mean	1.00356	1.44367	0.853667	0.647877		Mean	0.0957267	0.0912083	0.120563	0.10203
Experiment 2						Experiment 2						Experiment2
	ERT2 Ikzf1/3 WT	Cre-ERT2 Ikzf1/3 WT	ERT2 Ikzf1/3 KO	Cre-ERT2 Ikzf1/3 KO			ERT2 Ikzf1/3 WT	Cre-ERT2 Ikzf1/3 WT	ERT2 Ikzf1/3 KO	Cre-ERT2 Ikzf1/3 KO			ERT2 Ikzf1/3 WT	Cre-ERT2 Ikzf1/3 WT	ERT2 Ikzf1/3 KO	Cre-ERT2 Ikzf1/3 KO
Replicate 1	1.005	1.94	0.282	0.88		Replicate 1	1.11238	1.77143	0.927868	0.376854		Replicate 1	0.003	0.077	0.061	0.027
Replicate 2	0.995	1.871	0.51	0.91		Replicate 2	0.869548	2.05817	0.760763	0.3179		Replicate 2	0.057	0.07	0.0534	0.019
Replicate 3	1.293	2.1361	1.159	0.593		Replicate 3	1.03383	2.73564	0.733108	0.181797		Replicate 3	0.07	0.056	0.033	0.021
Mean	1.09767	1.98237	0.650333	0.794333		Mean	1.00525	2.18841	0.807246	0.292184		Mean	0.0433333	0.0676667	0.0491333	0.0223333
Experiment 3						Experiment 3						Experiment 3
	ERT2 Ikzf1/3 WT	Cre-ERT2 Ikzf1/3 WT	ERT2 Ikzf1/3 KO	Cre-ERT2 Ikzf1/3 KO			ERT2 Ikzf1/3 WT	Cre-ERT2 Ikzf1/3 WT	ERT2 Ikzf1/3 KO	Cre-ERT2 Ikzf1/3 KO			ERT2 Ikzf1/3 WT	Cre-ERT2 Ikzf1/3 WT	ERT2 Ikzf1/3 KO	Cre-ERT2 Ikzf1/3 KO
Replicate 1	1.092	1.553	0.2112	0.174		Replicate 1	0.952	1.70324	0.749	0.724		Replicate 1	0.122	0.037	0.047	0.041
Replicate 2	0.965	1.927	0.323	0.229		Replicate 2	0.904	1.64803	0.772	0.655		Replicate 2	0.0128	0.04	0.03	0.034
Replicate 3	0.949	1.409	0.661	0.4963		Replicate 3	1.161	2.31677	0.728	0.992		Replicate 3	0.12	0.062	0	0.037
Mean	1.002	1.62967	0.3984	0.299767		Mean	1.00567	1.88935	0.749667	0.790333		Mean	0.0849333	0.0463333	0.0256667	0.0373333
Experiment 4						Experiment 4						Experiment 4
	ERT2 Ikzf1/3 WT	ERT2 Ctnnb1 KO					ERT2 Ikzf1/3 WT	ERT2 Ctnnb1 KO					ERT2 Ikzf1/3 WT	ERT2 Ctnnb1 KO
Replicate 1	1.48213	0.225				Replicate 1	0.778	0.356				Replicate 1	0.192	0.093184
Replicate 2	0.417378	0.373				Replicate 2	1.136	0.366				Replicate 2	0.070298	0.142
Replicate 3	1.61654	0.413				Replicate 3	1.131	0.474				Replicate 3	0.0343	0.177
Mean	1.17202	0.337				Mean	1.015	0.398667				Mean	0.098866	0.137395
Experiment 5						Experiment 5						Experiment 5
	ERT2 Ikzf1/3 WT	ERT2 Ctnnb1 KO					ERT2 Ikzf1/3 WT	ERT2 Ctnnb1 KO					ERT2 Ikzf1/3 WT	ERT2 Ctnnb1 KO
Replicate 1	0.820964	0.6852				Replicate 1	0.918	0.538113				Replicate 1	0.039174	0.00167
Replicate 2	1.13668	0.1226				Replicate 2	1.028	0.578654				Replicate 2	0.030776	0.024933
Replicate 3	1.07161	0.228				Replicate 3	1.06	0.461994				Replicate 3	0.057121	0.019005
Mean	1.00975	0.345267				Mean	1.002	0.526254				Mean	0.042357	0.0152027
Experiment 6						Experiment 6						Experiment 6
	ERT2 Ikzf1/3 WT	ERT2 Ctnnb1 KO					ERT2 Ikzf1/3 WT	ERT2 Ctnnb1 KO					ERT2 Ikzf1/3 WT	ERT2 Ctnnb1 KO
Replicate 1	1.097	0.130266				Replicate 1	0.923846	0.2663				Replicate 1	0.04102	0.022966
Replicate 2	0.706	0.143396				Replicate 2	0.932896	0.451				Replicate 2	0.025645
Replicate 3		0.122455				Replicate 3		0.347				Mean	0.0333325	0.022966
Mean	0.9015	0.132039				Mean	0.928371	0.354767

## Sheet: Fig 5h
Figure 5h: Rescue of β-catenin-induced toxicity by HDR-mediated mutation of m1 Ikaros binding motif in MYC BENC enhancer region
Experiment 1
Days	ERT2 gNT			Mean		Days	Cre-ERT2 gNT			Mean		Days	ERT2 BENC HDR			Mean		Days	Cre-ERT2 BENC HDR			Mean
0	100	100	100	100		0	100	100	100	100		0	100	100	100	100		0	100	100	100	100
1	100	99.2405	97.4684	98.903		1	106.926	106.926	107.679	107.177		1	112.508	112.508	112.309	112.442		1	112.037	113.043	112.239	112.44
2	100	99.7403	100.519	100.087		2	95.7975	95.7975	96.5701	96.0551		2	122.352	120.927	121.334	121.537		2	111.233	112.265	112.677	112.058
3	100	100.2	100.1	100.1		3	72.6297	75.8721	72.8459	73.7826		3	142.858	143.998	144.909	143.922		3	106.475	112.711	105.782	108.323
4	100	100.917	100	100.306		4	47.5261	54.5754	48.4357	50.179		4	159.154	163.708	160.112	160.991		4	89.171	103.506	91.1147	94.5973
5	100	101.807	99.0964	100.301		5	33.5959	38.0754	33.148	34.9398		5	162.423	164.784	161.006	162.737		5	74.9051	89.9818	79.9307	81.6059
Experiment 2
Days	ERT2 gNT			Mean		Days	Cre-ERT2 gNT			Mean		Days	ERT2 BENC HDR			Mean		Days	Cre-ERT2 BENC HDR			Mean
0	100	100	100	100		0	100	100	100	100		0	100	100	100	100		0	100	100	100	100
1	100	100.96	98.0806	99.6801		1	91.5907	89.783	88.377	89.9169		1	111.91	113.297	111.91	112.372		1	110.597	110.759	112.216	111.191
2	100	100.42	100.1	100.173		2	75.407	77.8253	75.407	76.2131		2	125.358	126.033	125.358	125.583		2	113.963	115.204	117.685	115.618
3	100	101.559	102.227	101.262		3	44.2825	44.5155	43.8163	44.2048		3	137.725	138.262	139.693	138.56		3	93.1959	104.845	102.779	100.273
4	100	105.584	105.584	103.723		4	30.0128	23.24	24.3821	25.8783		4	164.085	165.92	164.289	164.765		4	87.7908	95.4993	97.8546	93.7149
5	100	109.969	104.984	104.984		5	14.8331	16.8217	16.3979	16.0175		5	206.905	206.404	204.403	205.904		5	85.4161	98.557	98.0314	94.0015
Experiment 3
Days	ERT2 gNT			Mean		Days	Cre-ERT2 gNT			Mean		Days	ERT2 BENC HDR			Mean		Days	Cre-ERT2 BENC HDR			Mean
0	100	100	100	100		0	100	100	100	100		0	100	100	100	100		0	100	100	100	100
1	100	100	100.589	100.196		1	74.8789	73.5804	73.7247	74.0613		1	80.0901	79.1552	79.311	79.5188		1	83.055	81.9113	82.769	82.5784
2	100	99.2395	98.4791	99.2395		2	82.5049	82.8774	82.5049	82.6291		2	106.202	108.415	108.415	107.677		2	92.82	93.3736	86.1768	90.7901
3	100	98.8166	98.8166	99.211		3	68.207	68.4002	69.5595	68.7222		3	112.478	112.478	111.226	112.06		3	85.7688	84.0457	87.8747	85.8964
4	100	96.9811	92.2642	96.4151		4	54.7114	53.4175	57.2991	55.1427		4	109.393	105.401	103.404	106.066		4	100.361	96.6979	94.8665	97.3084
5	100	100.207	86.3354	95.5141		5	39.7531	39.7531	38.9418	39.4827		5	126.609	125.295	131.867	127.924		5	69.1306	70.1354	81.7912	73.6857
Normalization: Changes in GFP+ cells [%] were normalized to baseline values measured on day 0, set to 100%.
Values were normalized to replicate #1 of the ERT2 control group (condition without deletion; GFP+ cells [%] in ERT2 replicate #1 was set to 100%).
