# Supplementary material for: Targeting β-catenin degradation with GSK3β inhibitors induces cell death in acute lymphoblastic leukemia
Source: Nat Cancer. 2026 Jan 8;7(1):150–68. doi: 10.1038/s43018-025-01093-z (PMC12858398; doi:10.1038/s43018-025-01093-z)
Supplement: Supplementary file 11 — Statistical source data. [file 43018_2025_1093_MOESM11_ESM.xlsx]

## Sheet: Fig 6a
Figure 6a: Analysis of compound screens
Compound name	Datasets	B-lymphoid cell lines (n)	Solid tumor cell lines (n)	Effect size	P-value [-Log10]
123138	GDSC2	60	585	-0.230137	8.29414
123829	GDSC2	60	585	-0.203378	6.61798
150412	GDSC2	60	585	-0.166081	4.6073
16beta-bromoandrosterone	CTD	46	680	0.150235	4.28651
1S,3R-RSL3	CTD	59	708	0.222139	9.11577
3-Cl-AHPC	CTD	55	675	0.264893	12.0825
50869	GDSC2	60	585	0.0506865	0.703335
5Z-7-oxozeaenol	GDSC1	72	741	-0.0658889	1.21968
615590	GDSC2	60	585	-0.176924	5.15366
630600	GDSC2	60	585	0.300939	13.6716
667880	GDSC2	60	585	0.176407	5.12668
720427	GDSC2	60	585	-0.066599	1.04191
729189	GDSC2	60	585	-0.169683	4.78516
741909	GDSC2	60	585	-0.165511	4.58004
743380	GDSC2	60	585	-0.062961	0.958607
765771	GDSC2	60	585	0.00535661	0.0496351
776928	GDSC2	60	585	0.21217	7.14752
965-D2	GDSC1	71	683	0.0340787	0.455932
968	CTD	7	191	-0.0164702	0.0867161
993-D2	GDSC1	71	683	-0.0850101	1.70774
A-366	GDSC2	59	608	-0.00787777	0.076238
A-443654	GDSC1	66	252	0.143707	1.98297
A-484954	GDSC1	71	762	0.00192904	0.0195421
A-770041	GDSC1	66	252	0.0845886	0.879426
A-804598	CTD	40	494	-0.0290468	0.299296
A-83-01	GDSC1	70	753	0.0833574	1.77469
AACOCF3Â Â	CTD	55	683	0.238703	10.0501
Abiraterone	CTD	14	136	-0.105855	0.707744
ABT-737	CTD;GDSC2	127	1445	0.242906	19.1691
AC55649	CTD	49	686	0.039736	0.549751
Acetalax	GDSC2	120	1170	-0.198759	10.9233
Acetylcysteine	GDSC2	60	601	-0.18387	5.64207
Adavosertib	CTD;GDSC2	131	1479	0.360694	46.2445
Afatinib	CTD;GDSC1;GDSC2	267	2968	-0.00704687	14.1993
Afuresertib	GDSC2	79	791	0.0864331	1.96658
AGI-5198	GDSC2	79	791	-0.0540458	0.954677
AGI-6780	GDSC1;GDSC2	148	1485	-0.0471356	1.53157
AGK2	CTD;GDSC2	130	1488	-0.0579919	1.34297
AICA Ribonucleotide	GDSC1	73	773	0.281586	15.5834
AKT inhibitor VIII	GDSC1	139	1493	0.121648	17.589
Alectinib	GDSC1	69	763	0.133466	3.92812
Alisertib	CTD;GDSC1;GDSC2	204	2247	0.23944	29.0288
Allitinib	GDSC1	71	762	-0.063262	1.16813
Alpelisib	CTD;GDSC2	122	1291	0.0133014	0.0451837
Alvocidib	CTD;GDSC1	103	1121	0.315074	24.6031
AM580	CTD	49	674	0.155004	4.51145
AMG319	GDSC2	77	785	0.241923	11.9136
Amuvatinib	GDSC1	69	763	0.137328	4.12668
Apabetalone	GDSC2	78	732	0.0127802	0.145087
Apicidin	CTD	55	709	0.334623	19.644
Apitolisib	GDSC1	71	762	0.185096	7.03621
AR-42	GDSC1	68	761	0.302376	17.5017
AraG	GDSC1	70	753	0.0417164	0.634512
AS601245	GDSC1	69	722	-0.0831896	1.71444
AS605240	GDSC1	68	766	0.0596672	1.07109
Ascorbate	GDSC2	59	601	-0.040692	0.528708
AT13148	GDSC2	79	786	0.0707058	1.42481
AT7519	GDSC1	68	766	0.345617	22.7328
AT7867	CTD;GDSC1	124	1439	0.204014	13.8148
ATRA-BA Hybrid	GDSC1	68	761	0.131304	3.8041
Austocystin D	CTD	42	642	-0.20928	7.3536
Avagacestat	GDSC1;GDSC2	220	2319	0.0244751	4.55728
Avicin D	CTD	30	356	0.12441	1.83863
Avrainvillamide	CTD	45	501	0.292894	11.1118
Axitinib	CTD;GDSC1;GDSC2	206	2259	0.22348	22.2953
AZ20	GDSC1	73	765	0.159472	5.40782
AZ3146	CTD	50	674	0.235179	9.6038
AZ6102	GDSC2	79	786	-0.105126	2.70115
AZ628	GDSC1	70	251	0.0102016	0.0675262
AZ960	GDSC2	78	731	0.28415	15.1952
Azacytidine	CTD;GDSC2	106	1283	0.201753	11.7962
AZD1208	GDSC1;GDSC2	134	1348	0.0280139	5.22027
AZD1332	GDSC1;GDSC2	134	1344	-0.186731	14.8023
AZD1480	CTD;GDSC1	100	1121	0.143588	2.18235
AZD3514	GDSC1	74	764	0.110366	2.85387
AZD4547	CTD;GDSC1;GDSC2	265	2926	0.0725752	11.4376
AZD4877	GDSC1	74	760	0.0171453	0.206908
AZD5153	GDSC2	60	584	0.285254	12.3439
AZD5438	GDSC1;GDSC2	134	1344	0.152943	6.94528
AZD5582	GDSC1;GDSC2	152	1496	0.120988	6.99813
AZD5991	GDSC2	60	584	0.273474	11.4056
AZD6482	CTD;GDSC1;GDSC2	221	2410	0.168045	9.39047
AZD7545	CTD	52	690	0.0996051	2.17587
AZD7762	CTD;GDSC1;GDSC2	282	3036	0.262894	49.5446
AZD7969	GDSC1	74	760	0.15984	5.40671
AZD8055	CTD;GDSC1;GDSC2	191	2086	0.177194	20.47
AZD8186	GDSC1;GDSC2	153	1551	0.0600787	2.59257
AZD8835	GDSC1	74	760	0.10478	2.60555
Bafilomycin A1	CTD	4	106	0.112663	0.617983
Barasertib	CTD	52	688	0.23997	10.1746
Bardoxolone methyl	CTD	48	605	0.321483	15.6716
Bax channel blocker	CTD	49	629	0.132597	3.25493
BAY-61-3606	GDSC1	69	722	0.224881	9.59517
BAY-HDAC11_1	GDSC1	71	683	0.0836371	1.66354
BAY-HDAC11_2	GDSC1	71	683	0.088766	1.82974
BAY-HDAC11_4	GDSC1	71	683	-0.0541105	0.863279
BAY-MPS1	GDSC1	71	683	0.0113421	0.121478
BAY ACCi	GDSC1	71	683	0.222015	8.96257
BAY AKT1	GDSC1	71	683	0.092749	1.96257
BCLLZH4	CTD	31	369	-0.00412447	0.0291884
BDF00022089a	GDSC2	60	585	-0.20985	7.00568
BDILV000379a	GDSC2	60	585	-0.131006	3.05601
BDOCA000347a	GDSC2	60	585	-0.20329	6.61261
BDP9066	GDSC2	59	612	0.174903	5.22988
BEC	CTD	7	191	0.080421	0.5867
Belinostat	CTD;GDSC1	101	1132	0.328419	29.2811
Bemcentinib	CTD	45	495	0.237149	7.44612
BEN	GDSC2	60	585	0.161141	4.36957
Bendamustine	CTD	45	651	0.29369	14.0287
Berzosertib	GDSC2	78	732	0.305223	17.4271
Betulinic acid	CTD	53	682	0.00782376	0.0798767
Bexarotene	CTD;GDSC1	122	1404	0.0681975	9.10697
BI2536	CTD;GDSC1;GDSC2	199	1742	0.255386	39.891
BIBR1532	CTD;GDSC2	130	1487	0.14278	5.374
Bicalutamide	GDSC1;GDSC2	160	1622	0.156773	4.52581
Birabresib	GDSC2	78	732	0.251543	12.0894
Birinapant	CTD	48	701	0.0099431	0.104577
BIX01294	CTD	54	688	0.277243	13.3665
BIX02189	GDSC1	68	763	0.26996	14.1457
Blebbistatin	CTD	6	184	-0.057479	0.366532
Bleomycin	CTD;GDSC1;GDSC2	386	4102	0.0513896	19.1866
BMS-195614	CTD	46	693	0.0952795	2.01773
BMS-270394	CTD	50	703	0.204782	7.7167
BMS-345541	CTD;GDSC1;GDSC2	200	2174	0.195076	17.7181
BMS-509744	GDSC1	66	252	-0.0293909	0.221126
BMS-536924	CTD;GDSC1;GDSC2	270	2480	-0.0135639	0.361272
BMS-754807	CTD;GDSC1;GDSC2	199	2208	-0.0246661	12.7013
Bortezomib	CTD;GDSC1;GDSC2	198	1735	0.202305	21.2286
Bosutinib	CTD;GDSC1;GDSC2	204	2242	0.187804	28.7141
BPD00008900	GDSC2	59	612	-0.0405733	0.533132
BPTES	GDSC1	74	760	0.148349	4.73518
BRD-A02303741	CTD	45	653	0.179804	5.6925
BRD-A05715709	CTD	26	349	0.00494018	0.0338583
BRD-A71883111	CTD	54	698	0.181242	6.17393
BRD-A86708339	CTD	33	361	0.338982	10.7645
BRD-A94377914	CTD	22	337	0.26612	6.33442
BRD-K01737880	CTD	4	101	0.202569	1.41229
BRD-K02251932	CTD	49	670	0.22646	8.89963
BRD-K02492147	CTD	46	580	-0.0639151	0.958607
BRD-K03536150	CTD	52	677	0.255631	11.289
BRD-K03911514	CTD	25	336	0.10078	1.25493
BRD-K04800985	CTD	49	693	0.0306145	0.392545
BRD-K07442505	CTD;GDSC1	126	1454	-0.0174991	0.0846942
BRD-K09344309	CTD	15	142	-0.103779	0.709965
BRD-K09587429	CTD	50	590	-0.0470379	0.630784
BRD-K11533227	CTD	49	656	0.220838	8.34294
BRD-K13185470	CTD	6	194	-0.138941	1.30277
BRD-K13999467	CTD	51	687	0.129509	3.36151
BRD-K14844214	CTD	48	675	0.127443	3.21325
BRD-K16130065	CTD	8	193	0.0170728	0.0909791
BRD-K16147474	CTD	52	598	-0.0544047	0.779892
BRD-K17060750	CTD	54	701	-0.0714857	1.30539
BRD-K19103580	CTD	51	686	0.121078	2.99568
BRD-K20514654	CTD	24	339	0.0671193	0.696804
BRD-K24690302	CTD	54	696	0.237281	10.0888
BRD-K26531177	CTD	53	645	0.235237	9.28819
BRD-K27188169	CTD	22	337	0.0888066	1.03339
BRD-K27224038	CTD	6	195	0.0963031	0.761954
BRD-K27986637	CTD	8	193	0.187949	2.10902
BRD-K28456706	CTD	50	681	0.168585	5.28651
BRD-K29086754	CTD	6	187	0.0623245	0.41005
BRD-K29313308	CTD	51	687	0.211771	8.05601
BRD-K30019337	CTD	8	197	0.0712898	0.510042
BRD-K30748066	CTD	3	101	0.216149	1.54975
BRD-K33199242	CTD	48	700	0.0760083	1.42366
BRD-K33514849	CTD	4	105	0.146649	0.89279
BRD-K34099515	CTD	6	185	-0.139231	1.26122
BRD-K34222889	CTD	54	698	0.316407	17.3883
BRD-K34485477	CTD	8	189	0.0799322	0.580044
BRD-K35604418	CTD	47	694	0.18186	6.1296
BRD-K37390332	CTD	51	677	0.0650152	1.09963
BRD-K41334119	CTD	6	194	0.0289429	0.164309
BRD-K41597374	CTD	53	697	0.161466	5.00877
BRD-K42260513	CTD	28	358	0.0604711	0.628932
BRD-K44224150	CTD	7	191	0.0633044	0.425969
BRD-K45681478	CTD	52	682	0.0877295	1.75696
BRD-K48334597	CTD	7	192	0.200215	2.31966
BRD-K48477130	CTD	26	354	0.0901896	1.10292
BRD-K49290616	CTD	6	190	-0.0182748	0.0963675
BRD-K50799972	CTD	54	692	-0.021514	0.254145
BRD-K51490254	CTD	53	675	0.248365	10.684
BRD-K51831558	CTD	31	362	0.241335	5.76447
BRD-K52037352	CTD	45	587	0.19227	5.8729
BRD-K55116708	CTD	54	658	0.111052	2.5157
BRD-K55473186	CTD	42	462	0.0149127	0.131944
BRD-K58730230	CTD	6	193	-0.0288349	0.163043
BRD-K61166597	CTD	42	671	0.321108	17
BRD-K63431240	CTD	56	707	0.205186	7.83863
BRD-K64610608	CTD	42	677	0.0410159	0.565431
BRD-K66453893	CTD	51	690	0.345631	20.2967
BRD-K66532283	CTD	53	662	0.277925	12.9666
BRD-K71781559	CTD	46	665	0.00893576	0.090444
BRD-K71935468	CTD	53	664	0.00649867	0.0644927
BRD-K75293299	CTD	6	192	-0.0538066	0.345823
BRD-K78574327	CTD	6	191	0.0127559	0.0649968
BRD-K79669418	CTD	23	334	-0.0110563	0.0783135
BRD-K80183349	CTD	54	694	0.291174	14.7747
BRD-K84807411	CTD	7	195	0.0834805	0.625252
BRD-K85133207	CTD	47	690	0.159497	4.82681
BRD-K86535717	CTD	7	193	0.0610821	0.408935
BRD-K88742110	CTD;GDSC2	128	1422	0.231761	16.3973
BRD-K90370028	CTD	31	364	0.0874431	1.08407
BRD-K92856060	CTD	47	675	0.206072	7.51145
BRD-K94991378	CTD	47	647	-0.0176921	0.193142
BRD-K96431673	CTD	8	193	0.0271758	0.153663
BRD-K96970199	CTD	6	191	-0.0137374	0.0705811
BRD-K97651142	CTD	49	678	0.0738142	1.33161
BRD-K99006945	CTD	31	370	-0.132724	2.10347
BRD-K99584050	CTD	23	338	0.0920633	1.09474
BRD-M00053801	CTD	44	450	0.0761712	1.04287
BRD1812	CTD	50	687	0.256843	11.5058
BRD1835	CTD	46	685	0.0915362	1.87615
BRD4132	CTD	48	681	0.010624	0.111259
BRD4770	CTD	8	191	0.219076	2.69465
BRD6340	CTD	55	698	0.223458	9.06048
BRD8899	CTD	56	699	-0.0246515	0.302771
BRD8958	CTD	47	668	0.0721125	1.26841
BRD9647	CTD	56	693	0.196914	7.14935
BRD9876	CTD	49	689	0.116337	2.80134
Brefeldin A	CTD	48	681	0.0593318	0.962574
Brilanestrant	GDSC2	79	791	-0.0543021	0.962574
Brivanib	CTD;GDSC1	121	1443	0.180612	10.4594
Bromosporine	GDSC2	60	585	0.145672	3.66555
Bryostatin 1	GDSC1	69	722	-0.205065	8.09366
Buparlisib	GDSC2	79	791	0.183285	7.19044
BX-912	GDSC1	68	766	0.248891	12.1805
BX795	GDSC1;GDSC2	95	959	0.16858	3.95017
C6 ceramide	CTD	54	707	-0.04617	0.692504
C75	GDSC1	70	753	0.182455	6.77989
Cabozantinib	CTD;GDSC1	121	1449	0.138672	7.41763
Camptothecin	GDSC2	79	798	0.345059	23.7852
Canertinib	CTD;GDSC1	121	1436	0.0781134	1.32318
Capivasertib	GDSC1;GDSC2	152	1556	0.1051	3.93632
Carboplatin	CTD	56	697	0.230955	9.63078
CAY10566	GDSC1	70	753	0.21353	9.04383
CAY10594	CTD	52	682	0.0331959	0.432974
CAY10603	CTD;GDSC1	122	1459	0.304322	32.1483
CBB1007	CTD	31	365	-0.0435315	0.412289
CCT007093	GDSC1;GDSC2	151	1546	-0.0546535	4.59242
CCT018159	GDSC1;GDSC2	93	954	0.0350169	0.36309
CCT036477	CTD	52	699	0.271	12.9508
CCT245232	GDSC1	73	765	-0.0320448	0.450997
CCT245467	GDSC1	73	765	-0.0850858	1.86012
CD1530	CTD	45	654	0.115355	2.64016
CD437	CTD	50	702	0.310411	16.767
CD532	GDSC1	71	765	0.141477	4.36552
CDK95038	GDSC2	60	584	0.33813	17.0246
CDK95576	GDSC2	60	584	0.304191	13.9318
Cediranib	CTD;GDSC2	111	1157	0.0638671	0.788113
Ceralasertib	GDSC1;GDSC2	153	1555	0.239877	20.126
Ceranib2	CTD	58	707	0.254579	11.719
Cerulenin	CTD	54	696	0.280945	13.8447
Cetuximab	GDSC1	71	711	-0.338218	20.5017
CGP-082996	GDSC1	66	252	0.0834499	0.863279
CGP60474	GDSC1	66	252	0.190724	3.17198
Ch55	CTD	53	696	0.124319	3.17457
Chlorambucil	CTD	48	676	0.33344	18.5346
CHM1	CTD	56	695	0.289288	14.6498
CI-1040	GDSC1	73	762	-0.0578804	1.02457
CI976	CTD	48	676	0.0503394	0.754487
Ciclopirox	CTD	54	704	0.357279	22.1046
Ciclosporin	CTD	50	680	0.101819	2.22548
CID-5951923	CTD	54	685	-0.0192577	0.221126
CIL41	CTD	19	336	0.115981	1.5376
CIL55	CTD	15	278	0.120266	1.40121
CIL55A	CTD	25	333	0.142758	2.15927
CIL56	CTD	25	330	0.213812	4.24872
CIL70	CTD	23	339	0.2652	6.34294
Cimetidine	CTD	7	194	0.0425473	0.260428
Cisplatin	CTD;GDSC1;GDSC2	263	2869	0.148586	16.3066
Clofarabine	CTD	55	712	0.347255	21.1681
CMK	GDSC1	66	252	0.225091	4.22257
Compound 1541A	CTD	39	665	0.0520341	0.774691
Compound 1B	CTD	46	675	0.0139779	0.149967
Compound 23 citrate	CTD	47	672	0.25406	11.0168
Compound 7dcis	CTD	33	618	0.22671	8.13668
CP466722	GDSC1	68	766	0.238632	11.2573
CP724714	GDSC1	69	763	0.0101287	0.113509
CPI637	GDSC2	59	608	0.222715	8.05355
CR-1-31B	CTD	58	701	0.340044	20.1308
Crizotinib	CTD;GDSC1;GDSC2	195	1744	0.225521	17.7586
CRT0105446	GDSC1	73	769	-0.370883	26.2823
CRT0105950	GDSC1	73	769	-0.195378	7.84164
CRT0160829	GDSC1	73	765	-0.0173513	0.210419
CT70332	GDSC2	59	608	0.321917	16.032
Cucurbitacin I	CTD	54	676	0.260808	11.7352
CUDC101	GDSC1	68	761	0.298604	17.0878
Curcumin	CTD	55	697	0.290677	14.8013
CX5461	GDSC1	68	761	0.217616	9.42946
Cyanoquinoline 11	CTD	25	331	0.0894607	1.0381
Cyclopamine	GDSC1	67	249	0.158088	2.30452
Cyclophosphamide	CTD;GDSC2	105	1129	0.00943079	4.07519
Cytarabine	CTD;GDSC1;GDSC2	184	2090	0.252801	36.0023
Cytochalasin B	CTD	57	696	0.0821473	1.61618
CZC24832	GDSC2	78	732	0.0348717	0.493495
Dabrafenib	CTD;GDSC1;GDSC2	180	1897	0.22511	9.52972
Dacarbazine	CTD;GDSC2	113	1280	0.357837	21.8445
Dacinostat	GDSC1	69	722	0.229597	9.97062
Dacomitinib	GDSC1	71	762	0.0958356	2.24565
Dactinomycin	GDSC2	139	1376	0.370796	28.8815
Dactolisib	CTD;GDSC1;GDSC2	202	2068	0.164871	14.0289
Daporinad	CTD;GDSC1;GDSC2	157	1865	0.260015	31.8242
Darinaparsin	CTD	25	342	0.160351	2.67162
Dasatinib	CTD;GDSC1;GDSC2	201	1748	0.0604282	1.99737
DBeQ	CTD	53	695	0.0910182	1.89279
Decitabine	CTD	57	706	0.362453	22.8665
Degrasyn	CTD	50	687	0.216648	8.39041
Devimistat	GDSC1	70	753	0.0531714	0.896196
Dexamethasone	CTD	57	681	0.310378	16.4672
Dihydrorotenone	GDSC2	60	585	-0.100843	1.98297
Dinaciclib	CTD;GDSC2	110	1105	0.324398	27.4384
DMOG	GDSC1	71	727	0.219783	9.27165
Docetaxel	CTD;GDSC1;GDSC2	245	2502	0.12458	34.433
Doramapimod	CTD;GDSC1;GDSC2	201	2190	0.126558	11.6461
Doxorubicin	CTD;GDSC1	201	2196	0.236466	20.2908
Dyrk1b0191	GDSC1	74	760	-0.273057	14.5031
Eg59814	GDSC2	60	584	0.268773	11.0419
EHT1864	GDSC1;GDSC2	151	1547	-0.0707416	1.73556
ELCPK	CTD	20	326	0.206024	3.89279
Elephantin	GDSC2	60	585	0.300037	13.5952
Elesclomol	GDSC1;GDSC2	93	962	0.113612	8.78123
Elocalcitol	CTD	53	683	0.273258	12.9066
Embelin	GDSC1	69	722	0.0610416	1.065
Entinostat	CTD;GDSC1;GDSC2	203	1683	0.273913	33.273
Entospletinib	GDSC2	78	732	0.114172	2.93554
Enzastaurin	GDSC1	68	766	0.103256	2.54212
EphB49721	GDSC1	74	760	-0.104115	2.5784
Epigallocatechin Gallate	CTD	41	636	0.226997	8.45469
Epirubicin	GDSC2	79	791	0.309572	19.1675
Epothilone B	GDSC1	69	722	-0.0749245	1.45469
Eprenetapopt	CTD;GDSC2	148	1706	0.282203	31.2131
EPZ004777	GDSC2	79	795	-0.00295581	0.0310503
Erastin	CTD	54	705	0.213657	8.4023
ERK2440	GDSC2	60	584	-0.194433	6.09366
ERK6604	GDSC2	60	584	-0.231546	8.37572
Erlotinib	CTD;GDSC1;GDSC2	198	1737	-0.0164841	3.88282
Etomoxir	CTD	54	697	0.0502054	0.772113
Etoposide	CTD;GDSC1	127	1427	0.212283	24.0689
ETP45835	GDSC1	71	765	-0.0278643	0.375718
ETP46464	CTD	42	494	0.26963	9.36452
Fedratinib	CTD;GDSC1	120	1451	0.250075	24.314
FEN13940	GDSC1	74	760	0.178543	6.5986
FGFR0939	GDSC1	74	760	-0.270422	14.2403
FGFR3831	GDSC1	74	760	0.0754785	1.53313
FGIN-1-27	CTD	6	191	-0.0243798	0.133713
FH535	GDSC1	69	722	-0.136917	3.92812
Filanesib	GDSC1	70	753	0.250439	12.1707
Fingolimod	CTD	56	687	0.211316	8.07469
Fludarabine	GDSC2	60	585	0.222944	7.82391
Fluorouracil	CTD;GDSC1;GDSC2	199	2261	0.238663	27.7387
Fluvastatin	CTD	48	686	0.0950996	2.00043
FMK	GDSC1	67	639	-0.0547203	0.835647
Foretinib	CTD;GDSC1;GDSC2	199	2243	0.146069	11.2953
FQI-1	CTD	25	341	0.181962	3.30016
FQI-2	CTD	57	711	0.248518	11.2441
FR-180204	GDSC1	68	763	0.0308006	0.425969
FS106	GDSC1	73	765	0.0925594	2.13194
FS112	GDSC1	73	765	-0.0827869	1.77989
FSC231	CTD	6	193	-0.0791444	0.575118
FTI277	GDSC1	71	727	-0.203373	8.03621
FTY720	GDSC1	70	753	0.218732	9.45593
Fulvestrant	CTD;GDSC1;GDSC2	218	2314	-0.0130653	8.26986
Fumonisin B1	CTD	56	705	0.137093	3.80688
FY012	GDSC1	73	756	0.000408865	0.00392635
FY026	GDSC1	73	756	0.0189856	0.232844
FY069	GDSC1	73	756	0.0298067	0.407823
Gallibiscoquinazole	GDSC2	60	585	-0.112418	2.36552
Galunisertib	CTD	7	185	0.0732665	0.505845
GANT61	CTD	52	696	0.173758	5.69465
GDC0879	CTD	52	688	-0.0604913	1.00043
Gefitinib	CTD;GDSC1;GDSC2	200	2250	-0.00358105	12.9431
Gemcitabine	CTD;GDSC1;GDSC2	275	2921	0.24596	43.5828
Genentech Cpd 10	GDSC1	68	766	0.168119	5.92082
Glutathione	GDSC2	59	601	-0.151029	3.97881
GMX1778	CTD	55	703	0.22432	9.18111
GNE317	GDSC2	79	791	0.118773	3.33724
GNF2	GDSC1	66	252	-0.212745	3.82681
Gossypol	CTD	47	678	0.178729	5.82681
GPP78	CTD	56	708	0.196376	7.24336
GSK1059615	CTD;GDSC1	117	1235	0.0903418	2.39139
GSK1070916	GDSC1	68	766	0.126283	3.57512
GSK1904529A	GDSC1;GDSC2	148	1517	-0.214422	11.2865
GSK2110183B	GDSC2	60	585	0.0436413	0.571865
GSK2256098	GDSC2	60	585	-0.107232	2.1891
GSK2276186C	GDSC2	60	585	0.117072	2.53018
GSK2578215A	GDSC2	79	791	-0.142769	4.59517
GSK2606414	GDSC2	78	732	0.18462	6.82681
GSK2636771	CTD	46	512	0.0824095	1.28735
GSK269962A	GDSC1;GDSC2	161	1240	0.285434	9.28086
GSK2801	GDSC2	60	585	-0.0446138	0.590067
GSK2830371	GDSC2	57	602	0.287848	12.8297
GSK2830371A	GDSC2	60	585	-0.0559427	0.809668
GSK3 inhibitor IX	CTD	52	668	0.273292	12.6478
GSK319347A	CTD;GDSC1	101	916	-0.049928	0.750766
GSK3337463A	GDSC2	60	585	-0.118082	2.56703
GSK343	GDSC2	135	1341	0.0461513	0.440016
GSK4112	CTD	53	706	0.0838669	1.67985
GSK429286A	GDSC1	68	766	0.202379	8.29328
GSK461364	CTD	54	675	0.345601	19.9788
GSK591	GDSC2	79	786	-0.0111952	0.129596
GSK626616AC	GDSC2	60	585	-0.0905663	1.66756
GSK650394	GDSC1	69	722	-0.0391192	0.567031
GSK690693	GDSC1	69	763	0.22203	9.82102
GSKJ4	CTD;GDSC1	77	856	0.235595	6.85892
GSKLSD1	GDSC2	60	585	-0.207931	6.88941
GSKLSD12HCl	GDSC2	59	608	-0.0599819	0.917215
GW2580	GDSC1	69	763	-0.0119794	0.136677
GW405833	CTD	55	693	0.266854	12.5346
GW441756	GDSC1;GDSC2	151	1557	-0.207545	8.45129
GW843682X	CTD;GDSC1	109	925	0.206353	13.4469
HBX41108	CTD	45	502	0.110799	2.01909
HC067047	CTD	53	670	0.136227	3.60206
HG-5-113-01	GDSC1	24	441	0.0567104	0.653647
HG-5-88-01	GDSC1	24	441	0.0260414	0.240332
HG6-64-1	GDSC1	71	727	0.106569	2.58336
HKMTI-1-005	GDSC2	57	609	0.189246	5.98297
HLI 373	CTD	48	683	0.204266	7.47625
Hmn-214	CTD	51	689	0.288064	14.3316
Homoharringtonine	CTD	47	516	0.302971	12.1831
Hyperforin	CTD	47	672	-0.0295035	0.367543
I-BET-151	CTD;GDSC1	127	1448	0.271002	22.5997
I-BRD9	GDSC2	79	791	0.0917867	2.16813
IAP5620	GDSC1;GDSC2	134	1348	-0.115694	11.2807
IAP7638	GDSC1	74	764	-0.0858207	1.88606
Ibrutinib	CTD;GDSC2	120	1230	0.113806	2.21242
IC87114	CTD;GDSC1	124	1467	0.142925	6.53462
ICBP112	GDSC1	70	686	0.122355	3.11464
ICL1100013	GDSC1	73	749	0.108889	2.74473
ICLSIRT078	GDSC2	57	609	0.118643	2.65758
Idelalisib	CTD;GDSC1	126	1462	0.23098	16.8691
Ifosfamide	CTD	24	333	-0.0730348	0.774691
IGF1R3801	GDSC1;GDSC2	134	1344	0.00126166	1.63265
Imatinib	CTD;GDSC1	121	944	0.126977	9.73939
IMD0354	GDSC1	71	762	0.190921	7.44491
Importazole	CTD	53	658	0.0205573	0.233587
Incyclinide	CTD	44	508	0.335037	14.4535
Indisulam	CTD	51	663	0.304463	15.3862
IOX2	GDSC1;GDSC2	93	945	-0.112911	4.13488
IPA3	GDSC1	69	722	0.2746	13.9431
Ipatasertib	GDSC2	79	791	0.0135313	0.161151
IPR456	CTD	52	697	0.0485426	0.735182
IRAK44710	GDSC2	60	584	-0.168635	4.72584
Irinotecan	GDSC2	79	795	0.350816	24.4737
Isoevodiamine	CTD	55	694	0.304086	16.0625
Isoliquiritigenin	CTD	8	182	0.260201	3.4698
Isonicotinohydroxamic acid	CTD	42	481	0.00693938	0.0584886
Ispinesib	GDSC1	68	766	0.283149	15.5361
Istradefylline	CTD	30	363	0.16245	2.89279
ISX-9	CTD	55	699	0.29538	15.2976
Itraconazole	CTD	47	673	-0.0175313	0.195179
IU1	CTD	48	683	0.0322877	0.416801
IWP2	GDSC2	78	731	0.072447	1.4045
Ixazomib	CTD	57	704	0.243712	10.7496
JAK13715	GDSC1	74	764	0.00231188	0.02365
JAK18709	GDSC2	60	584	0.0864419	1.54821
JAK37406	GDSC1	74	760	0.0837191	1.80688
JAK8517	GDSC2	60	584	0.0798809	1.36957
JNJ38877605	GDSC1	71	762	-0.134341	3.97469
JNK-9L	GDSC1	71	727	0.115735	2.96658
JNK Inhibitor VIII	GDSC1;GDSC2	153	1555	-0.135422	6.89325
JQ1	CTD;GDSC1;GDSC2	276	2955	0.236221	38.8449
JW-7-24-1	GDSC1	69	763	0.337676	21.6904
JW480	CTD	48	692	0.0105883	0.111259
JW55	CTD	16	146	-0.195911	1.8962
JW74	CTD	35	485	0.119812	2.20066
JW7521	GDSC1	66	252	0.113178	1.36051
Kb NB 14270	GDSC1	71	762	0.2651	13.7011
KHCB19	CTD	39	488	-0.0373003	0.406714
KHS101	CTD	46	668	0.0343098	0.444906
Ki8751	CTD	49	676	0.207843	7.65956
KIN001-042	GDSC1	71	762	0.0894924	2.00877
KIN001-236	GDSC1	68	763	0.227494	10.2628
KIN001-244	GDSC1	68	763	0.258455	13.0306
KIN001-260	GDSC1	68	763	0.309302	18.3161
KIN001-266	GDSC1	68	763	0.14589	4.58336
KIN001-270	GDSC1	68	763	0.203971	8.38616
Ko143	CTD	54	697	0.175219	5.80134
Kobe2602	GDSC1	70	753	0.0515775	0.856985
KPT185	CTD	48	516	0.28603	10.9586
KRAS (G12C) Inhibitor12	GDSC2	78	732	0.165177	5.5867
KU 0060648	CTD	49	697	0.221093	8.80688
KU0063794	CTD	57	695	0.239812	10.3161
KU55933	CTD;GDSC1;GDSC2	206	2241	0.206723	18.6391
KU60019	CTD;GDSC1	128	1465	0.195105	13.8632
KW2449	CTD	55	696	0.261622	12.1226
L-Oxonoreleagnine	GDSC2	60	585	-0.205067	6.71897
L685458	CTD	55	707	0.137187	3.81531
CHIR99021	CTD;GDSC1;GDSC2	216	2341	0.251947	24.4428
Lapatinib	CTD;GDSC1;GDSC2	199	1707	0.070494	4.23315
LCL161	GDSC1;GDSC2	148	1484	-0.126463	6.45454
LDN193189	GDSC1	70	753	0.127423	3.59007
LE135	CTD	54	686	0.182207	6.14327
Leflunomide	GDSC2	78	731	0.288765	15.6655
Lenalidomide	GDSC1;GDSC2	150	1557	0.0107272	1.67137
Lenvatinib	CTD	54	700	0.19269	6.91364
Leptomycin B	CTD	59	722	0.257183	12.1791
Lestaurtinib	GDSC1;GDSC2	150	1557	0.289728	30.2611
LFMA13	GDSC1	69	722	-0.136672	3.91721
LGK974	GDSC1;GDSC2	149	1548	-0.0525189	4.36757
LIMK1 inhibitor BMS4	GDSC1	71	762	-0.038482	0.573489
Linifanib	CTD;GDSC1	124	1469	0.153068	5.27658
Linsitinib	CTD;GDSC1;GDSC2	202	2215	-0.0778238	8.22717
LJI308	GDSC2	79	786	-0.114352	3.11295
LMBAB1	GDSC2	60	585	0.000257827	0.00217692
LMBAB2	GDSC2	60	585	-0.00754828	0.0716041
LMBAB3	GDSC2	60	585	-0.156816	4.16558
LMP744	GDSC2	60	585	0.406523	24.2604
Lomeguatrib	CTD	52	706	0.121348	3.07779
Lovastatin	CTD	56	706	0.0431719	0.632644
LRRK2-IN-1	CTD	45	496	0.373989	17.4724
Luminespib	GDSC1;GDSC2	148	1517	0.113521	8.91944
LY2109761	GDSC2	78	732	-0.12903	3.61798
LY2183240	CTD	56	689	0.326948	18.3458
Manumycin A	CTD	54	692	0.327904	18.4711
Marinopyrrole A	CTD	39	462	0.238567	7.03012
Masitinib	CTD;GDSC1	117	1435	0.183086	17.5447
MCT16447	GDSC1	74	760	0.0929046	2.13668
MCT41422	GDSC1	74	760	-0.0465265	0.747147
Mdivi1	CTD	52	693	0.183597	6.266
Merck60	CTD;GDSC1	128	1426	0.229806	17.407
MetAP2 Inhibitor, A832234	GDSC1	70	753	0.0601705	1.07366
Methotrexate	CTD;GDSC1;GDSC2	200	2228	0.246651	34.4533
Methylstat	CTD	41	491	0.266663	9.11126
MGCD265	CTD	52	704	0.247968	11.0339
MI1	CTD	52	601	0.066492	1.04866
MI2	CTD	31	366	0.135404	2.15552
Midostaurin	GDSC1	71	727	-0.0743654	1.44733
MIM1	GDSC1;GDSC2	129	1365	0.195244	10.6071
MIRA-1	CTD;GDSC2	125	1290	0.253743	9.38432
Mirdametinib	GDSC1;GDSC2	154	1559	-0.226796	24.4275
Mirin	GDSC1;GDSC2	148	1426	0.283803	27.8882
Mitomycin	CTD;GDSC1	123	1419	0.225256	17.6082
Mitoxantrone	GDSC2	60	585	0.380943	21.4123
MK0752	CTD	49	690	-0.0344441	0.457175
MK2206	CTD;GDSC1;GDSC2	200	2194	0.126266	17.6273
ML006	CTD	51	689	0.0901784	1.84771
ML029	CTD	47	661	0.0737737	1.30364
ML031	CTD	50	583	0.267991	10.8069
ML050	CTD	53	694	0.240647	10.3179
ML083	CTD	49	688	0.0154801	0.170696
ML162	CTD	58	699	0.215401	8.50864
ML203	CTD	51	695	0.175975	5.81248
ML210	CTD	56	683	0.276278	13.2291
ML239	CTD	56	695	0.125905	3.25104
ML258	CTD	56	695	0.0873251	1.77728
ML311	CTD	56	711	0.270303	13.1475
ML312	CTD	5	184	-0.14144	1.2815
ML320	CTD	49	672	0.2291	9.11407
ML323	GDSC2	78	732	0.0802138	1.64975
ML334	CTD	45	494	-0.0949156	1.55909
MN64	GDSC2	78	732	-0.170438	5.91009
Molibresib	CTD;GDSC1;GDSC2	204	2195	0.321656	50.5494
Momelotinib	CTD	53	674	0.286627	13.9626
Motesanib	GDSC1;GDSC2	152	1555	-0.180557	12.2712
MPS1IN1	GDSC1	68	763	0.171203	6.09637
MST312	CTD;GDSC2	134	1483	0.230114	18.665
Mycophenolic acid	GDSC2	59	604	0.218421	7.72816
Myricetin	CTD	50	690	0.0808793	1.55596
Myriocin	CTD	4	179	-0.116777	0.939302
N228996C1	GDSC1	73	756	-0.0558024	0.966576
N23918957	GDSC1	73	756	-0.23866	11.1965
N2479849A1	GDSC1	73	749	0.150402	4.79048
N2572051A1	GDSC2	59	612	0.29122	13.3391
N27922531	GDSC2	59	612	-0.00308142	0.0282604
N29087691	GDSC2	59	612	-0.0227748	0.255707
N30652181	GDSC2	59	612	0.0555365	0.823909
N9-Isopropyl-olomoucine	CTD	51	667	0.241722	10.0283
Nakiterpiosin	CTD	49	693	0.292233	14.7645
Narciclasine	CTD	56	667	0.330608	18.2111
Navitoclax	CTD;GDSC1;GDSC2	208	2266	0.185886	14.8711
Necrostatin-1	CTD	38	680	0.214854	8.06651
Necrostatin-7	CTD	55	699	0.17274	5.67572
Necrosulfonamide	CTD	45	480	0.377931	17.3224
Nelarabine	CTD;GDSC2	109	1243	-0.0174822	0.440091
Neopeltolide	CTD	7	179	0.145088	1.31695
Neratinib	CTD	56	704	0.119396	3.00087
NG25	GDSC1	71	855	0.175435	21.3296
Niclosamide	CTD	53	693	0.0826041	1.61798
Nilotinib	CTD;GDSC1;GDSC2	205	2250	0.0499262	2.67249
Nintedanib	CTD;GDSC1	119	1436	0.0838344	2.54451
Niraparib	GDSC2	78	731	0.20949	8.59346
NPC-26	CTD	52	667	0.0665794	1.12901
NPK76-II-72-1	GDSC1	68	763	0.29373	16.5986
NSC 74859	CTD	47	674	0.106045	2.35556
NSC207895	GDSC1	68	761	0.163204	5.5817
NSC23766	CTD	49	684	0.262933	11.9626
NSC30930	CTD	54	703	-0.0561791	0.91364
NSC319726	GDSC1	70	753	0.25993	13.0516
NSC48300	CTD	55	695	0.327591	18.5317
NSC632839	CTD	53	700	0.292744	15.0209
NSC87877	GDSC1	71	727	0.00311289	0.0315171
NSC95397	CTD	43	639	0.300182	14.342
NU7441	GDSC1;GDSC2	153	1549	0.207653	11.4793
Nutlin3	CTD	54	684	0.231879	9.52288
Nutlin3a	GDSC1;GDSC2	154	1569	0.115273	4.86645
NVP-ADW742	CTD;GDSC2	130	1471	0.0447585	0.728851
NVP-TAE684	CTD;GDSC1	118	947	-0.0242329	2.31329
NVP231	CTD	55	696	0.258524	11.8539
NVPBHG712	GDSC1	68	763	0.275773	14.7282
NVPBSK805	CTD	52	689	0.211161	8.04383
o6-Benzylguanine	CTD	26	359	0.149422	2.47108
Obatoclax	CTD;GDSC1;GDSC2	185	2076	0.255339	26.2153
OF1	GDSC2	78	732	-0.125843	3.46597
Olaparib	CTD;GDSC1;GDSC2	277	3012	0.231263	14.8439
Oligomycin A	CTD	54	699	0.170895	5.56225
Omipalisib	GDSC1	69	763	0.249539	12.2125
Onalespib	CTD	30	370	0.341031	11.04
Osi-027	CTD;GDSC1;GDSC2	204	2265	0.215162	27.4819
Osi-930	CTD;GDSC1	95	1354	0.252592	13.4288
Osimertinib	GDSC2	79	791	-0.194007	7.97881
OSU-03012	GDSC1	69	722	0.143015	4.23882
Ouabain	CTD	55	714	0.275137	13.6271
Oxaliplatin	CTD;GDSC2	193	2083	0.312382	47.7677
P22077	GDSC2	79	791	0.0638737	1.22475
PAC1	CTD;GDSC1	120	1391	0.274338	16.8528
Paclitaxel	CTD;GDSC1;GDSC2	202	1732	0.0989731	15.0128
PAK5339	GDSC2	60	584	0.277602	11.7305
Palbociclib	GDSC1;GDSC2	154	1532	0.126089	12.6683
Palmostatin B	CTD	43	484	0.059244	0.759451
Pandacostat	CTD	52	680	0.170451	5.39794
Panobinostat	CTD;GDSC1	122	1458	0.296492	29.6513
Parbendazole	CTD	58	709	0.331536	19.3716
PARP0108	GDSC1	74	764	0.0640096	1.1945
PARP9482	GDSC1	74	764	0.0259409	0.343902
PARP9495	GDSC1	74	764	-0.242209	11.6271
Parthenolide	CTD;GDSC1	118	916	0.175663	8.00257
Pazopanib	CTD;GDSC1	121	1417	0.230166	14.9132
PBD288	GDSC2	59	608	0.33633	17.4248
PD153035	CTD	43	503	-0.0300842	0.316953
PD173074	GDSC1;GDSC2	154	1568	0.0295274	0.342603
PD318088	CTD	55	711	-0.135924	3.77211
PDMP	CTD	45	671	0.140535	3.76955
Pelitinib	GDSC1	69	763	0.143984	4.48413
Pemetrexed	GDSC1	70	753	0.263765	13.4168
Pevonedistat	CTD;GDSC1;GDSC2	187	2028	0.243272	25.4218
PF-184	CTD	49	681	0.302884	15.5575
PF3758309	CTD	33	373	0.372338	13.2007
PF4708671	GDSC1;GDSC2	93	997	0.0817251	1.57446
PF4800567	CTD	30	362	0.0479774	0.464706
PF543	CTD;GDSC1	125	1451	0.0996397	1.63041
PF562271	GDSC1	71	727	-0.217588	9.10073
PF573228	CTD	54	699	0.202048	7.52871
PF750	CTD	47	645	0.0886334	1.70553
PFI1	GDSC1;GDSC2	152	1533	0.103509	3.22611
PFI3	GDSC1;GDSC2	148	1418	0.0918079	7.14659
PHA665752	GDSC1	68	256	-0.154588	2.26761
PHA793887	CTD;GDSC1	125	1468	0.313255	38.4381
Phenformin	GDSC1	68	761	0.267377	13.8601
Phloretin	CTD	52	684	0.228945	9.27819
PI103	CTD;GDSC1	123	1463	0.279784	29.9074
PI3Ka4409	GDSC1	74	760	0.111099	2.8729
Picolinici-acid	GDSC2	78	732	-0.0738937	1.44977
Pictilisib	CTD;GDSC1;GDSC2	279	2983	0.129225	8.42684
Pifithrin-alpha	CTD	54	689	0.0935757	1.96658
Pifithrin-mu	CTD	55	693	0.244655	10.6536
PIK93	CTD;GDSC1	119	1441	0.288652	32.4489
Pilaralisib	GDSC1	71	762	-0.000259088	0.00261362
Pinometostat	GDSC2	79	795	-0.00474997	0.0510982
Piperlongumine	CTD;GDSC1;GDSC2	150	1632	0.293388	19.2842
Pitstop2	CTD	41	488	0.11147	1.98297
PL-DI	CTD	50	684	0.318401	17.1965
PLK6522	GDSC1	74	760	0.0950652	2.21824
Pluripotin	CTD	57	709	0.158458	4.93554
PLX4720	CTD;GDSC1;GDSC2	280	3014	0.0597824	4.99105
Podophyllotoxin bromide	GDSC2	60	585	0.287175	12.5186
POMHEX	GDSC2	59	608	0.335782	17.3706
Ponatinib	GDSC1	71	727	0.21992	9.28233
PRL-3 Inhibitor I	CTD	46	681	0.0519553	0.793174
Procarbazine	CTD	45	658	-0.0455148	0.642065
Prochlorperazine	CTD	51	689	0.0753165	1.39254
PRT062607	GDSC2	78	732	0.225589	9.86646
Purmorphamine	CTD	38	663	0.188706	6.2321
PX12	CTD	47	681	0.353275	20.8097
PYR41	CTD	50	680	0.254825	11.2373
Pyrazolanthrone	CTD	56	709	0.116221	2.88273
Pyridostatin	GDSC2	77	785	0.107313	2.78781
Pyrimethamine	GDSC1	68	252	0.127732	1.64975
QL-VIII-58	GDSC1	24	441	-0.00448475	0.034328
QL-X-138	GDSC1	69	763	0.302974	17.6271
QL-XI-92	GDSC1	69	763	0.285726	15.7696
QL-XII-47	GDSC1	71	858	0.08291	6.84575
QL-XII-61	GDSC1	23	419	0.194994	4.38091
QS11	CTD;GDSC1	76	914	0.0309779	0.644751
Quizartinib	CTD;GDSC1	118	1452	0.0985552	4.40055
RAD51 Inhibitor B02	CTD	52	683	0.228187	9.20971
RAF265	CTD	49	552	0.198743	5.95468
RAF9304	GDSC1	74	760	-0.0203136	0.253366
Rapamycin	CTD;GDSC1;GDSC2	205	1746	0.213465	29.2822
Refametinib	GDSC1;GDSC2	222	2260	-0.230907	30.9646
Regorafenib	CTD	55	671	0.0621886	1.02733
Remodelin	GDSC2	31	303	-0.0793395	0.832683
Repligen 136	CTD	37	650	0.178082	5.5157
RG108	CTD	55	696	0.203688	7.62342
Ribociclib	GDSC2	79	790	0.0831914	1.84771
Ricolinostat	GDSC1	71	762	0.282164	15.4157
Rigosertib	CTD	45	676	0.303276	15.4134
RITA	CTD	53	686	0.254676	11.3546
RO3306	GDSC1;GDSC2	153	1557	0.205236	23.1716
RO4929097	CTD	31	357	0.194269	3.88606
Romidepsin	GDSC2	60	585	0.134199	3.18376
RTRAIL	GDSC1	73	749	0.11072	2.82391
Rucaparib	GDSC1;GDSC2	150	1549	-0.072935	1.00854
RUSKI 43	GDSC1	70	753	0.194339	7.60555
Ruxolitinib	CTD;GDSC1;GDSC2	201	2193	0.128032	7.24906
S-Trityl-L-cysteine	GDSC1	66	252	0.222392	4.1343
Sabutoclax	GDSC2	78	732	0.331408	20.3947
Salermide	CTD	39	480	0.168876	3.92082
Salubrinal	GDSC1	67	249	0.24125	4.74473
Sapitinib	GDSC1;GDSC2	153	1557	-0.140131	7.63037
Saracatinib	CTD;GDSC1	122	957	0.0188606	1.20344
Savolitinib	GDSC1;GDSC2	153	1555	0.0527358	1.10793
SB216763	GDSC1;GDSC2	151	1470	-0.0470941	0.313472
SB225002	CTD	54	712	0.268422	12.9586
SB431542	CTD	48	693	0.0668037	1.16115
SB505124	GDSC1;GDSC2	163	1734	0.0654064	5.51904
SB525334	CTD;GDSC1	119	1455	0.0223147	0.689012
SB590885	GDSC1;GDSC2	153	1519	0.0178847	0.24746
SB743921	CTD	58	711	0.311543	17.2464
SCH529074	CTD	50	655	0.0509682	0.754487
SCH772984	GDSC2	79	795	-0.108432	2.86967
SCH79797	CTD	55	711	0.145489	4.24642
SCH900776	GDSC2	77	785	0.280084	15.7033
Schweinfurthin A	GDSC2	60	585	0.391732	22.5918
Seliciclib	GDSC1	69	247	0.0104379	0.069051
Selisistat	CTD;GDSC1	115	1437	0.0557402	1.61377
Selumetinib	CTD;GDSC1;GDSC2	341	3541	-0.196151	38.6631
Semagacestat	CTD	52	705	0.0261436	0.326058
Serdemetan	CTD;GDSC1;GDSC2	202	2213	0.139956	24.5138
SGC0946	GDSC1;GDSC2	152	1516	-0.0637719	4.99443
SGCCBP30	GDSC2	60	585	-0.0766527	1.28735
SGX523	CTD	55	698	0.0390557	0.546682
Shikonin	GDSC1	71	727	0.128633	3.55284
SID 26681509	CTD	49	628	0.150795	4.05849
Sildenafil	CTD	46	682	0.0538818	0.835647
Silmitasertib	CTD	49	670	0.0520683	0.787812
Simvastatin	CTD	33	648	-0.0119227	0.121478
Sinularin	GDSC2	60	585	-0.164693	4.5391
Sitagliptin	CTD	6	180	0.127793	1.08619
SJ-172550	CTD	50	688	0.090162	1.84466
Skepinone-L	CTD	32	366	0.254789	6.42829
SKI-II	CTD	49	680	0.228136	9.13608
SL0101	GDSC1;GDSC2	95	947	0.147978	4.46053
SMER3	CTD	39	604	0.165481	4.56543
SN-38	CTD;GDSC1;GDSC2	258	2962	0.199376	26.1159
SNS-032	CTD	39	658	0.223158	8.41567
SNX-2112	CTD;GDSC1	124	1477	0.304719	33.029
Sonidegib	CTD	47	689	-0.0199693	0.230623
Sorafenib	CTD;GDSC1;GDSC2	201	1741	0.123761	10.5219
Sotrastaurin	CTD	43	493	0.34819	15.1198
Spautin1	CTD	55	692	0.0697194	1.24565
SR1001	CTD	47	685	0.084426	1.64975
SR8278	CTD	4	101	0.00326726	0.00877392
SRII138A	CTD	57	716	0.333171	19.7011
SRT1720	CTD	43	658	0.260618	11.2832
Staurosporine	CTD	7	187	0.162695	1.62525
StemRegenin 1	CTD	51	696	0.144768	4.11862
STF-62247	GDSC1	68	761	0.150166	4.81248
STF31	CTD	51	683	0.246445	10.6108
SU11274	CTD;GDSC1	123	1452	0.169975	8.0033
Sunitinib	CTD;GDSC1	119	941	0.215856	10.7499
SZ4TA2	CTD	31	366	0.0212323	0.171985
T0901317	GDSC1	69	763	0.243065	11.6253
Tacedinaline	CTD	46	498	0.330323	13.8794
Tacrolimus	CTD	49	673	0.206706	7.5544
TAF15496	GDSC2	60	584	-0.088093	1.59517
TAK715	GDSC1	68	766	0.241634	11.5229
Talazoparib	GDSC1;GDSC2	152	1540	0.113238	12.9484
Tamatinib	CTD	51	688	0.126365	3.22695
Tamoxifen	CTD;GDSC1;GDSC2	203	2226	0.0488761	6.11437
Tandutinib	CTD	53	691	0.174365	5.70333
Tanespimycin	CTD;GDSC1;GDSC2	209	2258	-0.133356	22.1737
TANK1366	GDSC1	74	760	-0.114226	3.01233
Taselisib	GDSC2	79	797	0.0713579	1.45967
Temozolomide	CTD;GDSC1;GDSC2	207	2230	0.171852	14.8111
Temsirolimus	CTD;GDSC1;GDSC2	175	1899	0.154393	15.5322
Teniposide	CTD;GDSC2	86	920	0.361697	30.2842
Tenovin-6	GDSC1	71	762	0.251636	12.4202
TG100115	CTD	55	696	0.173637	5.70997
TGX221	CTD;GDSC1	123	953	0.173606	4.94277
Thalidomide	CTD	30	362	0.0898997	1.12378
Thapsigargin	GDSC1	69	722	-0.00515706	0.0530567
Thioctic acid	GDSC2	60	601	-0.253599	10.1518
THR-101	GDSC2	57	602	-0.0140232	0.143271
THR-102	GDSC2	57	602	-0.0461348	0.627088
THR-103	GDSC2	57	602	0.0472689	0.647817
THZ-1-87	GDSC1	3	92	0	0
THZ-2-102-1	GDSC1	68	763	0.316809	19.1739
THZ-2-49	GDSC1	68	763	0.304647	17.7932
THZ-2-98-01	GDSC1	3	92	-0.174675	1.04239
Tigecycline	CTD	23	336	0.27446	6.69897
Tipifarnib	CTD;GDSC1	149	1767	0.180405	14.8864
Tirbanibulin	CTD	46	695	0.329972	18.5751
Tivantinib	CTD	31	369	0.374111	13.1337
Tivozanib	CTD;GDSC1	120	1452	0.15544	6.5599
TL 185	GDSC1	68	763	0.33509	21.3487
TL2105	GDSC1	68	766	0.242564	11.6073
Topotecan	CTD;GDSC2	116	1295	0.321865	31.9498
Torin2	GDSC1	71	762	0.177484	6.51999
Tosedostat	CTD	51	671	0.218439	8.35853
Tovorafenib	CTD	32	368	0.0619315	0.665546
Tozasertib	CTD;GDSC1;GDSC2	90	592	0.237004	9.31688
TPCA1	CTD;GDSC1	122	1464	0.29707	32.9117
Trametinib	CTD;GDSC1;GDSC2	184	1905	-0.168673	28.1302
Tretinoin	CTD;GDSC1;GDSC2	148	1652	0.210142	14.6107
Triazolothiadiazine	CTD	58	710	0.365179	23.3458
Trichostatin A	GDSC1	70	753	0.13444	3.9393
Trifluoperazine	CTD	44	658	0.0185475	0.205512
Triptolide	CTD	57	700	0.178161	6.02182
TT-232	GDSC1	70	753	-0.0503684	0.826814
TTK3146	GDSC1	74	760	-0.0621486	1.13847
Tubastatin A	CTD;GDSC1	91	1093	0.248823	19.1468
TW 37	CTD;GDSC1;GDSC2	151	1757	0.116727	6.67749
TWS119	GDSC1	71	762	-0.0206287	0.258061
Ulixertinib	GDSC2	136	1400	-0.018081	0.851878
ULK14989	GDSC2	60	584	0.269778	11.1192
UMI77	GDSC2	59	612	0.0119317	0.120331
UNC0321	CTD	54	706	0.10014	2.23882
UNC0379	GDSC2	59	608	0.222055	8.00966
UNC0638	CTD;GDSC1;GDSC2	253	2810	0.16898	40.0729
UNC0642	GDSC1	73	739	0.122786	3.32975
UNC1215	GDSC1	73	739	0.19697	7.70115
Uprosertib	GDSC2	137	1339	0.0558845	1.0826
VAF347	CTD	40	460	-0.223069	6.21325
Valdecoxib	CTD	52	676	0.209352	7.79048
Vandetanib	CTD	52	680	-0.0727068	1.30803
VE821	GDSC2	79	786	0.246784	12.4056
Veliparib	CTD;GDSC1;GDSC2	205	2272	-0.027831	1.76297
Vemurafenib	CTD	51	690	0.0542122	0.853872
Venetoclax	CTD;GDSC1;GDSC2	182	1985	0.219623	15.1455
VER155008	CTD	55	705	0.113648	2.76195
Vertex 11e	GDSC1;GDSC2	147	1549	-0.0226094	1.5696
Vinblastine	GDSC1;GDSC2	132	1385	0.232852	20.357
Vincristine	CTD	57	699	0.361579	22.5607
Vinorelbine	GDSC1;GDSC2	150	1515	0.220036	24.0764
Vismodegib	GDSC1;GDSC2	150	1557	0.0387706	0.415076
Vistusertib	GDSC1;GDSC2	134	1344	0.0731341	1.91576
Vorapaxar	CTD	47	691	0.1303	3.39686
Vorinostat	CTD;GDSC1;GDSC2	209	2247	0.314954	56.0564
Voxtalisib	GDSC1	71	762	0.038765	0.580044
VSP348731	GDSC2	60	584	0.155656	4.10679
VTPA	GDSC2	59	604	-0.161102	4.47366
VTPB	GDSC2	59	604	-0.181239	5.51286
VU0155056	CTD	54	694	-0.0353111	0.476254
VX702	GDSC1	73	773	0.0900556	2.05453
WAY362450	CTD	56	702	0.0223562	0.269218
Wee1 Inhibitor	GDSC1;GDSC2	154	1473	0.317048	27.2399
WEHI539	GDSC2	79	796	-0.0250246	0.338187
WH-4-023	GDSC1	66	252	0.0489989	0.416801
WHI-P97	GDSC1	68	763	-0.0355099	0.514279
WIKI4	GDSC2	79	791	-0.140455	4.46471
WntC59	GDSC1;GDSC2	148	1485	-0.00553387	3.21403
WYE125132	GDSC1	71	762	0.201043	8.18376
WZ-1-84	GDSC1	66	252	-0.0206622	0.14691
WZ3105	GDSC1	69	763	0.299818	17.2798
WZ4002	CTD	43	496	0.0941108	1.5391
WZ4003	GDSC2	78	732	0.0174311	0.207608
WZ8040	CTD	50	629	0.180617	5.59688
XAV939	GDSC1;GDSC2	151	1480	-0.0279905	0.817815
Xevinapant	CTD	34	455	0.124807	2.23732
XL765	CTD	53	686	0.148096	4.24565
XMD11-50	GDSC1	3	92	-0.0174675	0.0589858
XMD11-85h	GDSC1	24	441	0.0723425	0.924453
XMD13-2	GDSC1	69	763	0.270081	14.1739
XMD14-99	GDSC1	69	763	0.200102	8.10513
XMD15-27	GDSC1	69	763	0.139726	4.25337
XMD8-85	GDSC1	67	249	0.191212	3.16877
XMD8-92	GDSC1	24	441	0.110384	1.76195
Y39983	GDSC1	68	763	0.255347	12.7375
YK-4-279	CTD;GDSC1;GDSC2	203	2127	0.265726	35.2603
YL54	CTD	45	635	0.231541	8.8041
YM-155	CTD;GDSC1;GDSC2	190	2204	0.24825	30.7377
YM201636	GDSC1	68	763	0.289772	16.1772
Z-Leu-leu-leu-al	CTD;GDSC1;GDSC2	115	703	0.193502	4.85655
Z-LLNle-CHO	GDSC1	66	252	0.283915	6.383
Zebularine	CTD	53	705	0.184872	6.44491
ZG-10	GDSC1	24	441	0.112227	1.80688
Zibotentan	GDSC1	68	763	0.116947	3.12552
ZL049	GDSC1	73	756	0.283624	15.4962
ZL109	GDSC1	73	756	-0.102696	2.50724
ZM447439	GDSC1;GDSC2	153	1550	0.191142	19.995
Zoledronate	GDSC2	60	585	-0.0231393	0.254145
Zorifertinib	GDSC2	79	796	-0.212339	9.47237
ZSTK474	CTD;GDSC1	116	1460	0.185486	15.3699

## Sheet: Fig 6c
Figure 6c: GSK3B inhibitor sensitivity vs. CTNNB1 protein levels in human cancer cell lines
Sample ID	Disease Type	Cell Line (CCLE Name)	CTNNB1 [RPPA]	GSK3Bi Sensitivity avAAC	Category
CL00668	Lung	DMS53_LUNG	-0.287726	2.7952	other
CL02586	Colorectal	SW1116_LARGE_INTESTINE	1.55077	6.55667	other
CL01834	Lung	NCIH1694_LUNG	-0.364313	8.8285	other
CL02120	B-cell	P3HR1_HAEMATOPOIETIC_AND_LYMPHOID_TISSUE	-3.37791	11.5845	B-cell
CL02811	Bladder	UMUC3_URINARY_TRACT	-0.810807	8.77233	other
CL01001	Bone	HOS_BONE	-0.938718	7.18417	other
CL01107	Plasma cell	HUNS1_HAEMATOPOIETIC_AND_LYMPHOID_TISSUE	-3.39557	NA	other
CL02321	Melanoma	RVH421_SKIN	-0.627079	10.232	other
CL01803	Lung	NCIH1184_LUNG	-0.064385	11.523	other
CL02636	Bone	TC71_BONE	-0.389763	8.0945	other
CL01886	Lung	NCIH2227_LUNG	0.616634	1.0895	other
CL02506	Liver	SNU449_LIVER	0.488019	9.33983	other
CL01898	Sarcoma	NCIH28_PLEURA	-3.55387	13.6334	other
CL02097	Ovarian	OV56_OVARY	-0.627228	5.8262	other
CL01195	Ovarian	JHOS4_OVARY	0.07857	3.321	other
CL01355	Esophageal	KYSE450_OESOPHAGUS	0.99173	8.63033	other
CL02292	Ovarian	RMUGS_OVARY	1.13313	NA	other
CL01283	Endometrial	KLE_ENDOMETRIUM	0.363404	13.3817	other
CL01415	CNS	LN229_CENTRAL_NERVOUS_SYSTEM	0.074606	19.368	other
CL02283	Ovarian	RKN_SOFT_TISSUE	-0.491563	9.5405	other
CL02149	Pancreas	PATU8988S_PANCREAS	0.792486	14.3103	other
CL01959	Neuroendocrine	NH6_AUTONOMIC_GANGLIA	0.388947	8.02967	other
CL02364	CNS	SF126_CENTRAL_NERVOUS_SYSTEM	0.447957	8.19071	other
CL02261	Lung	RERFLCAD2_LUNG	-0.032851	5.453	other
CL02094	Colorectal	OUMS23_LARGE_INTESTINE	1.96135	2.242	other
CL02448	Endometrial	SNGM_ENDOMETRIUM	-1.56466	17.7958	other
CL02095	Bone	OUMS27_BONE	0.434424	NA	other
CL01893	Lung	NCIH2347_LUNG	1.72765	4.27167	other
CL02596	Pancreas	SW1990_PANCREAS	0.542589	7.51767	other
CL01025	B-cell	HS611T_HAEMATOPOIETIC_AND_LYMPHOID_TISSUE	-3.89874	10.1695	B-cell
CL02697	B-cell	TOLEDO_HAEMATOPOIETIC_AND_LYMPHOID_TISSUE	-3.40926	4.3055	B-cell
CL02259	Gastric	RERFGC1B_STOMACH	0.294241	2.80633	other
CL01082	Sarcoma	HT1080_SOFT_TISSUE	-0.529709	16.7277	other
CL01869	Lung	NCIH2087_LUNG	0.192614	8.01317	other
CL00599	Ovarian	COV318_OVARY	-0.184157	NA	other
CL01868	Lung	NCIH2085_LUNG	0.333218	5.139	other
CL00261	Kidney	CAKI1_KIDNEY	-0.196142	11.2003	other
CL01931	Colorectal	NCIH716_LARGE_INTESTINE	-1.84091	4.65017	other
CL01864	Lung	NCIH2066_LUNG	-1.34497	1.2715	other
CL01810	Lung	NCIH1341_LUNG	-1.18369	20.199	other
CL01861	Lung	NCIH2029_LUNG	0.686807	4.18614	other
CL02599	Colorectal	SW480_LARGE_INTESTINE	2.52788	NA	other
CL01042	Gastric	HS746T_STOMACH	-0.764833	5.4025	other
CL01471	Lung	LU65_LUNG	-3.46252	3.70533	other
CL02540	Colorectal	SNUC2A_LARGE_INTESTINE	0.89377	6.984	other
CL00952	Endometrial	HEC151_ENDOMETRIUM	0.401244	11.601	other
CL01696	Lung	MSTO211H_PLEURA	-0.334513	12.7236	other
CL02232	B-cell	RAJI_HAEMATOPOIETIC_AND_LYMPHOID_TISSUE	-3.99857	3.05967	B-cell
CL02402	Melanoma	SKMEL1_SKIN	1.04178	3.149	other
CL01189	Liver	JHH7_LIVER	0.615151	3.143	other
CL00031	Bladder	5637_URINARY_TRACT	-0.29077	12.3855	other
CL00918	Breast	HCC38_BREAST	1.12309	6.935	other
CL00680	Breast	DU4475_BREAST	1.48548	7.1488	other
CL01823	Lung	NCIH1573_LUNG	-0.071662	6.994	other
CL01914	Colorectal	NCIH508_LARGE_INTESTINE	1.76559	8.43917	other
CL01829	Lung	NCIH1651_LUNG	-0.135902	5.45275	other
CL02433	Sarcoma	SKUT1_SOFT_TISSUE	-2.03868	7.79417	other
CL01542	Breast	MDAMB175VII_BREAST	-0.286411	1.49033	other
CL02578	B-cell	SUPB15_HAEMATOPOIETIC_AND_LYMPHOID_TISSUE	-3.01854	20.9357	B-cell
CL00130	CNS	BECKER_CENTRAL_NERVOUS_SYSTEM	-0.182785	7.419	other
CL01888	Lung	NCIH226_LUNG	1.43826	8.95633	other
CL01830	Lung	NCIH1666_LUNG	0.377713	8.37383	other
CL02595	CNS	SW1783_CENTRAL_NERVOUS_SYSTEM	0.497682	12.7247	other
CL01173	Lung	ISTMES1_PLEURA	-0.630901	12.3563	other
CL01836	Lung	NCIH1734_LUNG	-0.459582	10.8065	other
CL01892	Lung	NCIH2342_LUNG	0.793504	4.247	other
CL00686	Lung	EBC1_LUNG	1.1537	7.1815	other
CL01061	Melanoma	HS936T_SKIN	-0.535844	0.967333	other
CL01904	Lung	NCIH322_LUNG	1.94751	6.034	other
CL02137	Pancreas	PANC1_PANCREAS	-0.959555	NA	other
CL01890	Lung	NCIH2291_LUNG	0.459281	4.83729	other
CL02624	Breast	T47D_BREAST	0.22665	2.96817	other
CL00139	Head and Neck	BICR16_UPPER_AERODIGESTIVE_TRACT	1.17111	5.212	other
CL02643	Esophageal	TE10_OESOPHAGUS	1.96639	4.58414	other
CL02408	Melanoma	SKMEL28_SKIN	-0.700317	4.14386	other
CL00145	Head and Neck	BICR6_UPPER_AERODIGESTIVE_TRACT	0.718726	6.98967	other
CL00137	Head and Neck	BHY_UPPER_AERODIGESTIVE_TRACT	1.68047	5.519	other
CL02376	Melanoma	SH4_SKIN	-0.716554	8.41867	other
CL01329	Breast	KPL1_BREAST	0.156566	2.686	other
CL00483	Thyroid	CGTHW1_THYROID	1.10966	13.2478	other
CL02717	Kidney	TUHR4TKB_KIDNEY	-0.192817	6.409	other
CL01455	Colorectal	LS123_LARGE_INTESTINE	0.070845	9.81767	other
CL01005	Pancreas	HPAC_PANCREAS	0.827036	6.10167	other
CL02238	Kidney	RCC10RGB_KIDNEY	0.485522	7.4792	other
CL01191	Ovarian	JHOM1_OVARY	0.5217	5.577	other
CL02555	Pancreas	SU8686_PANCREAS	0.697162	7.3705	other
CL00915	Lung	HCC33_LUNG	-0.640141	2.349	other
CL02656	Esophageal	TE6_OESOPHAGUS	0.915705	4.94233	other
CL01190	Ovarian	JHOC5_OVARY	-0.004233	13.7163	other
CL00086	Lung	ACCMESO1_PLEURA	0.30856	4.89333	other
CL00154	B-cell	BL41_HAEMATOPOIETIC_AND_LYMPHOID_TISSUE	-4.38687	15.5366	B-cell
CL02463	Head and Neck	SNU1214_UPPER_AERODIGESTIVE_TRACT	-0.670968	7.135	other
CL00585	Lung	CORL105_LUNG	-0.12765	6.36567	other
CL01412	Gastric	LMSU_STOMACH	-0.469205	5.35733	other
CL02462	Colorectal	SNU1197_LARGE_INTESTINE	0.231849	NA	other
CL00563	Lung	COLO668_LUNG	0.311808	6.3496	other
CL02083	Kidney	OSRC2_KIDNEY	0.955125	8.1635	other
CL02131	Pancreas	PANC0203_PANCREAS	0.336342	2.93583	other
CL00535	Melanoma	CJM_SKIN	1.29673	6.358	other
CL00141	Head and Neck	BICR22_UPPER_AERODIGESTIVE_TRACT	-0.010864	4.82567	other
CL02688	CNS	TM31_CENTRAL_NERVOUS_SYSTEM	-0.102563	9.65633	other
CL02465	Kidney	SNU1272_KIDNEY	0.300862	5.26767	other
CL01332	Neuroendocrine	KPNRTBM1_AUTONOMIC_GANGLIA	0.062191	1.123	other
CL00140	Head and Neck	BICR18_UPPER_AERODIGESTIVE_TRACT	0.678141	9.354	other
CL02653	Esophageal	TE4_OESOPHAGUS	1.18083	9.888	other
CL02176	Plasma cell	PCM6_HAEMATOPOIETIC_AND_LYMPHOID_TISSUE	-3.26453	NA	other
CL00687	Neuroendocrine	ECC10_STOMACH	0.188427	5.50833	other
CL02714	Kidney	TUHR14TKB_KIDNEY	1.47885	10.386	other
CL02916	Head and Neck	YD15_SALIVARY_GLAND	0.525027	6.52367	other
CL02777	Bladder	UBLC1_URINARY_TRACT	0.632387	16.026	other
CL00691	Esophageal	ECGI10_OESOPHAGUS	1.59662	4.5115	other
CL00623	Colorectal	CW2_LARGE_INTESTINE	-0.386852	4.353	other
CL02527	Liver	SNU761_LIVER	1.05164	5.92933	other
CL02518	Colorectal	SNU61_LARGE_INTESTINE	0.825902	6.9204	other
CL01851	Lung	NCIH1915_LUNG	-0.037812	10.3552	other
CL02496	Pancreas	SNU324_PANCREAS	0.679636	NA	other
CL02915	Head and Neck	YD10B_UPPER_AERODIGESTIVE_TRACT	0.707586	14.536	other
CL00906	Lung	HCC2279_LUNG	-0.193331	11.7457	other
CL02713	Kidney	TUHR10TKB_KIDNEY	0.732581	10.652	other
CL00954	Endometrial	HEC1B_ENDOMETRIUM	-1.23937	1.66933	other
CL02672	Gastric	TGBC11TKB_STOMACH	0.668574	1.06033	other
CL02107	Ovarian	OVK18_OVARY	-2.83656	2.8382	other
CL02456	Endometrial	SNU1077_ENDOMETRIUM	0.608564	13.0103	other
CL00887	Lung	HCC1588_LUNG	0.773473	13.3603	other
CL02484	Pancreas	SNU213_PANCREAS	-0.212792	1.21467	other
CL01083	Colorectal	HT115_LARGE_INTESTINE	-0.789844	13.7119	other
CL02648	Esophageal	TE14_OESOPHAGUS	-0.182395	7.00433	other
CL02659	Esophageal	TE8_OESOPHAGUS	-0.238118	14.25	other
CL02516	Gastric	SNU520_STOMACH	1.04712	NA	other
CL01202	Endometrial	JHUEM3_ENDOMETRIUM	-0.096926	23.4047	other
CL01401	Liver	LI7_LIVER	0.523755	19.544	other
CL01942	Lung	NCIH838_LUNG	-1.08916	5.53214	other
CL02460	Ovarian	SNU119_OVARY	0.983188	14.1547	other
CL02451	Colorectal	SNU1033_LARGE_INTESTINE	2.48582	16.3535	other
CL02543	Colorectal	SNUC5_LARGE_INTESTINE	0.800815	11.9512	other
CL00822	Gastric	GSS_STOMACH	0.778244	18.3213	other
CL00873	Lung	HCC1171_LUNG	0.557883	6.35367	other
CL02542	Colorectal	SNUC4_LARGE_INTESTINE	0.770645	5.49733	other
CL02519	Gastric	SNU620_STOMACH	1.4512	7.545	other
CL00688	Neuroendocrine	ECC12_STOMACH	0.141716	2.4982	other
CL00823	Gastric	GSU_STOMACH	-2.74371	0	other
CL01192	Ovarian	JHOM2B_OVARY	1.75184	NA	other
CL01543	Breast	MDAMB231_BREAST	-0.783397	6.189	other
CL02099	Ovarian	OV90_OVARY	-0.146159	2.664	other
CL02314	B-cell	RS411_HAEMATOPOIETIC_AND_LYMPHOID_TISSUE	-3.88564	21.5817	B-cell
CL02113	Ovarian	OVTOKO_OVARY	-2.39014	11.6415	other
CL02102	Ovarian	OVCAR4_OVARY	0.894563	7.85633	other
CL00986	Liver	HLF_LIVER	-1.01898	5.91	other
CL00942	Colorectal	HCT15_LARGE_INTESTINE	1.65239	9.02067	other
CL02591	Colorectal	SW1463_LARGE_INTESTINE	2.10933	6.862	other
CL02367	CNS	SF295_CENTRAL_NERVOUS_SYSTEM	0.419836	4.67757	other
CL02873	Melanoma	WM115_SKIN	0.400422	8.46333	other
CL01186	Liver	JHH4_LIVER	-0.054961	7.46967	other
CL02063	Esophageal	OE33_OESOPHAGUS	-1.69478	9.15417	other
CL00293	Colorectal	CCK81_LARGE_INTESTINE	1.08526	5.826	other
CL01184	Liver	JHH1_LIVER	0.517106	4.91417	other
CL02387	Bone	SJSA1_BONE	0.188962	4.97917	other
CL01887	Lung	NCIH2228_LUNG	-0.327964	6.099	other
CL02262	Lung	RERFLCAI_LUNG	-3.56014	6.86267	other
CL02413	Lung	SKMES1_LUNG	0.03218	8.67767	other
CL01916	Lung	NCIH520_LUNG	2.15113	4.04711	other
CL01187	Liver	JHH5_LIVER	0.953307	10.2507	other
CL00777	Gastric	FU97_STOMACH	-1.25226	1.162	other
CL00579	Melanoma	COLO800_SKIN	-0.500448	6.78871	other
CL02287	Endometrial	RL952_ENDOMETRIUM	1.37624	3.1845	other
CL01177	Bladder	J82_URINARY_TRACT	0.033103	6.79467	other
CL00884	Lung	HCC15_LUNG	1.00358	4.1885	other
CL01480	CNS	M059K_CENTRAL_NERVOUS_SYSTEM	0.041453	10.7183	other
CL00278	Lung	CALU6_LUNG	-1.74714	5.99733	other
CL02400	Lung	SKLU1_LUNG	-3.11909	6.1925	other
CL02610	Lung	SW900_LUNG	0.749487	NA	other
CL02772	Melanoma	UACC62_SKIN	-0.736887	9.267	other
CL01598	Endometrial	MFE280_ENDOMETRIUM	0.893938	3.74467	other
CL01600	Endometrial	MFE319_ENDOMETRIUM	0.753023	3.07467	other
CL01599	Endometrial	MFE296_ENDOMETRIUM	-1.88224	5.71417	other
CL00811	CNS	GOS3_CENTRAL_NERVOUS_SYSTEM	0.544593	3.94733	other
CL00805	Sarcoma	GI1_CENTRAL_NERVOUS_SYSTEM	-0.057192	12.4836	other
CL02167	Lung	PC14_LUNG	-0.251241	11.9163	other
CL01354	Esophageal	KYSE410_OESOPHAGUS	-0.125403	10.0048	other
CL00057	Rhabdoid	A204_SOFT_TISSUE	-1.23422	14.4878	other
CL02147	Pancreas	PATU8902_PANCREAS	0.478415	8.434	other
CL01938	Lung	NCIH810_LUNG	0.103988	9.095	other
CL02266	Lung	RERFLCMS_LUNG	-1.06842	4.91486	other
CL01360	B-cell	L1236_HAEMATOPOIETIC_AND_LYMPHOID_TISSUE	-2.65408	13.3265	B-cell
CL00644	Pancreas	DANG_PANCREAS	0.340087	6.337	other
CL01912	Lung	NCIH460_LUNG	0.575908	2.8659	other
CL01348	Esophageal	KYSE140_OESOPHAGUS	0.26127	6.5844	other
CL01350	Esophageal	KYSE180_OESOPHAGUS	0.48825	7.22017	other
CL01112	Pancreas	HUPT3_PANCREAS	-0.122266	6.108	other
CL00692	Endometrial	EFE184_ENDOMETRIUM	-0.510371	9.07633	other
CL00797	Gastric	GCIY_STOMACH	0.433142	7.095	other
CL02374	Gastric	SH10TC_STOMACH	-0.72543	6.267	other
CL00904	Breast	HCC2218_BREAST	-2.68794	8.78114	other
CL01304	Plasma cell	KMS21BM_HAEMATOPOIETIC_AND_LYMPHOID_TISSUE	-2.60257	40.357	other
CL01305	Plasma cell	KMS26_HAEMATOPOIETIC_AND_LYMPHOID_TISSUE	-1.56208	21.7337	other
CL01306	Plasma cell	KMS27_HAEMATOPOIETIC_AND_LYMPHOID_TISSUE	-2.34234	8.62233	other
CL01307	Plasma cell	KMS28BM_HAEMATOPOIETIC_AND_LYMPHOID_TISSUE	-2.78384	15.408	other
CL01311	CNS	KNS60_CENTRAL_NERVOUS_SYSTEM	0.399749	10.9025	other
CL01313	CNS	KNS81_CENTRAL_NERVOUS_SYSTEM	0.700326	9.325	other
CL01334	Neuroendocrine	KPNSI9S_AUTONOMIC_GANGLIA	-0.584401	12.3787	other
CL01472	Lung	LU99_LUNG	-1.10017	6.67933	other
CL01309	Plasma cell	KMS34_HAEMATOPOIETIC_AND_LYMPHOID_TISSUE	-2.07827	13.534	other
CL01616	Gastric	MKN1_STOMACH	-2.01347	6.37217	other
CL01620	Gastric	MKN74_STOMACH	1.46786	8.10883	other
CL01324	Pancreas	KP3_PANCREAS	1.50155	8.3605	other
CL01275	Plasma cell	KHM1B_HAEMATOPOIETIC_AND_LYMPHOID_TISSUE	-3.18538	5.626	other
CL01067	Head and Neck	HSC2_UPPER_AERODIGESTIVE_TRACT	2.17634	7.35083	other
CL01273	CNS	KG1C_CENTRAL_NERVOUS_SYSTEM	-0.744358	8.188	other
CL01106	Liver	HUH7_LIVER	0.87621	5.193	other
CL01296	Kidney	KMRC20_KIDNEY	1.54971	1.90267	other
CL01100	Bile duct	HUCCT1_BILIARY_TRACT	-0.017968	7.22583	other
CL00074	B-cell	A4FUK_HAEMATOPOIETIC_AND_LYMPHOID_TISSUE	-2.87561	12.043	B-cell
CL01250	CNS	KALS1_CENTRAL_NERVOUS_SYSTEM	0.174844	9.688	other
CL00950	Endometrial	HEC108_ENDOMETRIUM	-0.110082	0.469	other
CL01103	Bile duct	HUH28_BILIARY_TRACT	1.60719	14.442	other
CL00956	Endometrial	HEC265_ENDOMETRIUM	1.60397	2.682	other
CL00264	Lung	CAL12T_LUNG	0.694902	7.67886	other
CL00070	B-cell	A3KAW_HAEMATOPOIETIC_AND_LYMPHOID_TISSUE	-3.42722	16.8698	B-cell
CL02427	Neuroendocrine	SKNSH_AUTONOMIC_GANGLIA	-0.115996	9.09483	other
CL00897	Breast	HCC1954_BREAST	1.23758	8.2215	other
CL00279	Breast	CAMA1_BREAST	-2.02269	2.24783	other
CL00959	Endometrial	HEC6_ENDOMETRIUM	2.14572	0.783667	other
CL00094	CNS	AM38_CENTRAL_NERVOUS_SYSTEM	0.516709	1.149	other
CL00957	Endometrial	HEC50B_ENDOMETRIUM	0.770693	9.87667	other
CL01068	Head and Neck	HSC3_UPPER_AERODIGESTIVE_TRACT	-0.813738	4.828	other
CL01070	Head and Neck	HSC4_UPPER_AERODIGESTIVE_TRACT	1.96249	8.22533	other
CL01299	Plasma cell	KMS11_HAEMATOPOIETIC_AND_LYMPHOID_TISSUE	-2.49825	14.3347	other
CL01328	Pancreas	KP4_PANCREAS	-1.0611	5.4525	other
CL01269	Gastric	KE39_STOMACH	-1.38721	3.34567	other
CL02852	Kidney	VMRCRCW_KIDNEY	0.044386	9.2016	other
CL00974	Gastric	HGC27_STOMACH	-0.33004	7.1	other
CL01474	Lung	LUDLU1_LUNG	0.888999	11.2313	other
CL01101	Gastric	HUG1N_STOMACH	-0.461347	10.3867	other
CL02728	Plasma cell	U266B1_HAEMATOPOIETIC_AND_LYMPHOID_TISSUE	-3.54674	8.32933	other
CL01994	Gastric	NUGC4_STOMACH	-2.78172	12.1463	other
CL00988	Breast	HMC18_BREAST	-3.50998	0.506	other
CL00286	CNS	CAS1_CENTRAL_NERVOUS_SYSTEM	0.777382	9.99867	other
CL01292	Plasma cell	KMM1_HAEMATOPOIETIC_AND_LYMPHOID_TISSUE	-2.09101	10.0627	other
CL00586	Lung	CORL23_LUNG	0.169463	4.927	other
CL01675	Lung	MORCPR_LUNG	-1.53468	2.496	other
CL00864	Lung	HARA_LUNG	0.789866	6.07767	other
CL02428	Ovarian	SKOV3_OVARY	-0.063012	10.4192	other
CL01006	Pancreas	HPAFII_PANCREAS	1.54521	6.931	other
CL01528	B-cell	MC116_HAEMATOPOIETIC_AND_LYMPHOID_TISSUE	-3.67729	18.2067	B-cell
CL01822	Lung	NCIH1568_LUNG	1.62027	7.73683	other
CL00257	B-cell	CA46_HAEMATOPOIETIC_AND_LYMPHOID_TISSUE	-3.86868	12.2884	B-cell
CL00073	Kidney	A498_KIDNEY	0.176753	21.339	other
CL00123	B-cell	BCP1_HAEMATOPOIETIC_AND_LYMPHOID_TISSUE	-1.05682	NA	B-cell
CL00077	Bone	A673_BONE	-0.3242	12.0255	other
CL00108	Breast	AU565_BREAST	-3.5626	9.67367	other
CL00558	Colorectal	COLO201_LARGE_INTESTINE	1.35163	0.813667	other
CL00282	Pancreas	CAPAN1_PANCREAS	-0.366789	12.0004	other
CL01821	Lung	NCIH1563_LUNG	0.029833	10.0918	other
CL01908	Lung	NCIH358_LUNG	1.99294	11.1282	other
CL00482	Pancreas	CFPAC1_PANCREAS	-0.235443	4.67483	other
CL01967	Ovarian	NIHOVCAR3_OVARY	2.1118	7.098	other
CL01828	Lung	NCIH1650_LUNG	1.85773	12.1288	other
CL01841	Lung	NCIH1793_LUNG	-2.24561	4.141	other
CL01818	Lung	NCIH1437_LUNG	1.21847	10.7413	other
CL01312	Lung	KNS62_LUNG	2.36506	2.339	other
CL01020	Breast	HS578T_BREAST	0.471472	11.8827	other
CL00179	Breast	BT20_BREAST	0.381017	4.45667	other
CL02424	Bone	SKNMC_BONE	-0.682366	7.34833	other
CL00742	Head and Neck	FADU_UPPER_AERODIGESTIVE_TRACT	0.967922	9.5926	other
CL01545	Breast	MDAMB361_BREAST	-0.405634	5.55667	other
CL01549	Breast	MDAMB436_BREAST	-0.608201	2.54167	other
CL00647	B-cell	DB_HAEMATOPOIETIC_AND_LYMPHOID_TISSUE	-3.98969	13.7362	B-cell
CL02251	Bone	RDES_BONE	-3.13836	NA	other
CL00266	Head and Neck	CAL27_UPPER_AERODIGESTIVE_TRACT	0.822775	7.14517	other
CL01592	Sarcoma	MESSA_SOFT_TISSUE	-3.61969	8.697	other
CL02587	Lung	SW1271_LUNG	-1.01615	7.70383	other
CL01840	Lung	NCIH1792_LUNG	1.16707	13.4982	other
CL00798	Sarcoma	GCT_SOFT_TISSUE	-0.101011	20.928	other
CL02388	Breast	SKBR3_BREAST	-3.28959	1.808	other
CL02475	Gastric	SNU16_STOMACH	1.04127	12.732	other
CL01939	Lung	NCIH82_LUNG	-1.12907	10.534	other
CL01951	Gastric	NCIN87_STOMACH	-2.24167	9.37067	other
CL02734	Bone	U2OS_BONE	0.930322	10.5503	other
CL00850	CNS	H4_CENTRAL_NERVOUS_SYSTEM	0.98273	15.5347	other
CL00871	Breast	HCC1143_BREAST	1.23802	6.572	other
CL02617	Bladder	T24_URINARY_TRACT	-0.195251	8.20143	other
CL00785	Rhabdoid	G401_SOFT_TISSUE	-1.22575	7.2905	other
CL00895	Breast	HCC1937_BREAST	0.15134	8.52783	other
CL00886	Breast	HCC1569_BREAST	0.383382	8.6155	other
CL02060	Gastric	OCUM1_STOMACH	1.63061	24.3433	other
CL02333	Bone	SAOS2_BONE	-0.308168	4.83567	other
CL00631	CNS	D283MED_CENTRAL_NERVOUS_SYSTEM	-0.931958	9.98483	other
CL02347	Head and Neck	SCC9_UPPER_AERODIGESTIVE_TRACT	1.79641	7.19717	other
CL00878	Breast	HCC1395_BREAST	1.53178	8.20783	other
CL01975	CNS	NMCG1_CENTRAL_NERVOUS_SYSTEM	0.881489	9.75317	other
CL02661	Endometrial	TEN_ENDOMETRIUM	1.42149	NA	other
CL02660	Esophageal	TE9_OESOPHAGUS	0.383112	4.4125	other
CL01310	CNS	KNS42_CENTRAL_NERVOUS_SYSTEM	0.870072	4.35129	other
CL01358	Esophageal	KYSE520_OESOPHAGUS	0.276954	6.566	other
CL01352	Esophageal	KYSE270_OESOPHAGUS	-4.13451	5.81567	other
CL01200	Endometrial	JHUEM1_ENDOMETRIUM	0.611176	9.85133	other
CL02919	CNS	YH13_CENTRAL_NERVOUS_SYSTEM	0.621487	11.1142	other
CL01122	Lung	IALM_LUNG	0.738282	5.4564	other
CL01863	Sarcoma	NCIH2052_PLEURA	0.33931	2.4115	other
CL02423	Neuroendocrine	SKNFI_AUTONOMIC_GANGLIA	0.751402	6.54133	other
CL02419	Neuroendocrine	SKNAS_AUTONOMIC_GANGLIA	-0.171359	7.43267	other
CL00788	B-cell	GA10_HAEMATOPOIETIC_AND_LYMPHOID_TISSUE	-3.32254	19.1974	B-cell
CL02501	Liver	SNU398_LIVER	-0.711654	3.39717	other
CL02505	Liver	SNU423_LIVER	-0.089712	10.3776	other
CL02346	Head and Neck	SCC4_UPPER_AERODIGESTIVE_TRACT	1.04173	5.17367	other
CL00683	B-cell	EB1_HAEMATOPOIETIC_AND_LYMPHOID_TISSUE	-3.62393	28.716	B-cell
CL00874	Breast	HCC1187_BREAST	0.772513	10.3983	other
CL02500	Liver	SNU387_LIVER	0.370281	8.18183	other
CL00646	B-cell	DAUDI_HAEMATOPOIETIC_AND_LYMPHOID_TISSUE	-3.41038	11.227	B-cell
CL01081	B-cell	HT_HAEMATOPOIETIC_AND_LYMPHOID_TISSUE	-4.08214	3.47171	B-cell
CL01212	B-cell	JM1_HAEMATOPOIETIC_AND_LYMPHOID_TISSUE	-3.35592	19.0569	B-cell
CL00241	Colorectal	C2BBE1_LARGE_INTESTINE	0.809255	5.8275	other
CL02392	Bone	SKES1_BONE	-1.07971	9.6825	other
CL00232	Pancreas	BXPC3_PANCREAS	2.24851	15.0148	other
CL01811	Lung	NCIH1355_LUNG	-2.35904	6.026	other
CL02514	Gastric	SNU5_STOMACH	-2.39972	5.30567	other
CL02509	Liver	SNU475_LIVER	1.55775	7.31133	other
CL00955	Endometrial	HEC251_ENDOMETRIUM	1.94873	1.49433	other
CL00930	Lung	HCC95_LUNG	0.535835	3.14267	other
CL00022	Bladder	253J_URINARY_TRACT	0.689934	11.8457	other
CL00883	Lung	HCC1438_LUNG	0.357675	5.928	other
CL00023	Bladder	253JBV_URINARY_TRACT	-0.337373	12.9945	other
CL02309	Melanoma	RPMI7951_SKIN	-0.679762	20.034	other
CL02454	Head and Neck	SNU1066_UPPER_AERODIGESTIVE_TRACT	1.47946	0.546333	other
CL02453	Head and Neck	SNU1041_UPPER_AERODIGESTIVE_TRACT	1.10626	0.504667	other
CL00900	Lung	HCC2108_LUNG	-0.798836	8.26	other
CL00576	Melanoma	COLO783_SKIN	0.996483	7.12125	other
CL00877	Lung	HCC1359_LUNG	-1.73587	NA	other
CL00143	Head and Neck	BICR31_UPPER_AERODIGESTIVE_TRACT	-0.869089	2.1964	other
CL00600	Ovarian	COV362_OVARY	0.164998	19.5583	other
CL00577	Melanoma	COLO792_SKIN	-0.445374	7.17133	other
CL00602	Ovarian	COV434_OVARY	-0.835312	10.484	other
CL02903	Melanoma	WM983B_SKIN	-0.248205	7.23333	other
CL01460	Colorectal	LS513_LARGE_INTESTINE	0.778982	11.7803	other
CL01875	Lung	NCIH2110_LUNG	0.587218	3.03429	other
CL00485	Lung	CHAGOK1_LUNG	0.615088	5.774	other
CL00667	Lung	DMS454_LUNG	0.557523	12.449	other
CL00776	Thyroid	FTC238_THYROID	0.029091	10.7123	other
CL00666	Lung	DMS273_LUNG	-1.00452	5.173	other
CL00774	Thyroid	FTC133_THYROID	0.393319	2.17033	other
CL00592	Lung	CORL311_LUNG	-1.29188	NA	other
CL01889	Lung	NCIH2286_LUNG	-2.0529	4.927	other
CL02900	Melanoma	WM793_SKIN	0.188988	14.5543	other
CL00082	Kidney	A704_KIDNEY	0.311662	11.8933	other
CL01548	Melanoma	MDAMB435S_SKIN	-0.403387	12.4587	other
CL02879	Melanoma	WM1799_SKIN	0.278863	3.027	other
CL01596	Melanoma	MEWO_SKIN	0.273502	9.41167	other
CL02902	Melanoma	WM88_SKIN	-0.43749	7.76633	other
CL01867	Lung	NCIH2081_LUNG	0.41352	1.63233	other
CL01800	Lung	NCIH1092_LUNG	-0.657304	0.160333	other
CL02608	Colorectal	SW837_LARGE_INTESTINE	1.55263	8.59067	other
CL01188	Liver	JHH6_LIVER	1.00491	7.14167	other
CL01144	Melanoma	IGR1_SKIN	-0.488438	8.601	other
CL01801	Lung	NCIH1105_LUNG	-0.314529	7.00033	other
CL01817	Lung	NCIH1436_LUNG	-1.61298	1.4015	other
CL01848	Lung	NCIH1876_LUNG	-0.224229	5.00533	other
CL00588	Lung	CORL24_LUNG	1.47268	NA	other
CL00604	Ovarian	COV644_OVARY	0.657088	6.05567	other
CL00813	Colorectal	GP2D_LARGE_INTESTINE	1.13296	12.2067	other
CL02180	Head and Neck	PECAPJ15_UPPER_AERODIGESTIVE_TRACT	0.318857	4.50314	other
CL00597	Lung	CORL88_LUNG	0.501426	0.682	other
CL00598	Lung	CORL95_LUNG	-0.809377	6.10767	other
CL02183	Head and Neck	PECAPJ49_UPPER_AERODIGESTIVE_TRACT	0.186884	7.49067	other
CL02181	Head and Neck	PECAPJ34CLONEC12_UPPER_AERODIGESTIVE_TRACT	0.080767	7.38567	other
CL02182	Head and Neck	PECAPJ41CLONED2_UPPER_AERODIGESTIVE_TRACT	0.442715	6.00233	other
CL02098	Ovarian	OV7_OVARY	0.08747	13.73	other
CL01092	Colorectal	HT55_LARGE_INTESTINE	2.40558	5.95567	other
CL02016	Ovarian	OAW42_OVARY	-1.26032	6.13283	other
CL01553	Colorectal	MDST8_LARGE_INTESTINE	0.517979	8.85667	other
CL02015	Ovarian	OAW28_OVARY	0.938573	4.81633	other
CL02565	Pancreas	SUIT2_PANCREAS	-0.934937	1.78363	other
CL02398	Liver	SKHEP1_LIVER	-1.76137	7.44267	other
CL02105	Ovarian	OVCAR8_OVARY	0.667869	5.53933	other
CL01882	Lung	NCIH2172_LUNG	0.345444	3.70657	other
CL01171	Endometrial	ISHIKAWAHERAKLIO02ER_ENDOMETRIUM	1.89428	0.399	other
CL01920	Lung	NCIH596_LUNG	0.132681	1.089	other
CL01924	Lung	NCIH650_LUNG	-2.92073	8.73	other
CL02593	Lung	SW1573_LUNG	-2.83138	10.5738	other
CL02109	Ovarian	OVMANA_OVARY	-0.656981	NA	other
CL02391	Colorectal	SKCO1_LARGE_INTESTINE	0.493523	11.5134	other
CL02914	Pancreas	YAPC_PANCREAS	0.673674	2.3735	other
CL01084	Bladder	HT1197_URINARY_TRACT	2.61472	8.6035	other
CL00059	Head and Neck	A253_SALIVARY_GLAND	1.17478	7.0582	other
CL00917	Lung	HCC366_LUNG	-1.10234	7.40067	other
CL00657	CNS	DKMG_CENTRAL_NERVOUS_SYSTEM	0.256234	9.02117	other
CL02499	Kidney	SNU349_KIDNEY	1.09737	NA	other
CL02805	Bladder	UMUC1_URINARY_TRACT	1.24039	7.96733	other
CL01723	B-cell	NAMALWA_HAEMATOPOIETIC_AND_LYMPHOID_TISSUE	-3.86759	11.9085	B-cell
CL01901	Lung	NCIH292_LUNG	2.42763	7.99675	other
CL00033	Ovarian	59M_OVARY	0.316378	NA	other
CL02722	CNS	U118MG_CENTRAL_NERVOUS_SYSTEM	0.229895	7.62667	other
CL00893	Lung	HCC1833_LUNG	1.03072	4.25333	other
CL02275	Sarcoma	RH30_SOFT_TISSUE	-0.060953	7.86467	other
CL02638	Bladder	TCCSUP_URINARY_TRACT	-0.080058	5.4145	other
CL02517	Gastric	SNU601_STOMACH	-2.64073	8.02	other
CL00268	Head and Neck	CAL33_UPPER_AERODIGESTIVE_TRACT	0.670408	9.0445	other
CL02522	Gastric	SNU668_STOMACH	-1.17904	4.52367	other
CL00590	Lung	CORL279_LUNG	-0.283353	6.385	other
CL00793	CNS	GB1_CENTRAL_NERVOUS_SYSTEM	0.818813	6.17333	other
CL01341	Ovarian	KURAMOCHI_OVARY	1.16345	9.0105	other
CL00568	Endometrial	COLO684_ENDOMETRIUM	-0.502642	5.2634	other
CL02523	Endometrial	SNU685_ENDOMETRIUM	-0.237702	7.99167	other
CL02534	Liver	SNU886_LIVER	0.608986	15.719	other
CL01781	Gastric	NCCSTCK140_STOMACH	0.664304	31.916	other
CL01906	Lung	NCIH3255_LUNG	1.75552	2.4895	other
CL02524	Gastric	SNU719_STOMACH	-0.166453	1.932	other
CL02513	CNS	SNU489_CENTRAL_NERVOUS_SYSTEM	0.23456	6.49033	other
CL02530	Colorectal	SNU81_LARGE_INTESTINE	1.3346	6.095	other
CL00058	Melanoma	A2058_SKIN	0.369126	8.2725	other
CL02452	Colorectal	SNU1040_LARGE_INTESTINE	0.870117	3.037	other
CL02455	Head and Neck	SNU1076_UPPER_AERODIGESTIVE_TRACT	1.36196	3.72633	other
CL02478	Colorectal	SNU175_LARGE_INTESTINE	0.932919	NA	other
CL02502	Colorectal	SNU407_LARGE_INTESTINE	1.66027	5.4862	other
CL02483	CNS	SNU201_CENTRAL_NERVOUS_SYSTEM	0.770845	11.7915	other
CL01303	Plasma cell	KMS20_HAEMATOPOIETIC_AND_LYMPHOID_TISSUE	-3.44197	10.529	other
CL02485	Gastric	SNU216_STOMACH	-0.843719	7.47167	other
CL02461	Bile duct	SNU1196_BILIARY_TRACT	0.705361	5.21167	other
CL02457	Bile duct	SNU1079_BILIARY_TRACT	0.382498	31.023	other
CL00876	Lung	HCC1195_LUNG	0.253525	11.9717	other
CL01945	Lung	NCIH854_LUNG	1.26484	NA	other
CL02508	CNS	SNU466_CENTRAL_NERVOUS_SYSTEM	0.615477	17.5157	other
CL02917	Head and Neck	YD38_UPPER_AERODIGESTIVE_TRACT	0.782258	1.85167	other
CL02458	CNS	SNU1105_CENTRAL_NERVOUS_SYSTEM	1.04067	7.16833	other
CL02494	Colorectal	SNU283_LARGE_INTESTINE	1.00272	1.691	other
CL02507	Head and Neck	SNU46_UPPER_AERODIGESTIVE_TRACT	0.600821	5.9525	other
CL02495	Gallbladder	SNU308_BILIARY_TRACT	1.71862	8.02	other
CL02918	Head and Neck	YD8_UPPER_AERODIGESTIVE_TRACT	-0.533308	14.037	other
CL02489	Bile duct	SNU245_BILIARY_TRACT	0.625409	NA	other
CL02510	Bile duct	SNU478_BILIARY_TRACT	-1.63941	7.796	other
CL02504	Pancreas	SNU410_PANCREAS	-0.192334	11.4867	other
CL02535	Head and Neck	SNU899_UPPER_AERODIGESTIVE_TRACT	2.18356	3.02033	other
CL02515	Colorectal	SNU503_LARGE_INTESTINE	0.285889	0.706	other
CL02525	CNS	SNU738_CENTRAL_NERVOUS_SYSTEM	0.011852	7.435	other
CL02520	CNS	SNU626_CENTRAL_NERVOUS_SYSTEM	0.212635	6.58467	other
CL02532	Bile duct	SNU869_BILIARY_TRACT	1.61079	3.666	other
CL02533	Liver	SNU878_LIVER	0.201307	11.3133	other
CL02531	Ovarian	SNU840_OVARY	-0.797336	7.61833	other
CL02529	Ovarian	SNU8_OVARY	-0.620276	16.2993	other
CL01146	Melanoma	IGR39_SKIN	0.153106	12.0817	other
CL00645	CNS	DAOY_CENTRAL_NERVOUS_SYSTEM	0.656077	14.1717	other
CL00968	Liver	HEP3B217_LIVER	0.252011	3.83857	other
CL01393	Lung	LC1F_LUNG	0.723957	23.651	other
CL01213	Bladder	JMSU1_URINARY_TRACT	0.055197	8.36633	other
CL01152	Neuroendocrine	IMR32_AUTONOMIC_GANGLIA	0.103267	23.308	other
CL02564	B-cell	SUDHL8_HAEMATOPOIETIC_AND_LYMPHOID_TISSUE	-3.75628	12.852	B-cell
CL02622	Pancreas	T3M4_PANCREAS	-0.937685	NA	other
CL02202	Pancreas	PK45H_PANCREAS	-2.11998	4.992	other
CL00958	Endometrial	HEC59_ENDOMETRIUM	1.73651	1.084	other
CL02618	Lung	T3M10_LUNG	0.959814	7.29533	other
CL01992	Gastric	NUGC2_STOMACH	0.644214	NA	other
CL02210	Liver	PLCPRF5_LIVER	0.37756	7.407	other
CL01335	Neuroendocrine	KPNYN_AUTONOMIC_GANGLIA	0.704556	11.2163	other
CL00292	CNS	CCFSTTG1_CENTRAL_NERVOUS_SYSTEM	-0.092097	3.4936	other
CL01949	Plasma cell	NCIH929_HAEMATOPOIETIC_AND_LYMPHOID_TISSUE	-2.84999	17.2238	other
CL01297	Kidney	KMRC3_KIDNEY	0.44529	13.3555	other
CL01860	Lung	NCIH2023_LUNG	-0.623695	3.54033	other
CL00665	Lung	DMS153_LUNG	0.441322	NA	other
CL00633	CNS	D341MED_CENTRAL_NERVOUS_SYSTEM	-3.73592	NA	other
CL01925	Prostate	NCIH660_PROSTATE	-1.74206	6.06	other
CL01825	Lung	NCIH1618_LUNG	0.707671	NA	other
CL01086	Melanoma	HT144_SKIN	-0.156474	10.4295	other
CL02411	Melanoma	SKMEL31_SKIN	-0.432109	7.32633	other
CL01062	Melanoma	HS939T_SKIN	-0.945441	5.6365	other
CL02042	B-cell	OCILY3_HAEMATOPOIETIC_AND_LYMPHOID_TISSUE	-3.53037	18.8077	B-cell
CL01929	Lung	NCIH69_LUNG	-0.719841	5.7744	other
CL00681	Lung	DV90_LUNG	-0.098371	14.6943	other
CL02930	Breast	ZR751_BREAST	0.240529	1.43333	other
CL02420	Neuroendocrine	SKNBE2_AUTONOMIC_GANGLIA	-0.66693	11.9007	other
CL00925	Breast	HCC70_BREAST	1.06219	0.643	other
CL01896	Lung	NCIH2452_PLEURA	1.1249	12.6415	other
CL02450	Gastric	SNU1_STOMACH	-2.28998	7.09883	other
CL00924	Colorectal	HCC56_LARGE_INTESTINE	-3.46616	5.67333	other
CL01827	Lung	NCIH1648_LUNG	0.741349	10.157	other
CL01687	Lung	MPP89_PLEURA	0.107072	8.91533	other
CL02136	Pancreas	PANC0813_PANCREAS	0.548541	5.5025	other
CL01603	Bone	MG63_BONE	-1.24144	6.97283	other
CL02201	Pancreas	PK1_PANCREAS	0.560461	3.15433	other
CL01891	Lung	NCIH23_LUNG	-0.582894	7.31583	other
CL02657	Sarcoma	TE617T_SOFT_TISSUE	0.206304	5.852	other
CL02585	CNS	SW1088_CENTRAL_NERVOUS_SYSTEM	0.028594	5.85617	other
CL01812	Lung	NCIH1373_LUNG	0.239466	9.26633	other
CL01852	Lung	NCIH1930_LUNG	0.504348	NA	other
CL01826	Lung	NCIH1623_LUNG	0.538976	3.9298	other
CL01844	Lung	NCIH1838_LUNG	1.09188	9.20933	other
CL01843	Lung	NCIH1836_LUNG	1.0033	0.697	other
CL02135	Pancreas	PANC0504_PANCREAS	-0.112754	5.548	other
CL00155	B-cell	BL70_HAEMATOPOIETIC_AND_LYMPHOID_TISSUE	-4.20229	13.232	B-cell
CL00533	B-cell	CI1_HAEMATOPOIETIC_AND_LYMPHOID_TISSUE	-3.75363	15.372	B-cell
CL00783	Bone	G292CLONEA141B1_BONE	0.640517	19.9425	other
CL02248	Colorectal	RCM1_LARGE_INTESTINE	1.89942	6.7795	other
CL00053	Melanoma	A101D_SKIN	-0.076873	13.9277	other
CL01837	Lung	NCIH1755_LUNG	-0.629472	11.5618	other
CL02264	Lung	RERFLCKJ_LUNG	0.581429	1.80133	other
CL01833	Lung	NCIH1693_LUNG	1.37345	12.4528	other
CL02607	Bladder	SW780_URINARY_TRACT	0.223406	4.51067	other
CL01031	CNS	HS683_CENTRAL_NERVOUS_SYSTEM	0.049551	9.89286	other
CL02284	Colorectal	RKO_LARGE_INTESTINE	-3.27774	10.7573	other
CL01038	Non-cancerous	HS729_SOFT_TISSUE	1.10162	10.288	other
CL01193	Ovarian	JHOS2_OVARY	0.360782	10.5038	other
CL01538	Breast	MCF7_BREAST	-0.295371	8.30067	other
CL00899	Breast	HCC202_BREAST	0.094662	5.0884	other
CL02258	B-cell	REH_HAEMATOPOIETIC_AND_LYMPHOID_TISSUE	-3.62943	20.7635	B-cell
CL02077	CNS	ONS76_CENTRAL_NERVOUS_SYSTEM	1.35047	8.429	other
CL02539	Colorectal	SNUC1_LARGE_INTESTINE	1.28186	6.89367	other
CL02421	Neuroendocrine	SKNDZ_AUTONOMIC_GANGLIA	-0.249028	11.8757	other
CL02641	Esophageal	TT_OESOPHAGUS	0.803243	10.127	other
CL02549	B-cell	ST486_HAEMATOPOIETIC_AND_LYMPHOID_TISSUE	-4.15589	22.3695	B-cell
CL02017	Ovarian	OC314_OVARY	0.26799	10.798	other
CL02589	Bone	SW1353_BONE	1.13535	9.85167	other
CL01541	Breast	MDAMB157_BREAST	0.051353	12.4015	other
CL01413	CNS	LN18_CENTRAL_NERVOUS_SYSTEM	-0.688055	6.34583	other
CL00038	Kidney	769P_KIDNEY	0.079803	19.4182	other
CL00040	Kidney	786O_KIDNEY	0.25308	9.25767	other
CL00280	Ovarian	CAOV3_OVARY	0.597609	6.8158	other
CL00969	Liver	HEPG2_LIVER	-0.988059	1.09767	other
CL01918	Lung	NCIH524_LUNG	-0.34764	7.178	other
CL01870	Lung	NCIH209_LUNG	-0.130242	9.96067	other
CL01611	Pancreas	MIAPACA2_PANCREAS	-2.77025	10.4474	other
CL01529	Ovarian	MCAS_OVARY	1.98852	6.93233	other
CL02340	Lung	SBC5_LUNG	-2.21201	6.55067	other
CL00582	Melanoma	COLO829_SKIN	0.157282	15.3433	other
CL02847	Prostate	VCAP_PROSTATE	1.15974	13.616	other
CL01162	Melanoma	IPC298_SKIN	-1.42407	7.43086	other
CL00283	Pancreas	CAPAN2_PANCREAS	1.42561	4.595	other
CL00694	Breast	EFM192A_BREAST	0.19298	5.99175	other
CL01044	Pancreas	HS766T_PANCREAS	1.48489	9.81117	other
CL00698	Ovarian	EFO27_OVARY	0.955848	8.78057	other
CL00060	Ovarian	A2780_OVARY	-1.19724	9.376	other
CL01854	Lung	NCIH196_LUNG	1.31712	3.7565	other
CL01147	Ovarian	IGROV1_OVARY	-1.37293	7.63944	other
CL01947	Lung	NCIH889_LUNG	1.29838	7.562	other
CL01874	Lung	NCIH211_LUNG	-0.828219	5.2055	other
CL01552	Prostate	MDAPCA2B_PROSTATE	0.355195	NA	other
CL02407	Melanoma	SKMEL24_SKIN	1.15378	5.92733	other
CL01240	Melanoma	K029AX_SKIN	-0.129221	0.899	other
CL01085	Bladder	HT1376_URINARY_TRACT	0.412094	8.5075	other
CL01881	Lung	NCIH2171_LUNG	0.119469	1.85133	other
CL02138	Pancreas	PANC1005_PANCREAS	-0.16069	6.87125	other
CL01033	Melanoma	HS695T_SKIN	-0.244006	NA	other
CL01433	Lung	LOUNH91_LUNG	-1.01421	8.44517	other
CL01411	Lung	LK2_LUNG	1.16457	8.72233	other
CL02700	Ovarian	TOV21G_OVARY	-1.38506	13.991	other
CL02409	Melanoma	SKMEL3_SKIN	-0.562809	3.65371	other
CL00103	Pancreas	ASPC1_PANCREAS	-0.69705	11.7569	other
CL02111	Ovarian	OVSAHO_OVARY	0.247868	1.82467	other
CL01910	Lung	NCIH441_LUNG	2.24855	3.58017	other
CL01862	Lung	NCIH2030_LUNG	-1.10292	6.886	other
CL00989	Melanoma	HMCB_SKIN	-0.711748	4.692	other
CL00780	Ovarian	FUOV1_OVARY	0.217737	6.45333	other
CL01493	Melanoma	MALME3M_SKIN	0.062147	NA	other
CL01300	Plasma cell	KMS12BM_HAEMATOPOIETIC_AND_LYMPHOID_TISSUE	-3.19674	14.0832	other
CL02626	CNS	T98G_CENTRAL_NERVOUS_SYSTEM	-0.259737	13.0802	other
CL00648	CNS	DBTRG05MG_CENTRAL_NERVOUS_SYSTEM	0.245399	6.112	other
CL00971	Ovarian	HEYA8_OVARY	0.830241	7.028	other
CL01876	Lung	NCIH2122_LUNG	-0.909228	9.56383	other
CL01572	Melanoma	MELJUSO_SKIN	-0.552164	4.347	other
CL02603	Colorectal	SW620_LARGE_INTESTINE	1.46094	9.18643	other
CL00936	Colorectal	HCT116_LARGE_INTESTINE	1.02839	9.58483	other
CL02853	Kidney	VMRCRCZ_KIDNEY	0.810074	7.65683	other
CL00679	Prostate	DU145_PROSTATE	0.326062	8.29022	other
CL01634	Plasma cell	MM1S_HAEMATOPOIETIC_AND_LYMPHOID_TISSUE	-2.99946	12.407	other
CL01361	Pancreas	L33_PANCREAS	-0.285479	6.01233	other
CL02406	Melanoma	SKMEL2_SKIN	-1.92549	16.1283	other
CL00075	Lung	A549_LUNG	0.468969	7.19325	other
CL00056	CNS	A172_CENTRAL_NERVOUS_SYSTEM	0.070802	10.2023	other
CL01856	Lung	NCIH1975_LUNG	-0.590463	18.2722	other
CL00566	Melanoma	COLO679_SKIN	-0.375673	4.32433	other
CL01323	Pancreas	KP2_PANCREAS	0.877835	3.0475	other
CL01102	Liver	HUH1_LIVER	-0.100533	4.2725	other
CL01550	Breast	MDAMB453_BREAST	-2.69085	6.796	other
CL02134	Pancreas	PANC0403_PANCREAS	0.795893	5.02083	other
CL02720	Ovarian	TYKNU_OVARY	1.0586	14.5485	other
CL02106	Ovarian	OVISE_OVARY	0.209741	10.6498	other
CL00693	Breast	EFM19_BREAST	-0.81538	4.205	other
CL01571	Melanoma	MELHO_SKIN	0.580698	7.86086	other
CL02286	B-cell	RL_HAEMATOPOIETIC_AND_LYMPHOID_TISSUE	-3.12155	10.7294	B-cell
CL00784	Melanoma	G361_SKIN	-0.252647	5.9935	other
CL01923	Lung	NCIH647_LUNG	0.433343	13.2258	other
CL00810	CNS	GMS10_CENTRAL_NERVOUS_SYSTEM	0.226695	7.64	other
CL02357	B-cell	SEM_HAEMATOPOIETIC_AND_LYMPHOID_TISSUE	-2.43971	35.143	B-cell
CL00027	CNS	42MGBA_CENTRAL_NERVOUS_SYSTEM	-0.515023	8.42567	other
CL00921	Lung	HCC44_LUNG	-0.658583	13.2255	other
CL01359	Esophageal	KYSE70_OESOPHAGUS	0.553051	4.332	other
CL00792	CNS	GAMG_CENTRAL_NERVOUS_SYSTEM	-0.905694	7.26917	other
CL01917	Lung	NCIH522_LUNG	-2.294	7.41917	other
CL00709	Endometrial	EN_ENDOMETRIUM	-3.71041	4.27167	other
CL02203	Pancreas	PK59_PANCREAS	0.841305	8.74533	other
CL00574	Melanoma	COLO741_SKIN	-0.735079	NA	other
CL01926	Lung	NCIH661_LUNG	0.284511	9.00683	other
CL01428	Prostate	LNCAPCLONEFGC_PROSTATE	1.56679	7.1575	other
CL01459	Colorectal	LS411N_LARGE_INTESTINE	0.438488	5.46917	other
CL00926	Lung	HCC78_LUNG	0.924339	5.6555	other
CL02920	CNS	YKG1_CENTRAL_NERVOUS_SYSTEM	0.307496	2.44657	other
CL00722	Endometrial	ESS1_ENDOMETRIUM	1.29143	7.72233	other
CL02726	CNS	U251MG_CENTRAL_NERVOUS_SYSTEM	0.848414	7.39483	other
CL02644	Esophageal	TE11_OESOPHAGUS	0.826695	7.465	other
CL01338	CNS	KS1_CENTRAL_NERVOUS_SYSTEM	-0.053847	5.39067	other
CL00953	Endometrial	HEC1A_ENDOMETRIUM	-1.02263	7.69833	other
CL02642	Esophageal	TE1_OESOPHAGUS	1.16879	5.33767	other
CL01201	Endometrial	JHUEM2_ENDOMETRIUM	-1.1029	7.0845	other
CL02260	Lung	RERFLCAD1_LUNG	0.530348	6.525	other
CL02655	Esophageal	TE5_OESOPHAGUS	1.10171	10.1838	other
CL01271	Neuroendocrine	KELLY_AUTONOMIC_GANGLIA	0.278072	9.599	other
CL01802	Lung	NCIH1155_LUNG	-1.58302	4.56933	other
CL02649	Esophageal	TE15_OESOPHAGUS	2.56021	7.97517	other
CL00085	Lung	ABC1_LUNG	0.375765	3.3995	other
CL00045	CNS	8MGBA_CENTRAL_NERVOUS_SYSTEM	-0.931215	8.28167	other
CL01835	Lung	NCIH1703_LUNG	-1.30616	5.68483	other
CL00091	Gastric	AGS_STOMACH	1.11954	3.3556	other
CL02229	Pancreas	QGP1_PANCREAS	-0.581443	2.89117	other
CL00651	Head and Neck	DETROIT562_UPPER_AERODIGESTIVE_TRACT	0.773587	4.08117	other
CL00205	Breast	BT474_BREAST	-0.139246	3.40033	other
CL00088	Kidney	ACHN_KIDNEY	-0.776553	16.5197	other
CL01434	Colorectal	LOVO_LARGE_INTESTINE	0.766223	11.5625	other
CL01824	Lung	NCIH1581_LUNG	1.06603	5.27217	other
CL02342	Bladder	SCABER_URINARY_TRACT	1.27771	7.444	other
CL02410	Melanoma	SKMEL30_SKIN	0.730356	3.84514	other
CL02108	Ovarian	OVKATE_OVARY	0.873036	7.04167	other
CL00020	Prostate	22RV1_PROSTATE	1.95457	8.089	other
CL00242	Melanoma	C32_SKIN	-0.552471	2.28183	other
CL02133	Pancreas	PANC0327_PANCREAS	1.09519	10.709	other
CL02310	Plasma cell	RPMI8226_HAEMATOPOIETIC_AND_LYMPHOID_TISSUE	-2.56766	6.324	other
CL00713	Ovarian	ES2_OVARY	-0.654968	7.76867	other
CL01814	Lung	NCIH1395_LUNG	1.17431	5.77833	other
CL01839	Lung	NCIH1781_LUNG	0.723721	1.70333	other
CL01453	Colorectal	LS1034_LARGE_INTESTINE	1.65208	8.38867	other
CL00786	Rhabdoid	G402_SOFT_TISSUE	-2.24705	13.4688	other
CL01819	Lung	NCIH146_LUNG	-1.66375	0.521333	other
CL02598	Colorectal	SW48_LARGE_INTESTINE	-2.66629	12.4663	other
CL00528	Neuroendocrine	CHP212_AUTONOMIC_GANGLIA	-1.58112	16.5943	other
CL01458	Colorectal	LS180_LARGE_INTESTINE	1.27927	4.826	other
CL02597	Colorectal	SW403_LARGE_INTESTINE	1.74351	NA	other
CL01936	Colorectal	NCIH747_LARGE_INTESTINE	-0.350167	10.5267	other
CL02318	Bladder	RT4_URINARY_TRACT	0.085124	9.52017	other
CL01264	Gastric	KATOIII_STOMACH	1.64697	13.5998	other
CL02590	Colorectal	SW1417_LARGE_INTESTINE	0.194505	7.43667	other
CL02611	Colorectal	SW948_LARGE_INTESTINE	0.293355	5.73833	other
CL01546	Breast	MDAMB415_BREAST	0.348636	1.9895	other
CL00669	Lung	DMS79_LUNG	-0.691303	0.731	other
CL01871	Lung	NCIH2106_LUNG	-0.968849	9.004	other
CL02602	Thyroid	SW579_THYROID	0.954055	16.1503	other
CL01551	Breast	MDAMB468_BREAST	-0.350056	4.6945	other
CL01919	Lung	NCIH526_LUNG	-0.72946	7.37917	other
CL02699	Ovarian	TOV112D_OVARY	0.705497	2.246	other
CL01884	Lung	NCIH2196_LUNG	-0.164479	3.717	other
CL00275	Breast	CAL851_BREAST	0.909644	7.07433	other
CL00697	Ovarian	EFO21_OVARY	1.14507	5.11183	other
CL00064	Melanoma	A375_SKIN	-0.869414	13.1928	other
CL01090	Colorectal	HT29_LARGE_INTESTINE	-0.258424	2.74314	other
CL01911	Lung	NCIH446_LUNG	0.467917	8.18817	other
CL01015	Melanoma	HS294T_SKIN	-0.546135	14.8327	other
CL02412	Melanoma	SKMEL5_SKIN	-0.468596	4.24757	other
CL01064	Melanoma	HS944T_SKIN	0.152119	6.43967	other
CL02637	Pancreas	TCCPAN2_PANCREAS	-0.837667	2.09767	other
CL02288	Ovarian	RMGI_OVARY	0.524037	10.1765	other
CL02168	Prostate	PC3_PROSTATE	0.203962	5.44467	other
CL02316	Bladder	RT112_URINARY_TRACT	1.15786	9.14417	other
CL01993	Gastric	NUGC3_STOMACH	0.321232	5.151	other
CL02739	CNS	U87MG_CENTRAL_NERVOUS_SYSTEM	-0.233384	2.51817	other
CL00262	Kidney	CAKI2_KIDNEY	-0.909563	11.6573	other
CL02061	Esophageal	OE19_OESOPHAGUS	-1.10241	7.09183	other
CL01295	Kidney	KMRC2_KIDNEY	0.000657	3.19567	other
CL01185	Liver	JHH2_LIVER	0.782213	4.22417	other
CL01151	Gastric	IM95_STOMACH	0.173091	10.579	other
CL02884	Melanoma	WM2664_SKIN	-0.091192	8.79767	other
CL01294	Kidney	KMRC1_KIDNEY	-0.363296	9.22483	other
CL01285	Colorectal	KM12_LARGE_INTESTINE	0.753002	6.083	other
CL02625	Colorectal	T84_LARGE_INTESTINE	1.40631	8.909	other
CL00276	Lung	CALU1_LUNG	0.597552	11.2447	other
CL01435	Melanoma	LOXIMVI_SKIN	-1.3526	22.0054	other
CL01880	Lung	NCIH2170_LUNG	0.153795	8.81433	other
CL00097	Endometrial	AN3CA_ENDOMETRIUM	-3.51522	5.83933	other
CL01895	Lung	NCIH2444_LUNG	1.29888	6.06429	other
CL02768	Melanoma	UACC257_SKIN	-0.327461	4.25917	other
CL01357	Esophageal	KYSE510_OESOPHAGUS	1.73676	3.62514	other
CL01113	Pancreas	HUPT4_PANCREAS	0.656547	12.4142	other
CL01353	Esophageal	KYSE30_OESOPHAGUS	1.25754	7.27867	other
CL01349	Esophageal	KYSE150_OESOPHAGUS	0.375353	6.027	other
CL02214	Pancreas	PSN1_PANCREAS	-2.23097	5.78033	other
CL01806	Lung	NCIH1299_LUNG	-1.40891	3.65738	other
CL02150	Pancreas	PATU8988T_PANCREAS	-1.49521	7.5925	other
CL01145	Melanoma	IGR37_SKIN	-0.245054	7.33183	other
CL01664	Plasma cell	MOLP2_HAEMATOPOIETIC_AND_LYMPHOID_TISSUE	-2.21589	8.67633	other
CL02344	Head and Neck	SCC25_UPPER_AERODIGESTIVE_TRACT	1.07626	7.64857	other
CL01608	Neuroendocrine	MHHNB11_AUTONOMIC_GANGLIA	0.273505	12.0943	other
CL00816	B-cell	GRANTA519_HAEMATOPOIETIC_AND_LYMPHOID_TISSUE	-1.6898	4.56617	B-cell
CL01619	Gastric	MKN7_STOMACH	1.05518	4.84829	other
CL02594	Bladder	SW1710_URINARY_TRACT	1.05639	13.6678	other
CL02343	Head and Neck	SCC15_UPPER_AERODIGESTIVE_TRACT	0.361775	3.14567	other
CL01877	Lung	NCIH2126_LUNG	0.266211	0.964333	other
CL00927	Lung	HCC827_LUNG	2.12324	4.4194	other
CL02249	Sarcoma	RD_SOFT_TISSUE	0.792902	10.0448	other
CL02702	Thyroid	TT_THYROID	-0.254712	NA	other
CL00041	Thyroid	8305C_THYROID	0.027266	7.0835	other
CL02775	Breast	UACC812_BREAST	-0.196971	0.083	other
CL01261	B-cell	KASUMI2_HAEMATOPOIETIC_AND_LYMPHOID_TISSUE	-3.74186	31.153	B-cell
CL01181	B-cell	JEKO1_HAEMATOPOIETIC_AND_LYMPHOID_TISSUE	-4.01612	23.8993	B-cell
CL01208	Plasma cell	JJN3_HAEMATOPOIETIC_AND_LYMPHOID_TISSUE	-2.86622	10.6673	other
CL01990	B-cell	NUDHL1_HAEMATOPOIETIC_AND_LYMPHOID_TISSUE	-4.0653	39.0907	B-cell
CL00537	Colorectal	CL14_LARGE_INTESTINE	1.30462	NA	other
CL01211	Lung	JL1_PLEURA	1.10943	7.099	other
CL00265	Breast	CAL148_BREAST	0.191395	2.00575	other
CL01721	B-cell	NALM19_HAEMATOPOIETIC_AND_LYMPHOID_TISSUE	-3.71159	NA	B-cell
CL00539	Colorectal	CL40_LARGE_INTESTINE	1.82669	NA	other
CL01540	Breast	MDAMB134VI_BREAST	-2.87924	NA	other
CL00885	Breast	HCC1500_BREAST	0.470433	1.739	other
CL00888	Breast	HCC1599_BREAST	0	12.068	other
CL02558	B-cell	SUDHL10_HAEMATOPOIETIC_AND_LYMPHOID_TISSUE	-3.47072	10.781	B-cell
CL02561	B-cell	SUDHL4_HAEMATOPOIETIC_AND_LYMPHOID_TISSUE	-2.88059	16.5203	B-cell
CL02278	Sarcoma	RH41_SOFT_TISSUE	0.048073	12.0088	other
CL02041	B-cell	OCILY19_HAEMATOPOIETIC_AND_LYMPHOID_TISSUE	-3.67093	10.9717	B-cell
CL02416	Plasma cell	SKMM2_HAEMATOPOIETIC_AND_LYMPHOID_TISSUE	-1.96725	14.5373	other
CL02776	Breast	UACC893_BREAST	-0.067221	0.08975	other
CL01612	B-cell	MINO_HAEMATOPOIETIC_AND_LYMPHOID_TISSUE	-4.33336	34.1953	B-cell
CL00526	Neuroendocrine	CHP126_AUTONOMIC_GANGLIA	0.346696	8.5384	other
CL00567	Esophageal	COLO680N_OESOPHAGUS	1.66372	3.91617	other
CL00565	Colorectal	COLO678_LARGE_INTESTINE	0.682946	7.458	other
CL00700	NOS	EHEB_HAEMATOPOIETIC_AND_LYMPHOID_TISSUE	-2.9415	3.4205	other
CL00674	B-cell	DOHH2_HAEMATOPOIETIC_AND_LYMPHOID_TISSUE	-2.85429	7.9365	B-cell
CL01722	B-cell	NALM6_HAEMATOPOIETIC_AND_LYMPHOID_TISSUE	-2.70783	21.6427	B-cell
CL02848	Bladder	VMCUB1_URINARY_TRACT	0.568552	8.53467	other
CL01436	Plasma cell	LP1_HAEMATOPOIETIC_AND_LYMPHOID_TISSUE	-3.10409	8.58729	other
CL01475	Lung	LXF289_LUNG	0.599922	9.939	other
CL01605	B-cell	MHHCALL3_HAEMATOPOIETIC_AND_LYMPHOID_TISSUE	-2.55928	19.2343	B-cell
CL02282	B-cell	RI1_HAEMATOPOIETIC_AND_LYMPHOID_TISSUE	-3.90196	22.6237	B-cell
CL01257	B-cell	KARPAS422_HAEMATOPOIETIC_AND_LYMPHOID_TISSUE	-2.73349	4.35133	B-cell
CL01365	B-cell	L540_HAEMATOPOIETIC_AND_LYMPHOID_TISSUE	-2.31	13.0615	B-cell
CL00274	Bone	CAL78_BONE	0.105178	8.8255	other
CL00948	Breast	HDQP1_BREAST	-0.060589	6.4595	other
CL01606	B-cell	MHHCALL4_HAEMATOPOIETIC_AND_LYMPHOID_TISSUE	-4.17279	21.6902	B-cell
CL01703	B-cell	MUTZ5_HAEMATOPOIETIC_AND_LYMPHOID_TISSUE	-3.84455	NA	B-cell
CL02070	Ovarian	ONCODG1_OVARY	1.01382	7.14033	other
CL00944	B-cell	HDLM2_HAEMATOPOIETIC_AND_LYMPHOID_TISSUE	-4.10635	10.691	B-cell
CL00267	Bladder	CAL29_URINARY_TRACT	0.011898	6.779	other
CL01319	B-cell	KOPN8_HAEMATOPOIETIC_AND_LYMPHOID_TISSUE	-3.6968	9.47167	B-cell
CL02352	Lung	SCLC21H_LUNG	-0.616701	NA	other
CL00277	Lung	CALU3_LUNG	0.455843	7.2212	other
CL01816	Lung	NCIH1435_LUNG	1.3399	7.571	other
CL01859	Lung	NCIH2009_LUNG	0.474192	5.39083	other
CL01845	Lung	NCIH1869_LUNG	0.692053	7.91333	other
CL01052	Melanoma	HS852T_SKIN	0.277361	5.29533	other
CL00880	Breast	HCC1419_BREAST	0.535272	2.29933	other
CL00207	Breast	BT483_BREAST	-0.267624	5.739	other
CL00920	Lung	HCC4006_LUNG	0.472639	10.8533	other
CL00881	Breast	HCC1428_BREAST	-0.266363	4.39933	other
CL02380	Lung	SHP77_LUNG	-2.74433	5.70167	other
CL02654	Sarcoma	TE441T_SOFT_TISSUE	0.382576	7.00325	other
CL01725	Neuroendocrine	NB1_AUTONOMIC_GANGLIA	-1.28009	11.7773	other
CL02198	B-cell	PFEIFFER_HAEMATOPOIETIC_AND_LYMPHOID_TISSUE	-3.66732	30.4743	B-cell
CL02931	Breast	ZR7530_BREAST	-2.68518	3.60633	other
CL01943	Lung	NCIH841_LUNG	-1.5171	6.48167	other
CL01853	Lung	NCIH1944_LUNG	-0.303316	8.66517	other
CL01894	Lung	NCIH2405_LUNG	-0.776898	3.78667	other
CL00561	Colorectal	COLO320_LARGE_INTESTINE	1.68862	5.259	other
CL00133	Bladder	BFTC905_URINARY_TRACT	1.51003	11.239	other
CL01607	Bone	MHHES1_BONE	-0.683446	10.8673	other
CL01239	B-cell	JVM3_HAEMATOPOIETIC_AND_LYMPHOID_TISSUE	-2.91752	10.577	B-cell
CL01934	Neuroendocrine	NCIH727_LUNG	2.11574	5.5795	other
CL00912	Lung	HCC2935_LUNG	1.85321	4.923	other
CL01618	Gastric	MKN45_STOMACH	1.52609	2.50083	other
CL00043	Thyroid	8505C_THYROID	-0.590189	11.1777	other
CL01339	Bladder	KU1919_URINARY_TRACT	0.850195	11.4257	other
CL00260	Bone	CADOES1_BONE	-1.77518	9.8415	other
CL02079	Plasma cell	OPM2_HAEMATOPOIETIC_AND_LYMPHOID_TISSUE	-1.99713	6.709	other
CL00272	Thyroid	CAL62_THYROID	-1.19238	9.06683	other
CL01399	Lung	LCLC103H_LUNG	0.242278	2.45367	other
CL00037	B-cell	697_HAEMATOPOIETIC_AND_LYMPHOID_TISSUE	-2.43615	22.3647	B-cell
CL01604	B-cell	MHHCALL2_HAEMATOPOIETIC_AND_LYMPHOID_TISSUE	-3.81327	3.162	B-cell
CL01364	B-cell	L428_HAEMATOPOIETIC_AND_LYMPHOID_TISSUE	-3.50315	5.66	B-cell
CL01400	Lung	LCLC97TM1_LUNG	1.48575	13.1197	other
CL00021	Gastric	2313287_STOMACH	1.22201	7.84017	other
CL00136	Thyroid	BHT101_THYROID	0.781651	6.85383	other
CL01238	B-cell	JVM2_HAEMATOPOIETIC_AND_LYMPHOID_TISSUE	-3.32324	10.2573	B-cell
CL00270	Breast	CAL51_BREAST	-0.966781	4.99556	other
CL01363	Plasma cell	L363_HAEMATOPOIETIC_AND_LYMPHOID_TISSUE	-3.41533	14.9275	other
CL01288	B-cell	KMH2_HAEMATOPOIETIC_AND_LYMPHOID_TISSUE	-2.62464	2.71117	B-cell
CL02384	Neuroendocrine	SIMA_AUTONOMIC_GANGLIA	-0.63971	6.70025	other
CL01991	B-cell	NUDUL1_HAEMATOPOIETIC_AND_LYMPHOID_TISSUE	-3.36724	15.1873	B-cell
CL00121	Bladder	BC3C_URINARY_TRACT	-0.548618	10.5657	other
CL02563	B-cell	SUDHL6_HAEMATOPOIETIC_AND_LYMPHOID_TISSUE	-4.2238	18.8723	B-cell
CL01259	Plasma cell	KARPAS620_HAEMATOPOIETIC_AND_LYMPHOID_TISSUE	-3.18865	6.91117	other
CL02257	B-cell	REC1_HAEMATOPOIETIC_AND_LYMPHOID_TISSUE	-3.40972	7.85833	B-cell
CL01558	B-cell	MEC1_HAEMATOPOIETIC_AND_LYMPHOID_TISSUE	-2.82133	12.304	B-cell
CL00124	Thyroid	BCPAP_THYROID	0.440768	21.2052	other
CL00035	Bladder	639V_URINARY_TRACT	0.420799	7.08667	other
CL00536	Colorectal	CL11_LARGE_INTESTINE	1.30976	6.11567	other
CL02704	Thyroid	TT2609C02_THYROID	-0.699648	5.0825	other
CL00538	Colorectal	CL34_LARGE_INTESTINE	1.37205	NA	other
CL02246	B-cell	RCHACV_HAEMATOPOIETIC_AND_LYMPHOID_TISSUE	-2.75511	26.1482	B-cell
CL00263	Breast	CAL120_BREAST	-0.429357	6.2668	other
CL00036	Bladder	647V_URINARY_TRACT	0.493114	6.54333	other
CL02272	Sarcoma	RH18_SOFT_TISSUE	0.674114	7.7936	other
CL00701	Plasma cell	EJM_HAEMATOPOIETIC_AND_LYMPHOID_TISSUE	-3.45597	5.5935	other
CL02906	B-cell	WSUDLCL2_HAEMATOPOIETIC_AND_LYMPHOID_TISSUE	-4.13721	18.5435	B-cell
CL01206	Breast	JIMT1_BREAST	-0.100804	6.29417	other
CL01622	Thyroid	ML1_THYROID	-1.33474	6.5834	other
CL00096	Plasma cell	AMO1_HAEMATOPOIETIC_AND_LYMPHOID_TISSUE	-3.86175	17.9125	other
CL01665	Plasma cell	MOLP8_HAEMATOPOIETIC_AND_LYMPHOID_TISSUE	-3.64466	8.0116	other
CL01203	Endometrial	JHUEM7_ENDOMETRIUM	0.757828	13.272	other
CL02062	Esophageal	OE21_OESOPHAGUS	-0.33369	9.58033	other
CL01865	Lung	NCIH2073_LUNG	-0.148068	NA	other

## Sheet: Fig 6e
Figure 6e: Combined analysis of IC50 (nM) values for LY2090314 among human cancer cell lines, patient-derived xenografts and patient samples
B-ALL			MCL			B-CLL			Pancreatic			Prostate			Thyroid			Ovarian			Bone			Liver			Kidney			Skin			Breast			Lung			Colon			Brain
PDX2	4.79755		Z138	7.39893		CLL1	3.25835		ASPC1	63.6416		22RV1	33.9688		8305C	21.2303		A2780	680.285		A673	33.4453		HEP3B217	361.597		769P	42.1542		A101D	40.7705		BT474	208.67		ZR751	1074.95		CL34	383.998		42MGBA	2262.52
MXP2	6.77341		JEKO1	8.12742		CLL2	6.611		BXPC3	32.1639		DU145	627.718		8505C	770.583		CAOV3	354.328		CADOES1	2329.82		HLF	235.194		786O	537.379		A2058	302.271		BT549	23.4558		A549	1190.5		GP2D	0.283683		8MGBA	42.5148
JFK125R	3.7735		BOS4	14.2487		CLL3	5.578		CAPAN2	360.394		LNCAPCLONEFGC	122.34		BCPAP	32.8759		COV362	621.667		EWS502	420.869		HUH6	963.56		A704	55.5461		A375	32.2619		CAL120	19.2834		ABC1	3131.46		HCC56	1020.19		A172	0.753095
IAH8R	4.75412		BOS5	4.5218		CLL4	5.64736		CFPAC1	78.7711		PC3	93.41		BHT101	128.642		COV434	853.086		G292CLONEA141B1	348.808		HUH7	102.632		ACHN	143.466		CHL1	768.342		CAL51	64.6663		ACCMESO1	1150.85		HCT116	397.708		BECKER	34.8245
SFO5	3.35502		BOS6	5.26132		CLL5	4.37368		DANG	789.766					CAL62	3812.32		EFO21	740.504		HOS	2424.98		JHH1	35.3274		BFTC909	269.623		CJM	2701.23		CAMA1	369.118		BEN	1227.77		HCT15	745.1		CCFSTTG1	822.282
LAX2	3.13541		BOS7	9.50109		CLL6	3.80422		HPAC	1409.16					FTC133	837.155		EFO27	68.6833		MG63	1831.77		JHH4	59.9384		CAKI1	371.785		COLO679	39.5922		EFM192A	193.287		CAL12T	914.451		HT29	4244.89		DAOY	35.2771
LAX7	3.56911		BOS9	4.46203		CLL7	5.03992		HS766T	341.173					FTC238	625.721		ES2	1713.81		MHHES1	996.831		JHH5	138.522		CAL54	133.549		COLO741	726.82		HCC1143	3081.84		CALU6	463.673		HT55	272.978		DBTRG05MG	28.8523
LAX7R	2.36802					CLL8	3.83801		HUPT3	1121.75					SW579	2561.94		HEYA8	928.337		SJSA1	723.891		JHH6	146.437		G401	701.97		COLO783	95.6449		HCC1419	25.7583		COLO668	265.126		LOVO	1731.16		DKMG	717.767
MXP5	7.10525					CLL9	3.61068		IALM	2521.06					TT	2301.4		IGROV1	916.079		SKES1	1730.82		JHH7	815.555		KMRC1	25.0594		COLO792	2511.3		HCC1428	114.045		CORL105	929.447		LS1034	2384.97		GAMG	168.508
BV173	9.14281					CLL10	4.55064		KP2	38.3937					TT2609C02	134.02		JHOC5	295.49		SW1353	17.6183		LI7	501.992		KMRC20	210.357		COLO800	615.109		HCC1806	881.418		CORL23	1252.33		LS180	195.991		GB1	36.1609
NALM1	2.7611					CLL Y7820	4.63561		KP3	2199.44								JHOM1	807.074		U2OS	130.165		PLCPRF5	36.0881		KMRC3	126.166		G361	433.418		HCC1937	170.338		DMS273	1211.75		LS411N	35.1383		GMS10	281.761
TOM1	6.54726								KP4	1495.41								JHOS2	2153.21					SKHEP1	23.3653		OSRC2	541.054		HS294T	36.6504		HCC38	18086.4		EBC1	224.333		LS513	0.491041		GOS3	2797.56
SEM	8.85253								L33	1317.15								KURAMOCHI	917.33					SNU398	45.2724		RCC10RGB	22.3162		HS852T	259.024		HDQP1	93.0164		HARA	894.757		NCIH747	36.7573		H4	79.184
KOPN8	2.93691								MIAPACA2	46.1359								MCAS	592.485					SNU423	36.9732		TUHR4TKB	37.6382		HS939T	7177.44		HMC18	2491.11		HCC1195	900.866		OUMS23	34.8589		KNS42	337.294
KASUMI	4.22925								PANC0203	2108.03								OAW42	100.608					SNU449	395.407		UO31	22.2413		HS944T	96.564		JIMT1	10.789		HCC1359	110.761		RCM1	17.669		KNS60	1203.89
RCHACV	5.54412								PANC0327	25.3721								OC314	90.9583					SNU761	500.871		VMRCRCW	29.3641		HT144	33.3387		MCF7	36.9646		HCC1438	635.98		RKO	13.1737		KNS81	453.842
									PANC0403	234.224								OC316	192.884					SNU886	23.3457		VMRCRCZ	131.101		IGR1	441.643		MDAMB175VII	465.711		HCC15	200.149		SNU407	729.046		LN18	54.4557
									PANC0813	819.701								ONCODG1	137.513											IGR37	758.099		MDAMB231	32.5605		HCC366	580.854		SNU61	129.071		LN229	69.9736
									PANC1	934.616								OV56	731.787											K029AX	100.985		MDAMB436	127.736		HCC4006	2752.19		SNU81	1160.83		ONS76	2104.67
									PANC1005	887.823								OV7	1184.65											LOXIMVI	940.713		MDAMB468	83.361		HCC44	162.292		SNUC2A	893.624		SF126	1384.57
									PATU8902	733.86								OVCAR8	1026.91											MALME3M	516.126		T47D	33.3369		HCC78	811.855		SNUC4	435.925		SF295	85.948
									PATU8988S	223.565								OVISE	700.982											MDAMB435S	45.0946					HCC827	821.263		SNUC5	291.746		SF539	166.34
									PATU8988T	588.456								OVK18	504.149											MELHO	678.922					HCC95	1222.86		SW48	2043.91		SNB75	849.5
									PK1	294.57								OVTOKO	474.786											MELJUSO	4765.65					ISTMES1	153.091		SW480	239.92		SNU1105	22.9715
									PK45H	2445.73								RMGI	136.002											MEWO	249.115					ISTMES2	119.713		SW620	1269.92		SNU466	31.2278
									PK59	73.013								RMUGS	838.124											RVH421	353.238					KNS62	471.241		SW837	497.617		SW1088	762.482
									PSN1	31.4541								SKOV3	307.673											SH4	3780.25					LC1SQSF	838.36		SW948	9318.02		T98G	16.3311
									QGP1	2437								SNU840	230.481											SKMEL2	30.4457					LCLC103H	653.374					TM31	860.538
									SNU213	47.5406								TOV112D	2396.51											SKMEL24	136.183					LK2	618.91					U118MG	2224.57
									SNU410	131.819								TOV21G	1241.86											SKMEL3	575.806					LOUNH91	2764.82					U251MG	79.9678
									SUIT2	675.98																				SKMEL30	2192.2					LU99	187.87					YH13	15.1976
									SW1990	350.069																				SKMEL5	510.749					LUDLU1	255.029					YKG1	29.9763
									TCCPAN2	117.51																				UACC257	2318.8					LXF289	2100
									YAPC	623.125																				UACC62	102.438					MPP89	183.26
																														WM1799	737.166					MSTO211H	397.442
																														WM2664	919.98					NCIH1048	664.361
																														WM793	38.6686					NCIH1299	323.521
																														WM88	252.306					NCIH1339	1085.03
																														WM983B	1800.29					NCIH1355	733.371
																																				NCIH1373	993.817
																																				NCIH1435	98.0239
																																				NCIH1437	218.805
																																				NCIH1563	833.555
																																				NCIH1568	495.11
																																				NCIH1573	644.552
																																				NCIH1581	511.756
																																				NCIH1648	598.379
																																				NCIH1650	819.304
																																				NCIH1651	2027.95
																																				NCIH1693	106.807
																																				NCIH1703	124.536
																																				NCIH1792	661.934
																																				NCIH1793	764.5
																																				NCIH1838	1249.67
																																				NCIH1915	196.385
																																				NCIH1944	831.446
																																				NCIH1975	322.663
																																				NCIH2009	436.697
																																				NCIH2023	360.884
																																				NCIH2030	777.018
																																				NCIH2052	2218.62
																																				NCIH2087	4727.12
																																				NCIH2110	148.061
																																				NCIH2122	94.1056
																																				NCIH2126	1163.27
																																				NCIH2170	387.489
																																				NCIH2172	693.669
																																				NCIH2228	829.433
																																				NCIH226	372.377
																																				NCIH23	902.454
																																				NCIH2347	709.368
																																				NCIH2444	1007.49
																																				NCIH2452	570.775
																																				NCIH28	2331.23
																																				NCIH292	4401.62
																																				NCIH322	140.686
																																				NCIH358	549.077
																																				NCIH446	271.174
																																				NCIH460	515.506
																																				NCIH520	2089.55
																																				NCIH522	861.15
																																				NCIH596	2417.24
																																				NCIH650	589.303
																																				NCIH661	1103.36
																																				NCIH727	376.264
																																				NCIH838	72.9137
																																				NCIH841	876.537
																																				PC14	318.911
																																				RERFLCAD1	705.248
																																				RERFLCAD2	317.069
																																				RERFLCAI	21.3014
																																				RERFLCKJ	551.348
																																				RERFLCMS	480.81
																																				SBC5	361.558
																																				SKLU1	34.8013
																																				SKMES1	980.251
																																				SQ1	841.789
																																				SW1271	432.327
																																				SW1573	339.151
																																				SW900	295.973
																																				T3M10	392.443

## Sheet: Fig 6g
Figure 6g: Correlation of gene expression to CHIR99021 sensitivity
Correlation	q-Value [-log10]	Gene
0.447125	32.3068	IKZF1
0.437291	30.8821	CD53
0.4345	30.5786	GMFG
0.425975	29.2662	WAS
-0.423947	29.0271	SHTN1
0.421808	28.7544	DOCK2
0.417531	28.1254	PTPN7
0.412463	27.3715	KLHL6
0.411891	27.3319	PIK3CG
0.411185	27.266	LAPTM5
0.410838	27.2525	RASAL3
0.407723	26.8008	SH2D3C
0.403429	26.1693	ARHGAP15
0.402771	26.1002	NCKAP1L
0.402269	26.0531	SASH3
-0.399758	25.6975	CD276
-0.399154	25.632	CTTN
0.398371	25.5382	P2RY8
0.397452	25.4257	RCSD1
-0.397324	25.4257	SLC49A4
0.396894	25.3885	MZB1
0.396802	25.3885	IL2RG
0.396658	25.3861	ARHGAP30
-0.396191	25.3343	FKBP9
0.391716	24.6847	ACAP1
-0.391382	24.6523	TOM1L1
0.388117	24.1888	TESPA1
0.388004	24.1881	MAP4K1
-0.387271	24.1004	IL13RA1
0.387116	24.1004	NIBAN3
0.3871	24.1004	IRAG2
-0.386599	24.0412	TJP1
-0.385235	23.8567	GALNT11
0.384583	23.7755	CEACAM21
-0.384413	23.7636	CMTM4
-0.38403	23.7205	NCKAP1
-0.383708	23.686	ZNF205
-0.383615	23.6843	RAB1A
0.383237	23.6412	LAIR1
0.381603	23.4272	FLI1
-0.381592	23.4272	BCAR1
-0.381256	23.3896	SOX13
0.380827	23.3386	PTPRCAP
-0.380374	23.2841	SPR
0.379261	23.1358	TRAF3IP3
0.37817	22.9909	CD79B
-0.377623	22.9232	CUEDC1
0.376825	22.8199	SPN
-0.375827	22.6888	LAMB2
0.37468	22.5372	GRAP
0.373891	22.4359	RHOH
-0.373829	22.4358	TEAD1
0.373488	22.3966	APBB1IP
-0.370871	22.0428	BAIAP2L1
0.370143	21.9507	IL12RB1
0.369996	21.9384	CD38
0.369722	21.9084	KIF21B
-0.369667	21.9084	TSPAN6
0.369423	21.8825	CSF2RB
-0.369033	21.8364	WASL
-0.368682	21.7956	CTNND1
0.3686	21.7915	HCLS1
0.36824	21.7493	P2RX1
0.367967	21.7189	FERMT3
0.367188	21.6196	INPP5D
0.367055	21.6082	ZCCHC7
0.366994	21.6064	PTPRC
-0.36659	21.558	NACC2
0.365792	21.4563	MFNG
0.365723	21.4532	NLRC3
0.365137	21.3803	BTK
0.364778	21.338	IGLL1
0.364553	21.3135	ARHGAP9
-0.363283	21.1489	YAP1
-0.362783	21.0877	ARPIN-AP3S2
0.362309	21.0301	CD52
-0.361038	20.8664	CDC14B
0.360857	20.848	CD72
-0.360552	20.813	CTSV
-0.360254	20.7788	DBNDD1
0.359878	20.7345	SEPTIN1
-0.359472	20.686	MANBAL
0.358986	20.6272	CD48
0.358844	20.6136	PTPN22
-0.358729	20.6036	CEP170B
0.358448	20.5716	TBC1D10C
0.358278	20.5542	NHLRC4
-0.357909	20.5126	SOWAHC
0.357887	20.5126	MYO1G
0.357676	20.4898	VPREB1
-0.357255	20.4393	MORC4
-0.357197	20.4365	DOCK1
0.356038	20.2894	TASL
0.355989	20.2876	ARHGAP25
-0.35589	20.2794	TXNRD3
-0.355777	20.2731	CDC42BPB
0.355773	20.2731	ELMO1
-0.355317	20.218	PLS3
-0.355268	20.2161	PIP4K2C
0.354859	20.1672	GPSM3
-0.354724	20.154	DOLK
-0.354244	20.0959	SEPTIN10
-0.354196	20.0939	FAM241B
-0.353847	20.0553	PPP1R26
-0.353834	20.0553	DAG1
-0.352547	19.893	AMOTL2
-0.351323	19.7395	SH3BP4
0.350185	19.5977	NCF4
0.349796	19.552	SNX20
0.348826	19.4322	AKNA
0.348781	19.4304	CCDC69
0.348675	19.4208	ICAM2
-0.347782	19.3113	SDC4
0.347379	19.264	ITGA4
-0.347015	19.2218	LMNA
-0.346348	19.1412	PON2
-0.345947	19.0945	RHBDF1
0.345629	19.058	PPP1R16B
0.345591	19.0569	CORO1A
0.344712	18.9501	RASSF5
-0.34302	18.7422	TSEN34
0.342381	18.6689	RAG2
0.342374	18.6689	ANKLE1
-0.34202	18.6284	DLG5
0.341738	18.5969	TCF3
-0.341252	18.54	NQO1
0.341202	18.5373	JAK3
0.340962	18.511	PARP15
-0.340453	18.4515	PTPRF
-0.340326	18.4391	RYK
-0.340025	18.4054	PVR
-0.339769	18.3802	MYO1C
0.339767	18.3802	EDEM1
0.338822	18.2685	PDE1B
-0.338806	18.2685	PLEKHG3
-0.338358	18.2166	PARVA
0.337909	18.1648	RASGRP2
-0.337865	18.1626	PTGR1
0.337628	18.1369	ST8SIA4
0.336434	17.9942	TCL1A
0.336339	17.9858	CXCR4
0.336242	17.9771	CD79A
0.33606	17.958	LCP2
0.336003	17.9541	BACH2
-0.33584	17.9373	RILPL1
0.335781	17.9331	IL16
0.333962	17.716	LYL1
0.333923	17.7142	S1PR4
0.332513	17.5476	ARID5A
0.332432	17.5408	TAGAP
-0.33223	17.5194	RAB13
-0.332205	17.5193	PEX11A
0.332131	17.5133	SPI1
-0.331992	17.4995	FAM114A1
-0.331928	17.4946	DUSP3
0.331641	17.463	EVI2B
-0.331492	17.448	TLCD1
0.331181	17.4137	MYB
-0.330916	17.3848	GAS8
0.33018	17.2998	CLECL1P
0.32994	17.274	HVCN1
-0.329485	17.2232	TNFRSF12A
-0.329466	17.2232	PTMS
-0.329445	17.2232	NPTN
-0.329402	17.2208	PPIC
-0.328971	17.1723	CHMP3
-0.328891	17.1655	LAPTM4B
0.328734	17.1495	AGAP2
0.328354	17.1071	GAB3
-0.328112	17.0812	ERRFI1
0.327991	17.0694	TTC24
0.327661	17.0331	DOCK8
0.327389	17.0035	GRAPL
-0.327214	16.9855	NHSL3
0.326548	16.9097	LRRC14B
0.326463	16.904	TOP2B
-0.326458	16.904	TMTC3
-0.326119	16.8667	MORN2
0.325679	16.8177	KBTBD8
-0.325519	16.8014	GPC1
-0.325463	16.7973	TCEAL4
-0.325036	16.7498	CLDN12
-0.324527	16.6948	KIF3B
-0.324524	16.6948	WFS1
0.324487	16.6929	TNFAIP8L2
-0.324088	16.6488	PLEKHA1
-0.323696	16.6056	PIR
0.323663	16.6041	TIFA
-0.323018	16.5316	NECTIN2
-0.322863	16.516	AGRN
-0.322814	16.5125	TACC2
0.32259	16.4889	SIT1
-0.322492	16.4799	PCBD1
-0.322455	16.4779	UEVLD
-0.322163	16.4464	PERP
-0.321777	16.404	TUFT1
0.321447	16.3682	ZAP70
0.321411	16.3662	ALOX5AP
-0.321353	16.3618	MPP3
-0.321093	16.3341	EXOC6B
0.320904	16.3144	WIPF1
-0.320854	16.3109	SNX7
0.32064	16.2884	GIMAP2
-0.320551	16.2804	PATJ
0.320314	16.2554	POU2AF1
0.319898	16.2098	LAX1
0.319832	16.2043	GPR174
-0.319761	16.1983	RASAL2
0.319097	16.1246	SEPTIN6
0.318519	16.0607	CD84
0.318476	16.0579	N4BP2L1
0.318389	16.0502	LCP1
-0.318373	16.0502	ITGB5
0.318255	16.0389	CELF2
-0.318116	16.0251	KRT18
-0.317939	16.007	PFN2
-0.317846	15.9984	ITGAV
-0.317824	15.9979	OPHN1
-0.317691	15.9849	ARHGEF10L
-0.317582	15.9744	GIPC1
-0.31745	15.9614	EMP2
0.317254	15.9412	ARPP21
-0.316852	15.8975	DSP
-0.316596	15.8706	SLC46A1
0.316307	15.8418	ARHGEF6
-0.316307	15.8418	TPD52L1
0.316281	15.8408	RNASEH2B
-0.316094	15.8216	AVPI1
-0.31584	15.7949	ARHGAP39
0.315545	15.7634	CXorf65
-0.315414	15.7506	ATP9A
0.315063	15.713	WDFY4
-0.31494	15.7011	SYNJ2BP
-0.314685	15.6743	EPB41L1
-0.314641	15.6713	BOK
0.314621	15.6708	NRROS
0.314051	15.6104	IKZF3
0.31405	15.6104	RAC2
-0.314009	15.6085	CDC42EP4
-0.313999	15.6085	PXN
-0.313475	15.5517	IFT43
0.313145	15.5166	PLCL2
-0.31311	15.5145	BAIAP2
-0.312917	15.4947	FAM177A1
-0.312726	15.4752	DENND2B
-0.312528	15.4549	RHPN2
-0.312475	15.4508	MAP3K13
0.312427	15.4473	LDLRAD4
0.312227	15.4268	TSPOAP1
-0.312206	15.4261	ADAM9
-0.312168	15.4236	GNPDA1
-0.312055	15.4128	EPHA2
-0.311823	15.3888	CHPF
0.311489	15.3534	DOK3
0.311285	15.3326	BLK
-0.311014	15.3043	EFNA1
-0.310859	15.2887	TWF1
-0.310832	15.2875	TMEM51
-0.310791	15.2846	DDR1
-0.310684	15.275	GAS2L3
0.310674	15.275	STAP1
0.310609	15.2694	NOP53
0.310081	15.2129	PARVG
0.309995	15.2051	ITGAL
-0.309922	15.1986	KIAA1671
0.309892	15.1969	DNTT
0.309847	15.1937	ARL11
-0.309741	15.1836	EHHADH
-0.309422	15.1501	SH3D19
-0.309151	15.1219	SRGAP1
-0.308994	15.1062	B4GALT4
0.308972	15.1055	CD69
-0.308623	15.0687	KDELR2
0.308202	15.0242	CD19
-0.308034	15.0074	APP
-0.30779	14.9823	EPN2
-0.307756	14.9801	BCL2L2
0.307387	14.9413	POU2F2
-0.30706	14.9072	CRK
-0.306939	14.8965	ARHGEF5
0.306933	14.8965	CLEC2D
-0.306705	14.8732	DAGLA
0.306447	14.8467	HCST
0.306324	14.8348	LY9
-0.306291	14.8337	MATN2
-0.306285	14.8337	PSEN2
-0.306159	14.8215	CD151
-0.306035	14.8096	ATP1B1
-0.305922	14.7987	KRT8
0.305557	14.7607	SLA
-0.304997	14.7016	GNA11
0.304667	14.6674	PLD4
-0.304449	14.6453	IMPACT
0.30443	14.6448	PXK
-0.304354	14.638	ASPH
-0.304207	14.6237	SPIRE1
-0.303892	14.5912	PCYOX1
-0.303671	14.5694	SHB
-0.303662	14.5694	LGALSL
0.303553	14.5591	CYTIP
-0.303527	14.5577	BCAM
-0.30345	14.5509	AP1M2
-0.30294	14.4976	ID1
-0.302812	14.4853	TTC8
0.302762	14.4813	NGLY1
-0.302469	14.4514	ETNK2
-0.302314	14.4362	AK1
0.302207	14.4261	CD37
0.302159	14.4224	CARMIL2
-0.301901	14.3962	SGMS2
-0.301577	14.3632	YES1
-0.301566	14.3632	TMEM54
-0.3015	14.3576	WWC1
-0.301458	14.3545	MET
0.300996	14.3067	AFF2
-0.3009	14.2978	ALDH7A1
-0.300813	14.2899	MLF1
-0.300705	14.2798	PTGFRN
-0.300677	14.2782	ARPIN
-0.300649	14.2766	CAMSAP2
-0.300419	14.2535	NIBAN2
-0.300252	14.2371	TLCD2
-0.300186	14.2314	SDC1
-0.299941	14.2068	CAPN2
-0.299928	14.2067	SLC39A1
-0.299386	14.1507	BMPR1A
0.299309	14.1438	IL21R
-0.299258	14.1398	OSGIN1
-0.299151	14.1297	PLCD3
-0.299123	14.1281	CST3
0.299018	14.1184	GCSAM
-0.298801	14.0968	AKT1S1
-0.298449	14.0609	COPS7A
-0.298408	14.0579	ENAH
-0.298363	14.0544	DSTN
-0.298248	14.0437	RBFOX2
0.297868	14.0049	TMC8
-0.297831	14.0024	FCHO2
0.297801	14.0004	F2RL3
-0.297447	13.9645	CLIP1
0.297311	13.9515	CIITA
-0.297217	13.9429	MAP4K3
-0.297179	13.9402	NDFIP1
-0.297077	13.9308	SLC2A8
-0.296945	13.9182	TCTN2
-0.296707	13.8945	SLC22A5
0.296597	13.8842	KCNA3
-0.296533	13.8793	LARP6
0.296526	13.8793	VPREB3
-0.296507	13.8786	CFL2
-0.296458	13.8747	NPHP1
-0.296307	13.8602	MORF4L2
-0.296287	13.8593	PLPP2
0.296081	13.839	ZC3H12D
-0.29593	13.8245	PSMB5
-0.295868	13.8192	LPIN3
0.295784	13.8116	PIK3AP1
0.295323	13.7648	LSP1
-0.295295	13.7631	CBY1
-0.295039	13.7377	GNG12
-0.294534	13.6864	CNN3
-0.294458	13.6798	RXRA
-0.294248	13.6591	CCND1
0.29418	13.6533	BEND4
-0.294077	13.6437	CKAP4
0.294056	13.6428	NLRP6
-0.293957	13.6337	SSH3
-0.293944	13.6335	ABTB2
-0.293904	13.6306	TSKU
-0.293847	13.6258	TFG
-0.293699	13.6117	RTKN
0.293508	13.5931	SAMSN1
-0.292878	13.5292	CETN2
-0.292473	13.4886	NUDT12
-0.292129	13.4544	CTNNA1
0.291934	13.4355	PRR29
0.291811	13.4247	STK17B
0.291806	13.4247	SIGLEC10
0.291712	13.4162	RPS3A
-0.291582	13.404	MIPOL1
-0.291514	13.3982	B9D1
-0.291438	13.3914	GOLM1
0.291019	13.3496	JCHAIN
-0.290963	13.345	NCS1
-0.290605	13.3096	RND3
-0.290569	13.308	KIAA1191
0.290567	13.308	GPR65
0.290318	13.2841	EVI2A
-0.290312	13.2841	OCRL
0.290257	13.2797	TLR9
-0.29023	13.278	WSB2
-0.28948	13.2027	MYOF
-0.289282	13.1837	ANXA4
-0.289085	13.1655	EPHX1
-0.289082	13.1655	TEAD3
0.289003	13.1586	PAX5
-0.288932	13.1533	RHOB
0.288929	13.1533	ARHGDIB
0.288775	13.1387	SPIB
-0.288735	13.1357	C1orf115
-0.288689	13.1321	CTTNBP2NL
-0.288484	13.1125	LRP11
0.288279	13.0928	RASSF2
0.288146	13.0803	BCL2
-0.288125	13.0794	SPIRE2
0.287985	13.0663	MEF2C
0.287814	13.0501	CBFA2T3
-0.287669	13.0364	THNSL2
-0.287657	13.0363	SRC
-0.287447	13.0161	SPATA20
-0.287344	13.0068	HDAC11
-0.287306	13.004	WDFY3
-0.287211	12.9955	RAPH1
-0.287005	12.9758	CORO1B
0.286951	12.9714	SLC38A5
-0.286557	12.9328	BAG3
-0.286408	12.9189	YIPF6
-0.286248	12.9038	ARHGEF35
-0.286205	12.9005	CELSR1
-0.286101	12.8911	ERBB3
-0.285746	12.8565	AOPEP
0.285685	12.8514	FCHSD2
-0.285675	12.8514	KDELR3
-0.285335	12.8186	CTSL
0.285327	12.8186	TMEM131L
-0.285304	12.8174	LTBR
-0.285223	12.8103	PLXNB2
-0.285202	12.8092	NR2F6
0.2845	12.7401	SELPLG
0.284332	12.7244	RASSF1
-0.284215	12.7137	AHNAK
-0.283998	12.6931	HSPA1B
0.283979	12.6922	FMNL1
-0.283915	12.6868	SNX9
0.283847	12.6811	LIMD2
-0.283514	12.6489	LGALS3
0.283423	12.6409	LAT2
-0.283089	12.6088	GPX8
-0.282981	12.599	CD63
0.282961	12.5981	EPM2A
-0.282887	12.5917	WWC2
-0.282868	12.5911	GPR107
0.282861	12.5911	IFFO1
0.282745	12.5805	HLA-DOA
0.282623	12.5702	LCN8
-0.282621	12.5702	TNFAIP1
-0.282496	12.5588	PLEC
0.282478	12.558	CYTH4
-0.282349	12.5463	SNX21
-0.282252	12.5376	CNIH4
-0.281935	12.5073	UGGT2
-0.281835	12.4983	ECT2
-0.281703	12.4863	FBXO2
0.281687	12.4857	STAC3
0.281597	12.4778	SYNE3
0.281579	12.4769	NCF1
-0.281557	12.4757	C1GALT1C1
-0.281465	12.4676	GSN
-0.281411	12.4632	OBSL1
-0.281353	12.4585	SERPINB6
-0.281144	12.4388	PLEKHA5
-0.280949	12.4206	POR
-0.280886	12.4155	SRXN1
0.280879	12.4155	HLA-DRA
-0.280677	12.3966	PRRG1
-0.280623	12.3923	ACSL3
-0.280607	12.3917	VPS37C
-0.280533	12.3861	TM9SF1
-0.280532	12.3861	PIERCE1
-0.280479	12.3818	TEAD4
-0.28044	12.379	DBNDD2
-0.280355	12.3715	APLP2
-0.280248	12.3619	MARVELD2
-0.280222	12.3603	FUCA2
0.280028	12.3422	GPR18
-0.279892	12.3299	GPD2
-0.27966	12.308	SDC3
-0.279387	12.2822	ZNF112
-0.279337	12.2782	FOS
0.279106	12.2566	LPXN
-0.279019	12.249	HACD2
0.278926	12.2414	FAM78A
-0.278917	12.2414	ARHGEF16
-0.278913	12.2414	CARD10
0.278811	12.2326	HMHB1
-0.278804	12.2326	NR2F2
-0.27878	12.2311	PEX10
0.278676	12.2219	RIPOR2
0.278656	12.2208	RPS28
0.278599	12.2162	RPL34
0.278457	12.2032	RPL18A
-0.278241	12.1841	PLD2
-0.278238	12.1841	TMED10
-0.278233	12.1841	PLEKHH1
0.278208	12.1825	PPM1K
-0.278197	12.1823	SMARCA1
0.278032	12.1671	HSH2D
-0.277945	12.1596	CTDSPL
0.277801	12.1465	PHF7
-0.27778	12.1453	TSPAN17
-0.277654	12.1339	KREMEN1
-0.277407	12.1108	LRRC8E
-0.277108	12.0827	TMEM132A
-0.277095	12.0823	ALDH3A2
-0.277033	12.0778	PLBD2
0.27703	12.0778	DPEP2
-0.276769	12.0534	ITPRIPL2
-0.276666	12.0443	OCLN
0.276606	12.0394	USP49
-0.27653	12.0329	CTSD
-0.276479	12.0288	UACA
-0.276404	12.0224	PICK1
-0.276382	12.0211	ANXA2
-0.276262	12.0104	CYB561
-0.276249	12.01	WWTR1
-0.276214	12.0074	PTK2
-0.276148	12.0019	CC2D2A
-0.275858	11.9748	HDLBP
-0.275779	11.968	PRKCZ
-0.275768	11.9679	ATP6V1D
-0.275659	11.9582	LAMB1
0.275493	11.943	VAV1
-0.27548	11.9428	AJUBA
-0.275473	11.9428	KIFBP
-0.275346	11.9313	RHOD
-0.275216	11.9197	VWA1
-0.275203	11.9192	SERF1A
-0.275184	11.9183	FAM83H
0.275041	11.9054	DDN
0.274995	11.9018	AIF1
-0.274937	11.8971	TCEAL1
-0.274711	11.8762	SNX33
0.274624	11.8687	LEF1
-0.274503	11.8579	HEATR5A
0.274184	11.8282	TAF4B
-0.274157	11.8264	MANSC1
0.273944	11.8068	RAG1
-0.273924	11.8058	PAK4
0.273895	11.8038	ARHGAP45
-0.273857	11.8016	RIPK4
0.273855	11.8016	DCK
-0.273847	11.8015	LGMN
0.273834	11.8011	RPS8
0.273759	11.7948	ARHGAP19
0.273592	11.7797	SLAMF6
-0.273524	11.7739	SLC44A3
-0.273359	11.7591	TMED7
-0.273277	11.752	EXT1
-0.273192	11.7447	PRPF40B
-0.273076	11.7344	RCN1
-0.272996	11.7276	TCEAL9
-0.272974	11.7263	PTPN14
0.272912	11.7212	GRK2
-0.272568	11.6892	HFE
-0.272484	11.6821	ZDHHC1
-0.272316	11.6669	CABYR
0.272184	11.6551	AFF3
0.272133	11.6511	ZNF107
0.272064	11.6453	BIN2
0.272026	11.6425	ELF1
-0.271957	11.6373	SCML1
-0.271955	11.6373	GNG10
0.271936	11.6363	ARHGAP4
-0.271833	11.6273	PLAAT3
-0.271792	11.6241	TSPAN9
-0.271744	11.6204	DMKN
-0.271721	11.619	LAMC1
-0.271673	11.6152	IL17RC
-0.271537	11.6031	SNX24
-0.271504	11.6007	THAP10
0.271201	11.5729	SF3A2
0.270905	11.5456	KLRG1
-0.270886	11.5447	ERBB2
0.270743	11.5319	RPS6
-0.270589	11.5181	PGRMC1
-0.270457	11.5065	SCARB2
-0.270444	11.506	TLCD3A
-0.270371	11.4998	MYH14
-0.270312	11.4951	ACTN1
-0.270283	11.4931	TFAP2A
-0.270263	11.4919	BOD1
0.270169	11.4838	ERG
-0.270011	11.4698	LAPTM4A
0.269816	11.4522	ITGB7
-0.269656	11.4379	TMEM17
-0.269457	11.4199	REEP3
0.269371	11.4126	QARS1
0.269125	11.3903	LCN6
0.269003	11.3802	GYPC
0.269002	11.3802	SLC23A1
0.268865	11.3682	RAB37
-0.268646	11.3484	PTPN21
0.268506	11.3361	GH1
0.268492	11.3355	PIM2
-0.268439	11.3315	MYO1B
-0.268433	11.3315	IQCE
-0.268419	11.3308	S100A13
-0.268361	11.3262	ADGRG6
-0.268269	11.3183	ARHGAP32
0.268198	11.3125	ATP8A1
-0.268141	11.3085	ZNF503
-0.268141	11.3085	NPDC1
0.267811	11.2785	FCHO1
-0.267694	11.2683	GPRC5A
-0.267224	11.2253	ASAP2
-0.267138	11.2181	MLF2
-0.266841	11.1912	EXD2
0.266794	11.1876	NKG7
0.266724	11.1817	PLGLB1
-0.266631	11.1738	CAP2
0.266592	11.171	PLEK
-0.266527	11.1657	MATCAP2
-0.266454	11.1596	CLBA1
0.266358	11.1514	ANGPTL6
-0.266102	11.1285	SUMF1
-0.26597	11.1173	SLC26A11
-0.265967	11.1173	PLK2
-0.265748	11.0978	DSG2
0.26557	11.0821	TNFRSF13C
-0.265402	11.0673	PLXNA1
0.265351	11.0633	RAB33A
-0.265303	11.0596	MID2
0.265172	11.0482	DOCK11
0.26514	11.0459	ZNF22
0.265106	11.0435	RFTN1
0.265011	11.0354	LST1
-0.264974	11.0333	VAMP3
0.264973	11.0333	IRF2
0.264935	11.0305	CARD8
0.264851	11.0234	EAF2
-0.264823	11.0216	HSPA2
0.264734	11.0141	BCL11A
-0.26468	11.0098	BCL9L
-0.264482	10.9923	FAM131A
-0.264451	10.9902	SLC4A3
-0.264411	10.9872	DST
0.264303	10.9779	ATG16L2
0.264133	10.963	TCF4
-0.264094	10.9601	KLF5
-0.264014	10.9534	KIFC3
-0.263907	10.9444	MID1
-0.263856	10.9403	DAB2IP
0.263726	10.9291	NCR3
-0.263619	10.9199	CARMIL1
-0.263563	10.9155	PHLDA2
-0.263511	10.9115	RARG
0.263461	10.9075	MND1
0.263391	10.9018	PDE7A
-0.262397	10.8118	PHLDB1
0.262172	10.7919	RPS11
-0.26215	10.7906	CCNYL1
-0.262134	10.7898	KIF1C
0.261967	10.7753	RPL3
-0.261826	10.7632	BEX3
-0.261758	10.7577	ARL1
-0.261595	10.7435	PPP2R2C
0.261507	10.7362	BMP2K
-0.261455	10.7321	HSBP1L1
-0.261345	10.7229	KLF4
-0.261239	10.7143	HSPA12A
0.261236	10.7143	DOK2
0.261211	10.7127	RPS18
-0.261085	10.7023	TTC23
-0.261083	10.7023	EXT2
0.26106	10.7014	CYBC1
0.261058	10.7014	ZNF184
0.26082	10.6806	PRKCB
-0.260665	10.6672	P3H4
0.260647	10.6662	IRF4
-0.260544	10.6575	KITLG
-0.260534	10.6573	STAU1
-0.260517	10.6564	TSPAN15
0.260336	10.6407	EEF1B2
-0.26026	10.635	CDR2L
-0.260258	10.635	USP40
0.260038	10.6158	DTX1
0.259952	10.6087	SPTA1
0.259888	10.6035	DAZAP1
-0.259843	10.6	TEAD2
-0.259767	10.5939	GOLGA5
-0.259551	10.5751	TVP23B
-0.259119	10.5369	CLIP4
-0.258665	10.4968	ARPC1A
0.258645	10.4956	IGLL5
-0.258568	10.4894	SYS1
0.258536	10.4872	C16orf54
-0.258501	10.4846	DHCR24
0.258478	10.4832	ATP2A3
0.258379	10.475	GMIP
-0.258368	10.4746	IER5L
-0.258269	10.4664	CRIP2
-0.257978	10.441	CDC42EP1
-0.25794	10.4382	DHX32
-0.257896	10.4349	MTSS2
-0.257614	10.4107	GNS
-0.25761	10.4107	TTC12
0.257574	10.4081	KCNAB2
-0.257538	10.4054	ANKRD9
-0.257149	10.3714	RNF207
-0.257032	10.3617	CTBP2
0.256975	10.3572	NARF
-0.25688	10.3493	VAPB
-0.256448	10.3115	B4GALT5
-0.256376	10.3058	REEP5
-0.256053	10.2778	VANGL1
-0.25594	10.2684	MFSD5
0.255879	10.2636	SMAP2
0.255814	10.2585	RPL10
-0.25567	10.2469	LGR4
0.25567	10.2469	HECA
-0.255655	10.2462	LIMA1
-0.255518	10.2347	TM4SF1
-0.255452	10.2295	MYO6
-0.255428	10.228	LAMA5
-0.255389	10.2252	OTUD7B
-0.255218	10.2107	MYO10
0.255189	10.2086	FAM117A
-0.255134	10.2044	NDFIP2
-0.255115	10.2033	C11orf52
-0.255063	10.1994	RTL8A
0.255013	10.1955	KLLN
0.254989	10.1941	IKZF5
0.254679	10.1673	IL9R
0.254647	10.1651	ITPRIPL1
-0.254625	10.1637	PHLDA1
-0.254617	10.1636	PCGF2
-0.254381	10.1435	AKTIP
0.254358	10.142	SETDB2
0.254262	10.1342	RPL17
-0.254217	10.1309	RTL8C
-0.254191	10.1292	HSBP1
-0.254159	10.1269	SUOX
0.254113	10.1235	ABRAXAS1
0.254028	10.1166	YPEL1
0.254007	10.1153	HMGB2
-0.253911	10.1075	PANX2
-0.253903	10.1074	CCDC149
0.253847	10.1031	CD74
-0.253799	10.0994	AFAP1
0.253758	10.0964	HLA-DRB1
0.253704	10.0923	APOBEC3D
-0.253635	10.0868	ORMDL2
-0.253567	10.0815	C3orf33
-0.253483	10.0746	TMBIM1
-0.253324	10.0613	TMCO3
-0.253292	10.0591	SLC25A13
0.253104	10.0432	HLA-DQA1
0.253015	10.036	PPP3CC
-0.252963	10.032	ARHGAP12
0.252911	10.028	UHRF2
-0.252635	10.0045	SGSH
-0.252533	9.99625	GPRASP2
-0.252125	9.96119	EPS8
0.252115	9.96091	TMEM273
0.251965	9.94845	TREML2
-0.251906	9.94387	MYO5B
-0.251812	9.93629	GAS2L1
-0.251787	9.93466	SPATS2L
-0.251761	9.93295	SDSL
0.251721	9.93007	HLA-DPA1
-0.251651	9.9245	NGRN
-0.251635	9.92376	FBXL2
-0.251572	9.91881	SEZ6L2
-0.251445	9.90833	YIF1A
0.251291	9.89551	SLA2
0.251176	9.88612	EBF1
-0.251092	9.87941	ADGRG1
0.251045	9.87594	GFI1
0.251039	9.87594	ATF5
-0.250935	9.8675	KIF13A
0.250777	9.85437	SEC31B
0.250768	9.85416	RPL10A
-0.250725	9.85097	CXADR
0.250697	9.84916	TNFRSF17
-0.250645	9.8452	PPL
-0.250488	9.83218	NFIB
-0.250461	9.83037	NUDT14
0.250417	9.82752	SLC43A3
0.250415	9.82752	CD247
-0.250302	9.81833	IDH1
0.250256	9.81484	RPL11
-0.250215	9.81239	CYFIP1
0.250214	9.81239	LTA
-0.250203	9.81195	FAXC
-0.250134	9.80658	S100A10
-0.249891	9.78612	SLC35F6
0.249692	9.76956	HMBOX1
-0.249554	9.75819	SQSTM1
0.24951	9.7549	PTK2B
-0.249212	9.73031	MTARC2
-0.249211	9.73031	HOXC13
0.249121	9.72309	RPL36
0.249059	9.71864	PATL2
0.249056	9.71864	E2F2
-0.24905	9.71862	SMUG1
-0.249032	9.71785	TMEM144
0.249028	9.71785	OSM
0.249016	9.71737	CTSS
0.248986	9.71536	GIMAP6
-0.248978	9.71516	LAMP1
0.248876	9.70699	P2RX5
0.248837	9.70414	EIF3L
-0.248605	9.68476	MCOLN3
-0.248396	9.66736	HES4
0.24831	9.66056	LINGO3
0.248222	9.65354	LY86
-0.247943	9.63023	P4HA2
-0.247932	9.62981	CTAGE4
-0.247908	9.6283	AGAP3
0.247752	9.61549	RPL15
-0.24756	9.59962	TMC7
-0.247464	9.59196	CYSTM1
-0.247374	9.5848	SLC38A6
0.247303	9.5793	SSBP2
-0.247192	9.57031	EPB41L4B
-0.247139	9.56645	ZDHHC7
0.247134	9.56645	NLRC5
-0.247056	9.56034	ADAM15
-0.247022	9.55795	HES1
0.246892	9.54741	CPXM1
-0.246604	9.52344	ATP1A1
-0.246523	9.51707	HSPA1A
-0.246472	9.51331	SIX4
0.246368	9.50503	RPS25
-0.246335	9.50273	FBLIM1
0.246168	9.48904	CNTRL
0.246137	9.48693	RPL28
0.24605	9.48006	LILRB4
0.245991	9.47565	KLRK1
-0.2459	9.46845	SH2D4A
-0.245846	9.46436	KLF3
-0.245768	9.45826	FKBP2
-0.245729	9.45548	MAP3K6
-0.245697	9.45328	AGTRAP
-0.245651	9.4499	CDH1
-0.245634	9.44909	GNAL
-0.245629	9.44909	SLC7A2
-0.245527	9.44095	CXCL16
-0.245435	9.43374	SOCS6
-0.245427	9.43355	B4GALNT4
-0.24541	9.43262	STARD10
-0.245396	9.43216	LRRC49
-0.245392	9.43216	RHOC
-0.245147	9.41191	PXDC1
0.245092	9.40781	SPNS3
0.245066	9.40617	UBE2J1
-0.245016	9.40239	EFNA5
-0.244984	9.40051	PSAP
0.244981	9.40051	RPL29
-0.244829	9.38821	ARL4D
0.244807	9.38683	TNFAIP8
-0.244658	9.37475	MAPK8IP1
-0.24464	9.37374	RAI14
-0.244577	9.369	SHISA4
-0.244558	9.36788	ITSN1
-0.244552	9.36784	ARHGEF17
-0.244278	9.34534	LRP5
0.244259	9.34424	C10orf143
0.243997	9.32271	INPP5B
0.243926	9.31721	ADAT2
-0.243862	9.3123	HYAL2
-0.243847	9.3116	NHLRC1
-0.243741	9.30316	HSPB8
-0.24373	9.30316	NOL3
-0.243729	9.30316	TMEM63B
0.24372	9.30292	ELL
-0.243692	9.30106	TMEM14A
-0.243663	9.29922	FGD1
-0.243658	9.29922	FHL2
-0.243589	9.29394	IGF2BP2
0.243527	9.2892	IKZF2
-0.243479	9.28571	MAPRE3
-0.243403	9.2798	METRN
-0.243377	9.27838	NEBL
-0.243374	9.27838	UNC50
0.243366	9.27817	TENT5C
-0.24314	9.25972	AGAP1
0.243045	9.25229	VWCE
0.24303	9.25154	MTMR14
0.243021	9.25128	IL10RA
-0.242985	9.24876	PKP2
0.242879	9.24038	SLC5A10
-0.242795	9.23383	PEDS1
0.242786	9.23362	GIT2
-0.242748	9.23094	VSIG10
-0.242632	9.22173	FOXA1
-0.24252	9.21287	ST6GALNAC2
0.242493	9.21112	CXXC1
-0.242488	9.21112	FHIP1A
0.242445	9.20801	TMOD4
-0.242424	9.20677	RGPD6
0.242337	9.19999	PROB1
-0.24221	9.18996	ADCY9
-0.242205	9.18996	RNF217
-0.242095	9.18129	PDGFRL
0.242039	9.17712	GIMAP1
-0.242034	9.17712	GALE
-0.241892	9.1658	MMP15
0.241879	9.16523	HPS4
-0.24183	9.16163	BACE2
0.241814	9.16124	MYO9B
-0.241814	9.16124	CDC42BPA
-0.241726	9.15441	GRTP1
-0.241704	9.15307	DYNLT1
-0.241636	9.14787	FNDC3B
0.24155	9.1412	ERMN
0.241527	9.13974	POLH
-0.241516	9.13933	SASH1
0.241447	9.13405	NSUN6
0.241423	9.13256	MS4A1
0.241373	9.12887	CD96
-0.241366	9.12879	CTSA
-0.241356	9.1284	FBLN1
-0.241334	9.12708	MSX2
-0.241137	9.11116	DYNC1LI2
0.241088	9.10762	FBXO41
-0.241079	9.10735	S1PR5
0.241051	9.10543	INKA1
-0.24077	9.08267	ATP8B1
-0.240663	9.07424	ATP6V0A1
0.240628	9.0718	TRANK1
-0.240568	9.06729	PACSIN3
-0.240506	9.06264	ATP6V0C
-0.240429	9.05678	VAX2
-0.240388	9.05382	ESRP2
-0.240377	9.05342	FTH1
0.240322	9.04931	H3C11
0.240275	9.04588	ZGRF1
0.240248	9.04414	FNDC9
-0.240208	9.04126	COX16
0.240124	9.03484	TSC22D4
0.240087	9.03226	RPL18
-0.240037	9.02858	PLOD2
-0.240015	9.02721	HEXB
-0.239972	9.02453	SCRN1
-0.239969	9.02453	GMFB
0.239966	9.02453	PAG1
-0.239908	9.02039	PTPRK
-0.239904	9.02039	FAM210B
-0.239802	9.01238	SLC6A8
-0.239777	9.01085	TCF7L1
0.239635	8.99968	DUT
0.239631	8.99968	MSL2
0.23956	8.99431	RAVER1
0.239441	8.98492	KDM2B
-0.239403	8.98232	OSCP1
0.239237	8.96907	SLC2A5
0.239218	8.96793	UBASH3A
0.239208	8.96764	LCK
-0.23918	8.96572	GSTM3
-0.23916	8.9646	IQCK
0.239152	8.96433	FBXO48
-0.239136	8.96352	COPB2
0.239077	8.95941	MYCBP2
0.239075	8.95941	IRAK4
-0.238995	8.9533	FBXO17
-0.238963	8.9511	TRNP1
-0.238887	8.94528	NEK11
0.238785	8.93736	ZNF101
-0.238752	8.93511	CHMP4C
0.238704	8.93163	APOBEC3G
-0.238657	8.92826	POMT2
-0.238588	8.92336	MFN1
0.238587	8.92336	ERICH1
-0.238539	8.91991	CCN1
-0.238362	8.90587	NDST1
-0.238341	8.90455	DUSP9
-0.2383	8.90167	DYNLL1
-0.238271	8.89968	SEC14L2
-0.238226	8.89648	HSPA5
-0.238052	8.8827	PCSK6
-0.238026	8.88102	SPIN3
-0.237975	8.87726	CD9
0.237923	8.87344	PIK3CD
0.237853	8.86819	POLR1H
0.237819	8.86582	RPL14
0.237806	8.86523	FRG1
-0.237763	8.86214	THSD4
0.237722	8.85922	SELL
0.237706	8.8584	SH2D4B
-0.237659	8.855	ANLN
0.237531	8.84495	ZNF671
0.237505	8.84333	CORO7
0.237479	8.84163	DYM
-0.237116	8.81241	MPDZ
-0.237081	8.81002	TGIF1
0.23702	8.80553	MOB3A
0.236929	8.79853	TYK2
0.236879	8.79491	ING3
0.23678	8.78725	P2RY10
-0.236561	8.76987	CHST3
-0.236407	8.75779	VMP1
-0.236301	8.74961	HEBP1
0.236276	8.74801	SLAIN1
0.236184	8.74104	KDM8
-0.236164	8.73987	APMAP
0.23614	8.73832	TSHR
-0.236067	8.73303	SFN
-0.236064	8.73303	LRATD2
-0.236041	8.73161	TMEM184A
-0.236036	8.73161	SLC35A2
0.236019	8.73066	HEMGN
0.235888	8.72049	PRDM2
-0.235868	8.71926	MGST3
-0.23586	8.71908	TMED2
-0.235851	8.7188	TMEM127
0.235761	8.71189	RPS23
-0.23566	8.70421	S100A16
-0.23565	8.70376	TNFRSF1A
-0.235599	8.7001	HRAS
-0.235459	8.68916	NRBP2
0.235402	8.68501	RFX5
-0.23539	8.68449	ITGB1
0.235384	8.68443	C20orf203
0.235283	8.67665	INTS6L
-0.235214	8.67151	UBL3
0.235091	8.66202	RPL9
0.234938	8.65006	CYFIP2
-0.234859	8.64432	TNS2
-0.234856	8.64432	BMPR2
-0.234823	8.64209	SLC38A7
-0.234815	8.64186	ATRN
0.23478	8.63949	SMIM27
0.234755	8.6379	PIK3R5
-0.234654	8.63013	SHROOM1
-0.234571	8.62418	EGFR
-0.234569	8.62418	KRT19
0.234553	8.62326	PYHIN1
-0.234501	8.61954	SPNS1
-0.234463	8.61687	PKP3
-0.234442	8.61564	MRPL41
0.234325	8.60664	SMIM24
-0.234266	8.60232	LRP1
-0.234253	8.60169	GTF2IRD1
0.234247	8.60163	LTB
0.234241	8.60157	BLNK
-0.234031	8.58506	RIN2
-0.233976	8.58106	ITGA6
0.233914	8.57647	AGRP
0.233865	8.5733	H1-3
-0.233864	8.5733	CCDC40
-0.233797	8.5684	HOXC9
0.233664	8.55808	RPL32
-0.233629	8.5557	CDC42EP2
-0.233484	8.54453	SERINC2
0.233443	8.54159	ARHGEF2
0.233406	8.53911	IRF8
-0.233392	8.53835	TRPM4
-0.233385	8.53824	ARHGEF28
0.233363	8.53683	SHLD1
-0.233312	8.5332	GDF15
0.233281	8.5311	HDAC7
0.233226	8.52712	HLA-DOB
-0.233144	8.52101	ACVR2A
-0.233129	8.5202	CDCP1
-0.233083	8.51694	GGCX
0.233011	8.51197	CNOT6L
0.233011	8.51197	STAT5A
0.232975	8.5095	RHEBL1
-0.232918	8.50533	SEMA4C
-0.232903	8.50456	DDAH1
-0.232842	8.5001	PLBD1
-0.232836	8.50001	ADGRA3
-0.232706	8.49006	SH3PXD2B
-0.23258	8.48043	TUBB4B
-0.232559	8.47911	PPP2R3A
-0.232516	8.47614	NBL1
-0.232476	8.47332	TBC1D16
0.232399	8.4676	ARMH1
0.232355	8.4645	NFATC3
-0.232321	8.46216	TDRD7
0.232234	8.45586	SFMBT2
-0.232232	8.45586	RAB12
-0.232156	8.45053	RBP7
0.232155	8.45053	RBM6
-0.232137	8.44951	DNAJC25-GNG10
-0.232117	8.44832	RAC1
0.232069	8.4449	PSD4
-0.23201	8.44062	LATS2
-0.232	8.44026	SLC39A7
-0.231967	8.43801	DNAJB1
-0.231948	8.43703	MORN1
-0.231945	8.43703	ADCY6
0.231787	8.42503	GYPE
-0.231784	8.42503	PTS
-0.231777	8.42485	CAVIN1
-0.231753	8.42338	RGL3
-0.231724	8.42149	BCL7C
-0.231691	8.41921	ENTPD7
0.231576	8.41054	FGF6
0.231554	8.40915	RPS12
-0.231415	8.39871	KIF21A
-0.231413	8.39871	MICALL2
-0.231395	8.39773	HABP4
0.231293	8.39001	CD3E
-0.231262	8.38795	PDIA3
-0.231153	8.37969	DOCK6
-0.231136	8.37884	CD59
-0.231132	8.37884	PCYT1A
0.231125	8.37868	ZNF330
0.231103	8.37747	TEC
-0.2311	8.37747	ME1
-0.231058	8.37453	ANXA1
-0.231022	8.37208	AIF1L
-0.230998	8.37058	PALLD
-0.230908	8.36385	POGLUT3
0.230788	8.35469	PECAM1
0.230779	8.35441	UBA7
0.230726	8.35059	LRRC70
-0.23067	8.34655	OSMR
-0.230654	8.34565	LMX1B
0.2306	8.34179	MAN1A1
-0.230525	8.33623	PPFIA1
-0.230508	8.33527	DEF8
0.230489	8.33421	JAML
0.230481	8.33392	TAPT1
-0.230459	8.33262	PLCB3
0.230436	8.33116	HESX1
0.230403	8.32895	SLC25A42
0.230389	8.32822	ERFL
0.230326	8.32364	HLA-DQB1
-0.2303	8.32193	MAN1B1
0.230151	8.31061	RNF113A
0.230137	8.30988	SCARF1
0.230031	8.3019	EIF3G
0.230021	8.30149	VHL
-0.230003	8.30044	TUB
-0.229985	8.29938	CNIH1
0.229801	8.28524	MEF2D
0.229794	8.28511	CCND3
-0.229777	8.28413	LRP3
-0.229629	8.2729	MARVELD3
-0.229547	8.26681	TPBG
0.22946	8.2603	IFNAR2
0.229388	8.25502	LGALS9
0.229379	8.25471	ATP6V1G2
0.229336	8.2517	RCBTB2
-0.229297	8.24908	CNNM4
0.22925	8.2457	SLC9B1
0.229183	8.24085	RNF122
-0.229157	8.23916	CAST
-0.229084	8.23383	JAG2
-0.228941	8.22295	SERTAD1
-0.228846	8.21592	FAM199X
-0.228819	8.21418	PIMREG
0.228751	8.20924	C16orf86
-0.228739	8.20889	FAM174A
-0.228737	8.20889	PRSS23
-0.228731	8.20879	FAHD1
-0.228721	8.20834	C19orf33
-0.228706	8.20754	PTGES
0.228691	8.20675	PTMA
-0.228579	8.19839	JKAMP
0.228534	8.1952	ARPC4-TTLL3
-0.228518	8.19435	SPECC1
-0.228446	8.18911	VCL
0.228368	8.18335	PIM1
0.228324	8.1803	IMPDH2
-0.22827	8.17642	CLDN1
0.228254	8.17553	HLA-DPB1
0.228249	8.17552	TXLNB
-0.228229	8.17433	LRRC1
0.228193	8.17189	RPL4
0.228164	8.16999	RPL5
-0.228073	8.16352	UBTD1
0.22807	8.16352	CDT1
0.228067	8.16352	RIMS3
0.228035	8.16143	CAMK1D
-0.22789	8.15043	FNBP1L
0.227869	8.14915	ABHD18
0.227848	8.14786	PLA2G2C
-0.227831	8.14694	CHM
-0.227826	8.14692	EPHB4
-0.227818	8.14665	ACTRT3
0.227792	8.14501	PSMB10
0.227787	8.145	TLR10
0.227704	8.1389	CHI3L2
-0.227665	8.1362	CTAGE8
0.227554	8.12789	KIF2A
-0.227543	8.12743	FZD5
-0.227478	8.12268	SEMA3C
-0.227428	8.11915	ARHGAP8
-0.227363	8.11451	FITM2
0.227213	8.10317	ARRDC5
-0.227168	8.1002	TMED9
0.227166	8.1002	ATP23
-0.227157	8.0999	TRAF3IP1
0.227105	8.09623	SEMA4D
-0.227088	8.09529	HSP90B1
0.22702	8.09056	YARS1
-0.227018	8.09056	TCTN1
-0.226988	8.08857	TPM1
-0.226944	8.08554	SCNN1A
-0.226888	8.08149	GPR157
0.226867	8.08046	PVRIG
-0.226865	8.08046	RAB11FIP5
-0.226788	8.0748	PLEKHG5
0.226777	8.07432	RIC1
0.226604	8.06125	TNFRSF13B
-0.226586	8.06022	MYORG
-0.226481	8.05246	SLC31A1
0.226469	8.05186	H2BC10
-0.226455	8.05115	NFE2L2
0.226401	8.0473	HLA-DRB5
0.226282	8.03843	MBNL1
-0.226256	8.03677	SLC37A3
-0.226042	8.02058	LIMCH1
0.226026	8.01971	MYL4
0.226022	8.01971	RPS9
0.226	8.01842	FES
-0.22598	8.01721	TCF7L2
0.225946	8.01497	TRABD
-0.225823	8.00576	PIK3CB
-0.225801	8.00444	GABARAPL1
-0.225785	8.00356	SH3RF1
-0.225771	8.0028	PTPN3
-0.225752	8.00171	POMGNT1
-0.225734	8.00068	LSR
0.225724	8.00026	SMARCC1
0.225686	7.9977	CLEC14A
-0.225616	7.99265	WLS
-0.225612	7.99265	BCAP31
-0.225518	7.98576	ANG
0.225389	7.9761	SMARCA4
0.225349	7.97338	RNASE6
-0.225333	7.97279	DNAJB11
-0.225332	7.97279	TENT5B
-0.225317	7.97203	ATP6V1B1
-0.225281	7.96965	USP54
-0.225277	7.96965	PCDH1
0.22527	7.96947	KRI1
-0.225232	7.96686	KIF1B
0.224916	7.94287	PUS10
-0.224869	7.93957	SLC16A5
-0.224848	7.93828	ZDHHC9
-0.224831	7.93738	DPCD
-0.2248	7.93534	CHCHD6
-0.224763	7.93278	MEAK7
0.224603	7.92082	RGS18
0.224584	7.91974	RUBCNL
-0.224577	7.91951	IFT22
0.224502	7.91443	AGER
-0.2245	7.91443	IFTAP
0.224497	7.91443	RPL13A
-0.224401	7.90745	F3
-0.224351	7.9039	EEF1A2
-0.224314	7.90141	BRSK2
0.224296	7.9004	CCDC88B
0.224251	7.89729	ZNF296
0.224228	7.89583	H2AC12
0.224106	7.88682	CCDC28B
-0.224053	7.88312	RPN1
0.223981	7.87793	IQGAP2
-0.223947	7.87565	GOLGA2
-0.223901	7.87251	KLC3
-0.223802	7.86523	SEMA3B
0.223792	7.86481	NEU3
-0.223777	7.86401	RBMS2
0.223739	7.86159	FCRL5
0.223736	7.86159	GNGT2
0.223694	7.85871	ADPRM
-0.223641	7.85499	SH3GL1
-0.223628	7.85433	SPAG1
-0.223576	7.85067	RUSC2
0.223475	7.84349	ARHGEF1
-0.223473	7.84349	TOB1
-0.223422	7.83995	PARD3
-0.223393	7.83807	JAG1
0.223347	7.83492	GP9
-0.223202	7.82415	RAB32
-0.223057	7.81344	OSBPL1A
0.223015	7.81057	XAB2
-0.222994	7.80927	C1orf226
-0.222958	7.80689	MAL2
0.222941	7.80611	PLCG2
-0.222939	7.80611	C2orf72
-0.222911	7.8043	CCDC103
-0.222871	7.80163	PTPN12
-0.222848	7.8002	FERMT2
-0.222763	7.79433	ASAH2B
-0.222762	7.79433	SERPINH1
-0.222688	7.78901	NTN4
-0.222586	7.78174	TDRP
-0.222584	7.78174	PIK3C2A
0.222471	7.7735	MYO1F
0.222462	7.7731	RPS20
-0.222451	7.77264	BAMBI
-0.22243	7.7714	IER3
-0.222369	7.76709	NCEH1
0.222331	7.76452	CCDC28A
0.222327	7.76452	RPS4X
-0.222309	7.76352	TBC1D8B
-0.222261	7.76023	BBS5
-0.222217	7.75718	CSTB
0.22215	7.75239	RBM5
0.222142	7.75215	SS18L2
-0.222096	7.749	ARSD
-0.222003	7.74227	SC5D
0.221995	7.74218	ZKSCAN4
-0.221993	7.74218	TANC1
0.221958	7.74004	HLA-DMB
-0.221956	7.74004	DGCR6
0.221946	7.73956	MDM4
-0.221875	7.73454	CDS1
0.221857	7.73351	ZNF273
0.221709	7.72257	PLCB2
0.221694	7.7218	ADA2
-0.221674	7.72059	IQSEC2
-0.221662	7.72001	ADAMTSL5
-0.221635	7.71831	PDIA4
-0.22156	7.71319	TM2D2
-0.221559	7.71319	FAM83D
-0.221518	7.7104	TAX1BP3
-0.221498	7.70921	PIGT
-0.22143	7.70444	SERTAD3
0.221341	7.69804	IGFLR1
0.221325	7.69716	DERL3
-0.2213	7.69558	PLPP3
-0.221293	7.69534	C1orf56
-0.221253	7.69263	ARL4A
-0.221177	7.68723	TMED7-TICAM2
-0.22117	7.68702	PLD1
0.22114	7.6851	TERT
-0.221037	7.67763	MT2A
-0.221006	7.6756	DYNLT3
-0.220977	7.67375	ABHD12
0.220826	7.66265	ALDH5A1
-0.2208	7.661	RAB17
-0.220753	7.65781	MTMR11
-0.220741	7.65724	CLDN4
0.220717	7.65572	STK10
-0.220648	7.65087	SBF2
0.220641	7.65061	CYBB
0.220633	7.65033	RBM33
0.220627	7.65026	GP5
-0.220355	7.63032	TUBB6
-0.220354	7.63032	RNF13
-0.220253	7.62302	CSPG5
-0.220207	7.61988	LMAN2L
-0.220175	7.61777	PROSER2
-0.220104	7.61277	RGPD5
-0.220096	7.61249	ATP2A2
-0.220088	7.6122	SOX9
-0.219989	7.60505	LY6E
-0.219931	7.60101	SELENON
0.219893	7.59845	KLF1
-0.219864	7.59662	GREB1L
0.219827	7.59429	SCAF4
-0.219825	7.59429	CFAP263
-0.219786	7.59174	MYO1E
-0.219771	7.5909	IGSF3
0.219671	7.58372	LMO2
-0.219625	7.58061	HOXC10
-0.219594	7.57859	CALD1
-0.21954	7.57482	CLCN2
0.219462	7.56933	XYLT1
-0.219392	7.56437	RASSF7
0.219347	7.56132	CNOT10
-0.219334	7.56067	LRP6
-0.219321	7.56001	VTI1B
-0.219272	7.5569	PINK1
0.219271	7.5569	FAM216A
0.219251	7.5557	STARD9
0.219235	7.55506	MAP2K7
-0.219234	7.55506	CYP26B1
0.21907	7.54306	GPATCH11
0.219	7.5382	ATXN2L
0.218915	7.5321	CENPC
0.218857	7.52806	USP4
0.21885	7.5279	PNRC2
0.21875	7.52071	PMAIP1
-0.218727	7.51935	DNAH14
0.218651	7.51394	SP140
-0.218634	7.51296	TRIM2
-0.218581	7.50937	PNPLA3
-0.218571	7.50894	PSMD2
0.218551	7.50818	FAM72A
0.21855	7.50818	RASA4
-0.218549	7.50818	CTNNB1
0.218506	7.50529	LILRA2
0.218488	7.50427	CLEC17A
0.218459	7.5024	PRSS57
0.218303	7.49113	IQCB1
-0.218296	7.49085	ZNF532
-0.218254	7.48806	GATA4
0.218181	7.48291	CCDC88C
-0.21817	7.48242	RPE
0.218119	7.4791	MCPH1
-0.218117	7.4791	NPAS2
-0.21806	7.47519	GPAT3
0.218051	7.47477	KCNA6
0.218038	7.47415	PINLYP
-0.217989	7.47082	PLS1
-0.217976	7.47012	KRT80
-0.217965	7.46988	MORN4
-0.217964	7.46988	ITGA3
-0.217954	7.46942	MRFAP1
-0.217933	7.4682	CEBPD
-0.217867	7.46355	CCDC24
0.217852	7.46275	RUNX1
-0.217841	7.46226	PLEK2
-0.2178	7.45954	BSG
0.217761	7.45693	SUGP2
-0.217702	7.45286	CDK2AP1
-0.217571	7.4434	MXRA7
-0.217566	7.4433	CREBL2
-0.217451	7.43509	BEND7
0.21744	7.4346	OR10Z1
-0.217343	7.42765	NAV2
-0.217279	7.42323	SYDE2
-0.217264	7.4224	ATP6AP2
-0.217186	7.4169	ATN1
-0.217069	7.40858	VPS9D1
-0.217035	7.40635	SCHIP1
-0.216995	7.40365	MOCOS
-0.216898	7.39677	UPP1
0.216743	7.3856	ANKRD44
-0.21671	7.38357	FZD6
-0.216707	7.38357	STOX2
-0.216699	7.3834	AP1S3
0.216697	7.3834	MBTD1
0.216604	7.37684	CDKN2AIP
-0.216596	7.37653	PC
-0.216576	7.37538	SLC2A4RG
-0.216532	7.3724	AGPAT2
0.216505	7.37072	RIMBP3B
0.216414	7.36426	MEI1
-0.216399	7.36348	RHBDL2
0.216379	7.36232	PTEN
-0.216311	7.35757	TMEM141
0.216266	7.35455	FHIT
0.216206	7.35044	NREP
0.216137	7.34565	AEBP1
-0.216117	7.34448	TNKS1BP1
0.216016	7.33734	RPLP2
0.215858	7.32593	HTRA2
-0.215848	7.32554	EPHB3
-0.215833	7.32469	SYTL4
-0.215746	7.31862	TRIM7
0.215678	7.31386	PIK3R6
-0.215609	7.30912	TUBA1C
-0.215584	7.30757	LYSET
0.215572	7.30698	APOL4
-0.215548	7.30564	DHCR7
-0.215546	7.30564	LDLRAD3
-0.215514	7.30361	PAIP1
-0.215495	7.30251	SEC23A
-0.215464	7.30052	ENTPD6
0.21546	7.30051	PHACTR1
-0.215446	7.2999	BCL2L2-PABPN1
-0.215443	7.2999	BCAR3
-0.215391	7.29636	SHROOM3
-0.215347	7.29355	CCNJL
-0.215345	7.29355	GALNS
-0.215325	7.29266	HOXA3
0.215325	7.29266	RPS10
-0.215307	7.29162	TCEAL3
-0.215207	7.28461	ZNF223
0.215174	7.28249	RPS19
-0.215112	7.27823	HOXC6
-0.215074	7.27572	FRS2
-0.215056	7.27467	CAV2
-0.215018	7.27219	PHLDA3
-0.215012	7.27202	INTU
0.214992	7.27087	CD27
-0.214947	7.26784	NOS1AP
0.214941	7.26775	PPP1R18
-0.214903	7.26524	STRN3
0.214896	7.26503	TMIGD2
0.214891	7.26496	MYO18B
-0.214873	7.26392	PALS1
0.21485	7.26249	RPS13
0.214842	7.26221	DENND4A
-0.21483	7.26163	SLC27A4
-0.214776	7.25796	KCTD3
0.214732	7.255	UMODL1
0.214695	7.25259	TPP2
-0.21463	7.24816	LYPD6
0.214626	7.24811	FOXN3
-0.214612	7.24738	SVIL
0.214584	7.24564	DEF6
0.21458	7.24564	CD28
-0.214574	7.24548	ACVR1
-0.214502	7.24051	CANT1
0.21446	7.23769	ZBTB44
-0.214374	7.23168	ZCCHC14
0.214368	7.23154	CD180
-0.214334	7.22935	POMGNT2
0.21427	7.225	HEMK1
-0.214213	7.22109	PDZD11
-0.214206	7.22089	HSPA4L
-0.214177	7.21902	ANKRD6
-0.214154	7.21764	TCAF1
-0.214129	7.21609	RAB5IF
0.214119	7.21568	MPEG1
0.214016	7.20842	LILRB1
-0.213864	7.19776	EIF4G1
-0.213862	7.19776	ERGIC2
-0.213812	7.19439	TMEM184B
0.213807	7.19429	BLOC1S6
-0.213783	7.19286	EVI5
0.213742	7.19015	ZNF493
0.213712	7.18825	UXT
-0.213634	7.1828	LGALS3BP
-0.213594	7.18022	ITPKC
-0.213555	7.17767	ATP6V0E1
0.213473	7.17194	SHPRH
0.213423	7.16856	LRRC34
-0.213357	7.16407	SPPL3
0.213294	7.15978	RBBP4
-0.213288	7.15964	TGFBR3
-0.213235	7.15601	SGPL1
-0.213208	7.15435	GPRC5B
-0.213193	7.15352	PYGL
-0.213097	7.14706	ANO10
0.213093	7.14706	MROH8
-0.213092	7.14706	MYL12B
0.213065	7.14539	RSL24D1
0.213038	7.14373	FGD2
-0.213023	7.14291	CADM4
-0.212983	7.14027	SLC35E4
0.212928	7.13657	UBA52
-0.212924	7.13654	FZD7
-0.212887	7.13414	RALB
-0.21286	7.13267	PPFIBP1
-0.212859	7.13267	EPPK1
0.212823	7.13037	STAT5B
0.212799	7.12891	QRSL1
0.212787	7.12831	RPS15A
-0.212755	7.12623	STBD1
-0.212715	7.12361	STAP2
0.212704	7.12314	TENT2
0.212698	7.12294	FKBP5
-0.212638	7.11888	TMEM254
-0.212607	7.11691	NHERF2
0.212576	7.11505	ZCCHC18
-0.212574	7.11505	ALS2CL
-0.212543	7.11309	IQANK1
-0.212378	7.10142	GNAQ
-0.212373	7.10132	PNPLA4
0.212358	7.10056	ZNF439
0.21235	7.10026	LBR
0.212338	7.09966	PRR3
0.212255	7.09389	CCR7
-0.212246	7.09355	F10
-0.212231	7.09276	SWI5
0.21222	7.09223	CUL9
-0.212198	7.09093	GDE1
0.212076	7.08238	DENND4B
-0.212001	7.07723	JOSD2
0.211988	7.07653	LIPE
-0.211912	7.07132	ST7L
0.211872	7.0687	KDM4C
-0.211832	7.06604	RAB7A
-0.211805	7.06441	NSDHL
-0.211798	7.06419	CASKIN2
-0.211781	7.06324	RAB22A
-0.211765	7.06233	TRIM16L
0.211738	7.06065	SAPCD1
-0.211726	7.06005	PRELID2
-0.21165	7.05487	ERG28
-0.211631	7.05378	ADM
0.211583	7.05059	MEX3B
0.211535	7.04742	DOT1L
0.211473	7.04322	ITGB2
0.211373	7.03628	SLC43A1
0.211353	7.03505	GNG7
0.211334	7.034	ABI3
0.211177	7.02318	C4orf46
0.211177	7.02318	TTC7A
-0.211155	7.02188	ROMO1
-0.211074	7.01636	TAF13
0.211054	7.0152	ZNF92
0.211035	7.01409	C11orf21
-0.211014	7.01283	DZIP1L
0.210995	7.01177	MSH5
-0.210961	7.00955	MGAT4B
-0.210945	7.00872	KRT15
0.210932	7.00837	ANKZF1
-0.21093	7.00837	POLR2L
-0.210929	7.00837	CALU
-0.210905	7.0069	TBC1D8
-0.210897	7.0066	GSTO2
0.21089	7.00637	SYNGAP1
-0.210875	7.0056	ZNF697
0.210855	7.0044	ZNF317
-0.21072	6.99495	GRAMD2B
-0.210698	6.99364	PTTG1IP
0.210684	6.99295	RBM15
0.210667	6.99195	RASA4B
-0.210655	6.99137	SELENOS
-0.210646	6.99103	PPDPF
-0.210534	6.98323	FAM169A
0.210493	6.98055	PSTPIP1
-0.210408	6.97469	SLC35B2
0.210404	6.97469	EXOSC5
-0.210377	6.97315	EPB41L5
-0.210374	6.97315	ANXA5
-0.210371	6.97315	CPD
-0.210367	6.97314	STARD13
-0.210259	6.96566	ARHGAP29
-0.210214	6.96268	NLN
-0.210197	6.96176	BTBD3
-0.210194	6.96176	CLU
-0.210137	6.95797	IGFBP3
0.210121	6.95707	LPAR5
-0.210046	6.952	H1-0
0.21004	6.95186	ATG4C
0.210015	6.95033	ZBED4
-0.209995	6.94917	TUBB3
0.209992	6.94917	GRAP2
-0.209953	6.94667	KDELR1
-0.209944	6.94633	MAP7
-0.209844	6.93942	CANX
-0.209817	6.93772	RUSC1
0.209746	6.93291	GIMAP8
0.209675	6.9282	DCAF15
-0.209673	6.9282	MISP
0.209647	6.92666	RAB39B
-0.209601	6.9236	ACP2
-0.209546	6.91993	EMP1
-0.209534	6.91939	FAT1
-0.209469	6.91496	IFITM3
-0.209456	6.91432	NIPAL1
-0.209429	6.91267	PDLIM5
-0.209375	6.90908	HIBADH
0.209361	6.9083	KCNK12
-0.209352	6.90796	CDH3
-0.209332	6.9068	SBDS
-0.209309	6.90542	MTARC1
0.209271	6.90297	PDCD7
0.209194	6.89771	DNMT1
0.209126	6.8931	RINL
-0.209101	6.89161	SIX5
0.209082	6.89053	DHPS
-0.209035	6.88743	DNAJC22
-0.208992	6.8846	TMEM9
-0.208962	6.88279	TYRO3
0.208953	6.8824	AMY2B
0.20894	6.88172	BICRAL
0.208872	6.87715	GTPBP1
-0.208781	6.8709	MPZL2
-0.208689	6.86478	RTL6
-0.208687	6.86478	ACOT9
-0.208662	6.86321	SYDE1
0.208597	6.85884	MLC1
0.208584	6.85822	NPRL2
-0.208479	6.85099	FARP1
-0.208469	6.85052	HEXIM1
-0.208431	6.84811	MAP3K9
0.208333	6.84142	EPB41
-0.208281	6.83794	FGFR4
-0.208263	6.83694	SPTLC1
0.208244	6.83605	SPMIP7
-0.208243	6.83605	DAD1
0.208238	6.83597	LRCH4
0.208234	6.83596	CASP3
-0.208142	6.82964	RCN2
0.208111	6.82773	CRBN
0.208053	6.82405	CHCHD7
-0.208052	6.82405	NUDT16
0.207958	6.81764	GTSF1L
-0.20781	6.80738	S100A11
-0.207763	6.80431	ECHDC3
0.207723	6.80177	SNRPA
0.207699	6.80034	CD33
-0.207661	6.79786	RHBDD2
-0.207569	6.7916	LYPD3
-0.207515	6.78809	CDK20
-0.2075	6.78723	DLX3
-0.207421	6.78192	RDX
-0.207381	6.77932	DUSP23
-0.207324	6.77558	LITAF
-0.207307	6.77461	AHNAK2
-0.207289	6.77361	ULK2
0.20727	6.77254	ATXN7L2
-0.207266	6.77254	SELENOW
-0.20725	6.77165	CRIM1
0.207247	6.77165	CSK
0.207061	6.75879	BRPF1
0.207006	6.75518	FAM72D
-0.206997	6.75479	NHSL1
-0.206967	6.75294	CHMP2A
0.206857	6.74539	VPS13C
0.206768	6.7395	DOK1
0.206766	6.7395	FCRLA
0.206739	6.73787	NUDT3
-0.206633	6.73062	GAA
-0.206597	6.72835	PLLP
-0.206557	6.7258	EPCAM
-0.206531	6.72439	LURAP1L
-0.20653	6.72439	EPS8L2
-0.206502	6.72267	KNDC1
-0.206495	6.72243	NQO2
-0.206479	6.72157	TBC1D9
-0.206427	6.71817	NINJ1
0.206385	6.71546	TBX21
-0.206378	6.71523	NUAK1
-0.206333	6.71232	PROCR
-0.206238	6.70589	CRELD2
0.206217	6.70469	IRGM
0.206198	6.70359	MAST3
0.206163	6.70142	GIMAP5
-0.20616	6.70142	ECHDC2
-0.206102	6.69759	TSPAN4
-0.206036	6.69324	ZNF239
0.205982	6.68984	SHMT2
-0.205981	6.68984	RARS1
-0.205944	6.68752	ZFYVE21
0.205865	6.6822	CPT1B
0.205799	6.67785	MTF2
-0.205795	6.67778	LHX2
0.205724	6.67308	HLA-DMA
0.205705	6.67198	ICAM3
-0.205637	6.66756	CLCF1
-0.205634	6.66756	PLPPR2
-0.205612	6.66624	RBPMS
0.205558	6.66271	CCM2
0.205516	6.66003	P2RY11
-0.205478	6.65758	FOXC1
-0.205472	6.65742	SEMA6B
-0.205395	6.6523	HOXC8
0.205379	6.65142	H4C13
0.205337	6.6487	CD3D
0.20529	6.64569	AP4B1
0.205267	6.64435	TM6SF1
0.20526	6.64435	CYSLTR1
0.20526	6.64435	SUSD3
-0.205205	6.64076	C11orf24
0.205199	6.64057	PABIR3
0.205124	6.63553	JAM2
-0.20512	6.63553	CBR1
0.205113	6.63533	SYF2
-0.205086	6.63364	SPTSSA
-0.204944	6.62396	SORBS3
0.204939	6.62391	RNF138
-0.204897	6.62121	PLOD1
-0.204886	6.62065	FBXO44
0.204834	6.61727	ARID1B
0.204789	6.6144	NICN1
0.204783	6.6142	ASPHD2
-0.204777	6.61406	AADAT
0.20474	6.61174	LAMP5
-0.204737	6.61174	FKBP10
-0.204692	6.60884	MGST1
0.204593	6.60244	CHST2
-0.204593	6.60244	ACOX1
-0.204578	6.60187	MARCKS
-0.204578	6.60187	ADRA2C
0.204574	6.60185	S100PBP
-0.204569	6.60178	NBEAL1
-0.20456	6.60137	SPATA2L
-0.20448	6.59609	GBA1
-0.204475	6.59599	SKIL
-0.204451	6.59452	TMEM9B
-0.204433	6.59352	HNRNPLL
0.2043	6.58472	BORCS8-MEF2B
-0.2043	6.58472	TMEM208
-0.204291	6.58439	MPP2
0.204265	6.58283	RPL39
-0.204262	6.58283	RRAS
-0.204257	6.5827	GPR39
-0.204204	6.57953	INHA
0.204204	6.57953	NACA
0.204177	6.5779	TCEANC2
-0.204144	6.57586	TSPAN1
0.20412	6.57442	DOCK10
-0.204077	6.57169	TMEM87A
-0.204072	6.57159	COBLL1
-0.20402	6.56819	EIF5A2
0.204007	6.56752	PSMB8
0.203974	6.56546	IFI16
-0.203957	6.56459	BLVRA
-0.203915	6.56188	PRKCI
-0.203908	6.56163	MRPL17
0.203862	6.5587	ANKMY1
-0.203743	6.55067	NDRG2
-0.203673	6.54603	POFUT1
-0.203653	6.54506	SRCIN1
-0.203651	6.54506	CCDC87
-0.203648	6.54506	LRIG3
-0.203637	6.54451	SURF4
-0.203574	6.54035	NTF4
-0.203521	6.53696	COL4A5
0.20349	6.5351	EEF2
-0.203487	6.5351	SUN1
0.203483	6.53502	PPAN
0.203443	6.53253	DNAH1
-0.203434	6.53209	PDXK
0.20342	6.53136	SRGN
0.203337	6.52586	HCK
0.20331	6.52422	MARF1
-0.203285	6.52275	RNF11
0.203208	6.51769	OR13A1
0.2032	6.51736	CD1D
0.20317	6.51553	C21orf58
0.203123	6.5125	SNX22
-0.203108	6.51169	GYG2
0.20309	6.5107	CD1C
-0.203079	6.51018	UNC13B
-0.203048	6.50823	SLC22A18
-0.203007	6.5057	RAB5C
-0.20298	6.50407	S100A6
-0.202943	6.50185	CAV1
-0.202941	6.50185	EI24
-0.202898	6.4991	CLDN7
-0.202836	6.49504	TULP3
0.202817	6.49394	ENPP7
-0.202793	6.49251	ZNF774
-0.202779	6.4918	ANO7
-0.202765	6.49106	SIL1
-0.202758	6.49086	AIFM2
0.202754	6.49083	SLC22A16
-0.202725	6.48903	TLE1
0.20272	6.48891	PDXP
0.202709	6.48845	FDXACB1
0.202656	6.48497	HAUS1
-0.202647	6.48461	SEMA4F
-0.202629	6.48362	RTN4
0.202616	6.48296	EIF3D
0.202573	6.48021	GPANK1
-0.202568	6.48008	FBXO27
0.202559	6.47971	GABPA
-0.202531	6.47799	ENC1
0.20252	6.47749	CYTH1
-0.202497	6.47631	MBTPS2
0.202493	6.47631	RFX7
-0.202492	6.47631	RHOV
-0.202489	6.4763	MIGA1
-0.202447	6.47367	RPN2
-0.202403	6.47088	SLC31A2
-0.202345	6.46711	METTL27
0.202332	6.46642	MAPRE2
0.202327	6.46633	LDB1
-0.202318	6.46593	SYAP1
0.202144	6.45419	CD1A
-0.202096	6.45107	OR2A7
-0.202045	6.4478	CAMK2N1
-0.202015	6.44597	ZNF629
-0.201983	6.44403	TBC1D2
-0.201949	6.4419	STEAP3
0.201924	6.44041	GAPT
0.2019	6.43903	PRG2
-0.201855	6.43627	RTL8B
0.201853	6.43627	ACTR8
0.201838	6.43544	TCL1B
-0.201811	6.43382	TTC23L
-0.201803	6.43351	COA3
-0.201797	6.43348	ZNF219
-0.201793	6.43348	LRRC8A
0.20179	6.43348	ADA
0.201789	6.43348	DCLRE1C
-0.201741	6.43044	IL6ST
-0.201684	6.42673	BRMS1L
-0.201675	6.42636	ZDHHC12
0.201585	6.42042	TLE4
-0.201563	6.41909	SPATA17
-0.201558	6.41898	FAM187A
-0.201382	6.40718	INPP4B
-0.20137	6.40653	CPE
0.201343	6.40494	RPS27
0.201334	6.40459	SETD2
0.201326	6.40427	HAUS4
-0.201318	6.40389	GLMP
0.201307	6.40338	ZNF430
0.201185	6.39525	TMEM39B
-0.20118	6.39513	SLC17A5
0.201176	6.39511	PPP6R1
-0.20115	6.39355	GLIS2
-0.201138	6.39297	P4HB
0.201103	6.3908	FUT7
-0.201097	6.39074	HSD11B2
-0.201095	6.39074	SIM2
0.201042	6.38732	CFAP73
-0.201023	6.38627	ATP6V1A
-0.200978	6.38336	PTPRU
-0.200894	6.37786	P3H2
-0.200831	6.37381	RAB15
-0.200796	6.37164	MACROH2A2
-0.20079	6.37142	FOSB
-0.200776	6.37068	ZFYVE16
-0.200758	6.36971	SELENOM
0.200734	6.36827	TRAT1
0.200701	6.36641	HCFC1
-0.2007	6.36641	ZBTB4
-0.20069	6.36597	CEACAM19
0.200578	6.35854	PPIL3
-0.200573	6.35845	CREB3
0.200496	6.35359	HSF5
0.200495	6.35359	PDK1
0.200459	6.35133	IZUMO4
-0.200377	6.34595	F11R
0.20037	6.34569	CD300A
-0.200291	6.34054	FAM200C
-0.200285	6.34034	SLC35F5
0.200279	6.34029	COMMD3
-0.200277	6.34029	ZNF483
-0.200262	6.33947	CGN
0.200209	6.33606	EEF1G
-0.200202	6.33587	PCDH7
0.200103	6.32929	FAM72B
-0.200099	6.32928	ANKRD18A
-0.200077	6.32799	GPRASP3
0.200071	6.32778	SLAMF1
0.200036	6.32564	FBXW7
-0.200031	6.32558	SAT1
-0.20001	6.32433	MRAS
0.199973	6.32203	BLOC1S5
0.199965	6.32175	RPS5
-0.199903	6.31775	NSUN7
0.1999	6.31775	CD4
-0.199889	6.31744	SORT1
-0.199889	6.31744	ZNF703
-0.199857	6.31552	CCDC148
-0.199801	6.31192	ZFYVE9
-0.199778	6.3106	DYNC2H1
-0.199733	6.30788	PLEKHA6
0.199732	6.30788	GNG2
-0.199722	6.30754	MT-ND4
-0.19972	6.30754	SLC25A24
0.199681	6.3051	CELF6
0.199668	6.30443	ADGRF3
0.199589	6.29928	SMARCA2
0.199563	6.29772	IRF1
0.19954	6.29644	H4C6
-0.199513	6.29483	TRIM45
0.199486	6.29319	EZH1
0.199477	6.29279	SATB1
-0.199458	6.29177	SYT7
-0.199433	6.29026	ARHGEF26
0.199428	6.29016	INTS9
-0.199379	6.28703	NPTXR
0.199311	6.28265	RPLP0
-0.199306	6.28252	HSD17B1
-0.199282	6.28115	CDK16
0.199242	6.27861	CCDC61
-0.199211	6.27673	TSC22D2
-0.199146	6.27258	YIPF5
-0.199077	6.26813	PEDS1-UBE2V1
-0.199051	6.26666	CAMSAP3
-0.199049	6.26666	GULP1
-0.199046	6.26664	TRIP10
0.199033	6.26604	RPLP1
-0.19896	6.26127	TUBB2A
0.198952	6.26094	FAM76B
0.198875	6.25622	GPR132
-0.198874	6.25622	DMXL2
0.19887	6.25622	KIF15
-0.198869	6.25622	MAGT1
0.198852	6.25531	GIMAP7
-0.198812	6.25278	EHD4
-0.198699	6.24541	SYNJ2BP-COX16
-0.198696	6.24541	MAGEF1
-0.198678	6.24437	GRN
0.198615	6.24035	ZNF85
0.198597	6.23935	FLT3LG
-0.198525	6.2347	C7orf50
-0.198501	6.23332	C5orf15
-0.198477	6.23188	CGNL1
0.198463	6.23118	POLM
-0.198449	6.23046	SHC1
-0.198432	6.22954	GLTP
0.198426	6.22933	PSMA8
0.198395	6.22748	RPIA
-0.198383	6.22688	MAP6D1
-0.198353	6.22507	PRSS22
-0.198315	6.22273	ALG12
-0.198309	6.22257	ZNF185
-0.198222	6.2169	UBC
-0.198209	6.21625	TTC6
0.198195	6.21549	FOLR2
0.198181	6.2148	KLF12
-0.198151	6.21298	FSTL3
-0.198128	6.21166	CCDC47
0.198124	6.21155	EVL
0.198056	6.20724	UHRF1
-0.198015	6.20467	TUSC3
-0.197995	6.20352	C6orf132
-0.197986	6.20316	PFKFB2
0.197967	6.20209	RPS16
0.197953	6.20137	RCC2
-0.197907	6.19855	COBL
-0.197905	6.19855	FPGT
0.197874	6.19668	RANGRF
-0.197865	6.19633	NDUFA8
-0.197827	6.19396	LPP
-0.197815	6.19347	FGFR2
0.197813	6.19347	PSMB9
0.197802	6.19308	RPL7
0.197801	6.19308	FNDC8
0.197783	6.19207	OGT
-0.19778	6.19206	TPPP3
-0.19775	6.19029	MATN3
-0.197665	6.18476	RBM47
0.197658	6.18452	ZNF675
0.19759	6.18014	SHISAL2A
0.197419	6.16889	ATM
0.19739	6.16711	CST7
[truncated: 17,099 more rows]

## Sheet: Fig 6h
Figure 6h: Chemogenomic CRISPR screen in NALM6 cells under selective pressure of LY2090314
Gene	Z-score	CRANKS Score	P-value [-Log10]	FDR
CTNNB1	12.29	8.30647	6	0.000732077
JUP	12.0575	8.14931	6	0.000732077
LEF1	12	8.11044	6	0.000732077
ATP2B1	10.6636	7.20728	6	0.000732077
ID3	8.72097	5.89434	6	0.000732077
MBNL1	8.62365	5.82857	6	0.000732077
NSD1	6.96233	4.70576	6	0.000732077
SLC7A1	6.76705	4.57378	6	0.000732077
DOHH	6.65686	4.49931	6	0.000732077
FOXK1	6.3974	4.32395	6	0.000732077
ARID1A	6.37569	4.30928	6	0.000732077
BPTF	5.42205	3.66476	6	0.000732077
UCHL5	5.28347	3.5711	6	0.000732077
RB1	5.22818	3.53373	6	0.000732077
RPTOR	5.10398	3.44979	6	0.000732077
LAMTOR4	5.0466	3.41101	6	0.000732077
FNIP1	4.95237	3.34733	6	0.000732077
LAMTOR2	4.93637	3.33651	6	0.000732077
PDCD5	4.84944	3.27776	6	0.000732077
WDR24	4.81074	3.25161	6	0.000732077
MIOS	4.715	3.1869	6	0.000732077
DYRK1A	4.71406	3.18627	6	0.000732077
PTPN1	4.61559	3.11972	6	0.000732077
SRM	4.58747	3.10071	6	0.000732077
BAK1	4.56475	3.08535	6	0.000732077
RAD23B	4.5476	3.07376	6	0.000732077
IVNS1ABP	-5.17948	-3.5003	6	0.0038068
MSI2	-5.34973	-3.61536	6	0.0038068
FUS	-5.42786	-3.66817	6	0.0038068
TCF4	-5.81934	-3.93275	6	0.0038068
GSK3B	-7.16904	-4.84495	6	0.0038068
VPS41	4.47885	3.02729	5.69897	0.00115358
SLC12A2	4.46666	3.01906	5.69897	0.00115358
PPP1CA	4.46369	3.01705	5.69897	0.00115358
HDAC1	4.44939	3.00739	5.69897	0.00115358
MBD3	4.44576	3.00493	5.69897	0.00115358
TNKS2	4.4316	2.99536	5.69897	0.00115358
MTOR	4.42339	2.98981	5.69897	0.00115358
RBM26	-4.40644	-2.97784	5.69897	0.00634467
BRD1	4.32335	2.9222	5.52288	0.00167947
KMT2E	-4.32432	-2.92234	5.52288	0.00713775
OTUB1	-4.33472	-2.92936	5.52288	0.00713775
AZIN1	4.27371	2.88865	5.39794	0.00211489
NFRKB	4.26637	2.88369	5.39794	0.00211489
RING1	-4.27778	-2.89089	5.39794	0.00845956
ITFG2	-4.20302	-2.84036	5.30103	0.009517
KPTN	-4.19006	-2.8316	5.22185	0.0103822
WDR59	4.09949	2.77091	5.09691	0.00411546
SLC25A46	4.08159	2.75881	5.04576	0.00450805
DHX36	-4.06011	-2.74377	5.04576	0.0142755
BCL11A	4.04743	2.73572	5	0.0047585
CDKN1B	4.04427	2.73358	5	0.0047585
MLST8	4.03054	2.7243	4.95861	0.00510668
CTBP1	-4.01869	-2.71578	4.95861	0.0161057
UBP1	3.94521	2.66664	4.82391	0.00679786
VPS29	3.93472	2.65955	4.79588	0.00692145
PYGO2	3.93019	2.65649	4.79588	0.00692145
FAM117A	-3.93497	-2.6592	4.79588	0.0217531
SMARCC1	3.92832	2.65522	4.76955	0.0070343
USP22	3.92664	2.65408	4.76955	0.0070343
COPB2	3.90087	2.63667	4.72125	0.0076946
PIH1D1	3.88824	2.62813	4.69897	0.00793083
ZBTB10	-3.88523	-2.62558	4.69897	0.0253787
IRF2	3.86266	2.61084	4.65758	0.00854588
BCL9	3.86067	2.6095	4.63827	0.00875564
ZBTB24	-3.81032	-2.57495	4.56864	0.0302305
C12orf66	-3.81311	-2.57683	4.56864	0.0302305
ASXL2	3.80518	2.572	4.55284	0.01045
C10orf12	3.78656	2.55941	4.52288	0.0109812
BRPF1	3.77816	2.55374	4.50864	0.0111331
RPE	3.75334	2.53696	4.48149	0.0116319
CCM2	-3.75542	-2.53784	4.48149	0.0348957
FAM175B	-3.746	-2.53148	4.46852	0.0340608
KLF16	3.73613	2.52533	4.4437	0.0124586
CHD1	-3.72811	-2.51939	4.4437	0.0342612
INO80E	3.6926	2.49591	4.39794	0.0133572
KIAA1432	3.69104	2.49485	4.39794	0.0133572
LAS1L	-3.90921	-2.64179	4.35655	0.0398808
CDK6	-3.64857	-2.46563	4.31876	0.0415287
TIAL1	3.63844	2.45931	4.29243	0.0167368
AMBRA1	3.62865	2.45269	4.284	0.0167757
SZT2	-3.63368	-2.45557	4.284	0.0430334
MAPRE1	-3.6117	-2.44071	4.24413	0.0452058
MEMO1	3.57092	2.41367	4.1549	0.0218423
NPC1	3.57008	2.4131	4.1549	0.0218423
PTPN23	3.54633	2.39705	4.10237	0.023868
SPARCL1	3.54443	2.39577	4.10237	0.023868
CREBBP	3.53569	2.38986	4.07572	0.0249821
CSNK2A1	3.5243	2.38216	4.07058	0.0248906
RCN3	-3.5087	-2.3711	4.04096	0.0692838
KLF13	3.50186	2.367	4.02228	0.0269885
ALDH18A1	3.49246	2.36065	4.02228	0.0269885
PPP3R1	3.4813	2.3531	4.00436	0.0277113
NPRL2	-3.47873	-2.35084	4.00436	0.0724756
PRPS1	-3.47159	-2.34602	3.98297	0.0706977
ADK	-3.47208	-2.34635	3.98297	0.0706977
BCLAF1	3.45288	2.33389	3.95861	0.0299106
GFM2	3.45184	2.33319	3.95861	0.0299106
LAMTOR1	3.44799	2.33059	3.95468	0.0297574
ILF3	-3.43451	-2.32096	3.93181	0.0767923
SOX4	3.39349	2.29376	3.85699	0.0362428
ATP1A1	3.39031	2.2916	3.85699	0.0362428
GATAD2A	3.35014	2.26446	3.77728	0.0429551
PCBP2	-3.34546	-2.26078	3.77469	0.10659
ING1	3.34265	2.25939	3.74958	0.0440007
TIMP1	3.33827	2.25643	3.74958	0.0440007
PDS5A	3.33302	2.25288	3.74958	0.0440007
TMEM41B	3.32868	2.24995	3.71897	0.0466089
SATB2	-3.32127	-2.24443	3.71897	0.117274
NDUFC2	3.3133	2.23956	3.69897	0.0481873
ATMIN	-3.30288	-2.232	3.6968	0.119557
CLPB	3.28051	2.2174	3.64975	0.0532952
ELAVL1	-3.2599	-2.20295	3.62525	0.136699
NDUFC2-KCTD14	3.25165	2.19789	3.60033	0.0589819
BAP1	3.23802	2.18868	3.58004	0.0603126
TRUB2	3.23131	2.18415	3.58004	0.0603126
PRMT7	-3.23667	-2.18725	3.58004	0.147234
UBE2K	3.22519	2.18001	3.5784	0.0598211
NUDT5	3.20927	2.16925	3.52871	0.0662831
AKT1	3.1867	2.154	3.50031	0.0699389
MAX	3.16659	2.1404	3.47625	0.0722427
ORC5	3.16649	2.14033	3.47625	0.0722427
MTA2	3.16235	2.13754	3.45593	0.0740211
MIDN	3.16065	2.13639	3.45593	0.0740211
TMEM230	-3.16135	-2.13634	3.45593	0.19034
ACSL4	3.14868	2.1283	3.42946	0.0778093
HEXIM1	-3.14894	-2.12796	3.42946	0.196685
PALM3	3.13976	2.12227	3.42829	0.0771705
ARL14EP	3.13251	2.11737	3.40121	0.0812527
ZNF442	-3.12613	-2.11254	3.40121	0.20423
AWAT1	-3.11063	-2.10207	3.37366	0.211878
KCNJ2	-3.09497	-2.09148	3.34969	0.218159
DEPDC5	-3.08329	-2.08358	3.32514	0.225077
MRPS33	3.07594	2.07913	3.3019	0.0999786
BMPR1B	3.07321	2.07729	3.3019	0.0999786
DDA1	3.06108	2.06909	3.27409	0.10548
TMEM242	3.05491	2.06493	3.27327	0.103522
NCOA6	3.051	2.06228	3.27327	0.103522
ADRA2C	-3.05131	-2.06197	3.27327	0.241551
PDS5B	-3.05419	-2.06392	3.27327	0.241551
PRDM15	3.04726	2.05976	3.24872	0.108436
LYVE1	-3.04446	-2.05734	3.24872	0.249655
ZBTB7A	-3.03464	-2.05071	3.24795	0.244414
MTG1	3.03232	2.04966	3.22475	0.113443
INTS12	-3.02321	-2.04298	3.22403	0.252518
NPRL3	-3.42556	-2.31491	3.22257	0.247856
BMPR2	3.01242	2.03621	3.20135	0.118538
PCGF1	-3.01345	-2.03639	3.20135	0.254732
LAMTOR3	2.99937	2.02739	3.17718	0.124094
UBAP2L	2.99277	2.02293	3.17653	0.121891
VTA1	2.99242	2.02269	3.17653	0.121891
USP32	2.98625	2.01852	3.15181	0.1278
FECH	2.979	2.01362	3.1512	0.125589
MAP2K6	2.97755	2.01264	3.1512	0.125589
SMTN	-2.97797	-2.01241	3.1512	0.279958
DPF2	2.97037	2.00779	3.12668	0.129258
PKP2	2.96987	2.00745	3.12668	0.129258
ATXN7L3	2.96927	2.00705	3.12668	0.129258
UBE4B	-2.97067	-2.00748	3.12668	0.273431
NMT1	-2.97104	-2.00772	3.12668	0.273431
AXIN1	-2.9714	-2.00797	3.12668	0.273431
CSTB	-2.97187	-2.00829	3.12668	0.273431
AHCYL1	3.14454	2.1255	3.12552	0.128437
MDH1	2.95582	1.99795	3.10347	0.131568
TRIP12	2.95378	1.99658	3.10347	0.131568
MRPL34	2.94992	1.99397	3.10347	0.131568
GMNN	2.94085	1.98783	3.07935	0.136684
RNF146	2.93446	1.98352	3.07935	0.136684
OTUD5	2.92774	1.97898	3.05502	0.14211
PIKFYVE	2.92069	1.97421	3.05502	0.14211
DHPS	2.92011	1.97382	3.05453	0.1399
CTCF	2.91608	1.9711	3.05453	0.1399
TCF3	-2.91559	-1.97024	3.05453	0.316754
PARD6A	2.91353	1.96937	3.03198	0.143761
NDUFA1	2.90799	1.96563	3.03198	0.143761
APAF1	2.90767	1.96541	3.03198	0.143761
F12	2.90389	1.96286	3.03152	0.142755
PET100	2.89566	1.9573	3.00877	0.146877
ACTR5	2.89461	1.95659	3.00877	0.146877
GPI	2.88973	1.95329	3.00877	0.146877
TCF12	-2.88914	-1.95237	3.00877	0.339151
IPO11	-2.8994	-1.9593	3.00877	0.339151
VAC14	2.8826	1.94847	2.9838	0.153157
ODC1	2.8826	1.94847	2.9838	0.153157
SLC7A5	2.8688	1.93914	2.96178	0.159886
HGS	2.86304	1.93525	2.96138	0.15881
CBX5	-2.85968	-1.93246	2.96138	0.364985
ZSCAN29	-2.85985	-1.93257	2.96138	0.364985
METTL1	2.85426	1.92932	2.94157	0.163721
ANKRD52	2.85425	1.92931	2.94157	0.163721
KLHL5	-2.85408	-1.92867	2.94157	0.369066
CDC42	-2.85519	-1.92942	2.94157	0.369066
VCPIP1	2.85118	1.92724	2.94119	0.161437
METAP2	2.84533	1.92328	2.94119	0.161437
ATG7	-2.8452	-1.92267	2.94119	0.363232
SLC17A5	2.83023	1.91308	2.91721	0.168111
VARS2	2.82763	1.91132	2.91721	0.168111
EVI5	-2.82538	-1.90928	2.89415	0.398154
PET117	2.82233	1.90773	2.89381	0.174866
PRR14L	2.82128	1.90702	2.89381	0.174866
MLX	-2.81462	-1.90201	2.89381	0.379788
PWWP2A	-2.81528	-1.90245	2.89381	0.379788
2025-12-01	-2.82092	-1.90626	2.89381	0.379788
TIMMDC1	2.80857	1.89843	2.87225	0.182454
GNL3	-2.80358	-1.89455	2.87225	0.370198
FASN	-2.8047	-1.8953	2.87225	0.370198
C9orf41	-2.80574	-1.896	2.87225	0.370198
KIR3DL2	-2.80821	-1.89767	2.87225	0.370198
MRS2	-2.80928	-1.89839	2.87225	0.370198
SLCO1B3	-2.79807	-1.89082	2.87192	0.365181
OR2J2	2.79036	1.88613	2.84924	0.191015
FAM195A	2.78627	1.88336	2.84894	0.189804
HDAC3	-2.78836	-1.88426	2.84894	0.364218
HYDIN	-2.78951	-1.88503	2.84894	0.364218
BRCC3	-2.78963	-1.88512	2.84894	0.364218
PCDHA12	-2.79077	-1.88589	2.84894	0.364218
TIMM17A	2.7803	1.87933	2.82449	0.199391
NHLRC2	2.7678	1.87088	2.8242	0.198139
RRAGA	2.76214	1.86706	2.80079	0.206245
VPS33A	2.76112	1.86637	2.80079	0.206245
TAOK3	-2.76206	-1.86649	2.80079	0.396208
VAT1L	-2.76248	-1.86677	2.80079	0.396208
EIF3D	-2.76004	-1.86512	2.80052	0.391309
HSD17B10	2.75143	1.85982	2.77728	0.214776
NARS2	2.74878	1.85803	2.77728	0.214776
BAHCC1	-2.75157	-1.85939	2.77728	0.407523
RUNX1	2.73752	1.85042	2.77702	0.213462
PRKCE	-2.74032	-1.85179	2.77702	0.397573
C12orf74	-2.74271	-1.85341	2.77702	0.397573
PPM1E	2.73297	1.84734	2.75498	0.217284
HDAC2	2.72944	1.84496	2.75498	0.217284
LAMTOR5	2.72691	1.84324	2.75498	0.217284
GRHL3	2.72609	1.84269	2.75498	0.217284
AK3	2.72506	1.842	2.75498	0.217284
ATXN10	-2.72718	-1.84291	2.75498	0.403154
HIST1H1B	-2.72999	-1.84481	2.75498	0.403154
NUP133	-2.73741	-1.84983	2.75498	0.403154
ZFX	2.72049	1.83891	2.72932	0.229022
SCD	2.71638	1.83613	2.72909	0.224794
INO80	2.71522	1.83534	2.72909	0.224794
GSK3A	2.71308	1.8339	2.72909	0.224794
FAM53C	-2.71212	-1.83273	2.72909	0.412994
HUS1	-2.71839	-1.83697	2.72909	0.412994
PHIP	-2.71839	-1.83697	2.72909	0.412994
ZNF148	-2.70227	-1.82607	2.70531	0.421528
DR1	-2.70343	-1.82686	2.70531	0.421528
DDX21	-2.7039	-1.82718	2.70531	0.421528
NDUFB11	2.69603	1.82237	2.70509	0.236069
VWA2	-2.69487	-1.82107	2.70509	0.412473
PIP5K1B	-2.69891	-1.82381	2.70509	0.412473
TEX35	2.69174	1.81948	2.68277	0.243917
OPA1	2.6847	1.81472	2.68277	0.243917
NGF	2.68161	1.81263	2.68277	0.243917
OR10H3	-2.68901	-1.81711	2.68277	0.429506
INTS3	-2.83126	-1.91325	2.67121	0.436349
SLC30A9	2.66866	1.80388	2.65896	0.256083
C9orf152	-2.66898	-1.80357	2.65896	0.439385
EZH2	-2.6782	-1.80981	2.65896	0.439385
LRRC23	-2.66551	-1.80123	2.65876	0.435006
ARID4B	-2.81875	-1.9048	2.65092	0.438371
MRPL17	2.66155	1.79907	2.6362	0.264985
TARS2	2.64998	1.79125	2.6362	0.264985
PTPN9	2.64845	1.79022	2.6362	0.264985
PQBP1	2.64339	1.7868	2.61279	0.276333
RPS6KC1	2.64175	1.78569	2.61279	0.276333
XPOT	-2.6417	-1.78514	2.61279	0.459643
PNMA1	-2.6445	-1.78703	2.61279	0.459643
PLEKHA4	-2.64784	-1.78929	2.61279	0.459643
CNOT10	-2.64796	-1.78937	2.61279	0.459643
DMTF1	2.63216	1.77921	2.58905	0.286734
OR2B3	2.6319	1.77904	2.58905	0.286734
GTDC1	2.61861	1.77005	2.58905	0.286734
POLN	-2.62396	-1.77315	2.58905	0.471458
KAT8	-2.62574	-1.77435	2.58905	0.471458
ARMC5	-2.63312	-1.77934	2.58905	0.471458
GDPD5	2.61285	1.76615	2.56751	0.294429
RNF126	2.61223	1.76574	2.56751	0.294429
ID4	2.60892	1.7635	2.56751	0.294429
C14orf169	2.60414	1.76027	2.56751	0.294429
EIF3H	-2.61476	-1.76693	2.56751	0.490715
PSMB7	-2.60175	-1.75814	2.54546	0.506625
API5	-2.60419	-1.75978	2.54546	0.506625
DIABLO	2.60049	1.75781	2.54531	0.306372
MRPS11	2.59664	1.7552	2.54531	0.306372
LANCL1	-2.59165	-1.75131	2.54531	0.484177
SUV39H1	-2.59225	-1.75172	2.54531	0.484177
ABCC1	-2.59237	-1.7518	2.54531	0.484177
EPN1	-2.59482	-1.75345	2.54531	0.484177
RPH3A	-2.59632	-1.75446	2.54531	0.484177
TRIM42	2.58503	1.74735	2.52346	0.31506
HCCS	2.58188	1.74523	2.52346	0.31506
NDUFB9	2.5818	1.74517	2.52346	0.31506
KCNJ13	2.58138	1.74489	2.52346	0.31506
DYNLL1	-2.57812	-1.74217	2.52346	0.48327
MESDC1	-2.58114	-1.74421	2.52346	0.48327
PSMD13	-2.58122	-1.74426	2.52346	0.48327
SUPT16H	-2.58587	-1.7474	2.52346	0.48327
MLEC	-2.58816	-1.74895	2.52346	0.48327
DEAF1	-2.5895	-1.74986	2.52346	0.48327
ERVV-1	2.57201	1.73856	2.50114	0.329853
FTSJ2	2.56735	1.73541	2.501	0.319427
SENP1	2.56374	1.73296	2.501	0.319427
CD9	2.56246	1.7321	2.501	0.319427
SAP18	2.56189	1.73171	2.501	0.319427
KDM6B	2.56102	1.73113	2.501	0.319427
TRIT1	2.55967	1.73022	2.501	0.319427
LOC389602	-2.56531	-1.73351	2.501	0.500436
RFX7	-2.56864	-1.73576	2.501	0.500436
FLCN	2.70231	1.82662	2.47925	0.334052
PPP2R5D	-2.56002	-1.72994	2.47847	0.522727
CMIP	2.55545	1.72736	2.47834	0.329526
MTO1	2.55299	1.7257	2.47834	0.329526
NFU1	2.54677	1.7215	2.47834	0.329526
MRPL53	2.54388	1.71955	2.45717	0.34066
MAGT1	2.54012	1.717	2.45717	0.34066
RFWD2	2.53783	1.71546	2.45717	0.34066
SEC24D	-2.54015	-1.7165	2.45717	0.544497
G3BP2	2.53427	1.71305	2.45705	0.339019
GARS	2.66522	1.80155	2.43783	0.352564
MRPS23	2.52682	1.70801	2.43533	0.351029
MRPL41	2.52242	1.70504	2.43533	0.351029
TPSAB1	-2.52161	-1.70398	2.43533	0.567925
DPPA4	-2.51626	-1.70036	2.43522	0.558991
BCOR	-2.51636	-1.70042	2.43522	0.558991
CUX1	2.51334	1.69891	2.41454	0.357468
OSR1	2.50992	1.69659	2.41454	0.357468
COX16	2.5095	1.69631	2.41454	0.357468
RICTOR	2.5072	1.69475	2.41454	0.357468
MRPL21	2.5061	1.69401	2.41454	0.357468
PIK3C3	2.50461	1.69301	2.41454	0.357468
TSC2	-2.50466	-1.69252	2.41454	0.559396
BABAM1	-2.50548	-1.69307	2.41454	0.559396
NAA10	-2.50629	-1.69362	2.41454	0.559396
CD1D	-2.50911	-1.69552	2.41454	0.559396
KLHL31	-2.5112	-1.69694	2.41454	0.559396
MAD1L1	-2.51517	-1.69962	2.41454	0.559396
ALAS1	2.64658	1.78895	2.39686	0.370516
RPUSD4	2.49988	1.6898	2.39297	0.370248
LDB1	2.4936	1.68556	2.39297	0.370248
NOTO	-2.4928	-1.6845	2.39297	0.583421
ELAVL3	2.49066	1.68358	2.39287	0.368567
FBXW11	-2.48875	-1.68177	2.39287	0.574855
ZP2	-2.49147	-1.68361	2.39287	0.574855
DET1	2.47821	1.67516	2.37182	0.379608
NSUN4	2.47682	1.67422	2.37182	0.379608
CLPP	2.47618	1.67379	2.37182	0.379608
TIMM8A	2.47505	1.67302	2.37182	0.379608
CCDC101	-2.47783	-1.67438	2.37182	0.590193
FNDC3B	-2.4815	-1.67687	2.37182	0.590193
ANAPC11	-2.48333	-1.6781	2.37182	0.590193
SPHK1	2.47285	1.67154	2.37171	0.377923
NOA1	2.46772	1.66807	2.34911	0.396261
GTPBP6	2.45879	1.66204	2.34901	0.394515
CD97	2.44875	1.65525	2.32799	0.412169
EIF4B	-2.44983	-1.65546	2.32799	0.643459
TTC37	-2.44984	-1.65547	2.32799	0.643459
SARS	2.44415	1.65214	2.3279	0.406635
PRUNE	2.44352	1.65172	2.3279	0.406635
UBQLN1	2.44108	1.65007	2.3279	0.406635
MFSD5	-2.44194	-1.65013	2.3279	0.638999
DERL1	2.43992	1.64929	2.30645	0.421479
CBFB	2.43865	1.64843	2.30645	0.421479
CTDSPL2	2.43555	1.64633	2.30645	0.421479
GPR182	-2.43671	-1.64659	2.30645	0.661901
SMS	-2.43918	-1.64826	2.30645	0.661901
EFNB1	2.43391	1.64522	2.30636	0.415969
BCL7A	2.43213	1.64402	2.30636	0.415969
KMT2D	2.43023	1.64273	2.30636	0.415969
GJA10	-2.42701	-1.64004	2.30636	0.643897
TLE2	-2.42777	-1.64055	2.30636	0.643897
RNF20	-2.4303	-1.64226	2.30636	0.643897
SUCLG1	-2.43061	-1.64247	2.30636	0.643897
PTCD3	2.42563	1.63962	2.285	0.429341
MGST1	2.42024	1.63598	2.285	0.429341
NDUFA4L2	2.41807	1.63451	2.285	0.429341
WARS2	2.41794	1.63443	2.285	0.429341
FGD6	-2.42115	-1.63608	2.285	0.658323
SLC38A1	-2.42509	-1.63874	2.285	0.658323
MAFK	-2.42619	-1.63949	2.285	0.658323
MED13	-2.42642	-1.63964	2.285	0.658323
TNPO1	2.4119	1.63035	2.28492	0.427565
TCEAL6	-2.41268	-1.63035	2.28492	0.645539
HIST1H1D	-2.41305	-1.63061	2.28492	0.645539
C4orf19	-2.41373	-1.63106	2.28492	0.645539
VPS35	2.41122	1.62989	2.26321	0.432627
MTERFD1	2.4094	1.62865	2.26321	0.432627
TMEM261	2.4071	1.6271	2.26321	0.432627
SLC16A10	2.40449	1.62534	2.26321	0.432627
NDUFB7	2.40321	1.62448	2.26321	0.432627
MRPL51	2.4021	1.62372	2.26321	0.432627
SRSF6	2.40018	1.62242	2.26321	0.432627
SLC30A7	2.39995	1.62227	2.26321	0.432627
C1orf61	2.39978	1.62216	2.26321	0.432627
ZSWIM5	-2.40227	-1.62332	2.26321	0.66558
YPEL5	-2.40332	-1.62403	2.26321	0.66558
L3MBTL2	-2.40356	-1.62419	2.26321	0.66558
ADAP1	-2.39787	-1.62034	2.26313	0.661462
MRPL20	2.53708	1.71495	2.25626	0.437782
SAP130	2.39238	1.61715	2.24207	0.446753
DLC1	2.39128	1.61641	2.24207	0.446753
UBE2F	2.38595	1.61281	2.24207	0.446753
AK9	-2.38683	-1.61288	2.24207	0.681298
MVD	-2.38686	-1.6129	2.24207	0.681298
ZFAND5	-2.39611	-1.61915	2.24207	0.681298
DNAJA2	2.38222	1.61029	2.242	0.443198
TBC1D2	2.38205	1.61017	2.242	0.443198
TBC1D8B	2.3815	1.6098	2.22113	0.459415
LRWD1	2.38038	1.60904	2.22113	0.459415
MBD2	2.37267	1.60383	2.22113	0.459415
CLEC4C	-2.37702	-1.60625	2.22113	0.706138
PLEKHH1	-2.37924	-1.60775	2.22113	0.706138
SNX4	2.3692	1.60149	2.22105	0.457653
VCP	2.36327	1.59748	2.1999	0.471073
CEP120	2.3551	1.59196	2.1999	0.471073
LETMD1	2.35455	1.59159	2.1999	0.471073
FAM196A	2.3524	1.59013	2.1999	0.471073
JHDM1D	2.35226	1.59004	2.1999	0.471073
NEMF	-2.35495	-1.59134	2.1999	0.736954
TPSB2	-2.83344	-1.91472	2.18542	0.757298
DEPDC1B	2.34861	1.58757	2.17934	0.49007
IPO8	2.34672	1.58629	2.17934	0.49007
OR8A1	-2.34535	-1.58485	2.17934	0.74969
ODF4	-2.34658	-1.58568	2.17934	0.74969
ILF2	-2.34705	-1.586	2.17934	0.74969
C1orf173	-2.34928	-1.58751	2.17934	0.74969
NDUFS5	2.33797	1.58038	2.17927	0.488244
ZMYM2	2.33604	1.57907	2.15964	0.503021
NDUFS2	2.3347	1.57817	2.15964	0.503021
MTMR9	2.3322	1.57648	2.15964	0.503021
SMIM4	2.32757	1.57335	2.15964	0.503021
ELOF1	-2.32801	-1.57313	2.15964	0.766229
SREK1	-2.32995	-1.57444	2.15964	0.766229
MED30	-2.3371	-1.57927	2.15964	0.766229
CRP	-2.33769	-1.57967	2.15964	0.766229
NDP	2.32138	1.56917	2.13876	0.521819
UBAP1	2.31882	1.56744	2.13876	0.521819
NDUFB2	2.31676	1.56604	2.13876	0.521819
IFITM10	-2.3173	-1.56589	2.13876	0.799318
LMNB1	2.31261	1.56324	2.1387	0.517981
ACVR1	2.31115	1.56225	2.1387	0.517981
GPR6	-2.31377	-1.56351	2.1387	0.794834
SIKE1	2.3053	1.5583	2.11793	0.53932
DGKD	2.30193	1.55603	2.11793	0.53932
CD300E	-2.30007	-1.55425	2.11793	0.805984
SLC25A11	-2.3023	-1.55575	2.11793	0.805984
ALCAM	-2.3027	-1.55603	2.11793	0.805984
SAP30	-2.3053	-1.55778	2.11793	0.805984
ERCC3	-2.30595	-1.55822	2.11793	0.805984
DDX56	-2.30609	-1.55832	2.11793	0.805984
PTPMT1	2.29845	1.55367	2.11787	0.53541
CHRNG	2.29673	1.55251	2.11787	0.53541
INTS6	-2.29508	-1.55087	2.11787	0.801636
SIN3A	2.42265	1.63761	2.09816	0.558214
SIRT6	2.41431	1.63198	2.09811	0.556239
SUPT4H1	2.28898	1.54727	2.09675	0.549925
RNF139	2.28769	1.5464	2.09675	0.549925
CTSS	2.28706	1.54597	2.09675	0.549925
EPG5	2.28292	1.54317	2.09675	0.549925
MYH9	-2.28174	-1.54186	2.09675	0.823401
SNRNP70	-2.2879	-1.54602	2.09675	0.823401
THAP10	-2.28958	-1.54715	2.09675	0.823401
RHOA	-2.29033	-1.54767	2.09675	0.823401
USP17L10	2.4044	1.62528	2.07925	0.570472
HHEX	2.27805	1.53988	2.07645	0.572112
NEU1	2.27394	1.53711	2.07639	0.556231
CHCHD1	2.27389	1.53707	2.07639	0.556231
YTHDC2	2.27044	1.53474	2.07639	0.556231
MRPS9	2.2673	1.53262	2.07639	0.556231
FPGT	2.2667	1.53221	2.07639	0.556231
COA3	2.26623	1.53189	2.07639	0.556231
RQCD1	2.26582	1.53162	2.07639	0.556231
SBSN	2.26568	1.53152	2.07639	0.556231
CAND1	-2.26543	-1.53083	2.07639	0.831449
NFKBIL1	-2.26787	-1.53249	2.07639	0.831449
UXS1	-2.26819	-1.5327	2.07639	0.831449
UBE2D3	-2.26935	-1.53349	2.07639	0.831449
FAM122A	-2.26937	-1.5335	2.07639	0.831449
PDCD10	-2.26978	-1.53378	2.07639	0.831449
HMGB1	-2.27253	-1.53563	2.07639	0.831449
AARS2	2.26333	1.52993	2.05606	0.569013
EIF5A	2.26279	1.52957	2.05606	0.569013
METAP1	2.26257	1.52942	2.05606	0.569013
ACTR2	2.26142	1.52864	2.05606	0.569013
DNAJA1	2.26136	1.5286	2.05606	0.569013
ACTR3B	2.2564	1.52525	2.05606	0.569013
C11orf57	2.25376	1.52347	2.05606	0.569013
OR5T2	-2.26272	-1.529	2.05606	0.857897
ATP13A1	-2.263	-1.52919	2.05606	0.857897
ZNF622	-2.26327	-1.52937	2.05606	0.857897
PCIF1	-2.24945	-1.52004	2.05601	0.853617
BTF3	2.24669	1.51869	2.03494	0.589351
CCND3	2.24614	1.51831	2.03494	0.589351
RABIF	2.24122	1.51499	2.03494	0.589351
OR2M4	2.24015	1.51427	2.03494	0.589351
RAB11FIP3	-2.24389	-1.51628	2.03494	0.882546
RNASEL	-2.24743	-1.51867	2.03494	0.882546
ZFYVE20	-2.24792	-1.519	2.03494	0.882546
WSB2	2.23697	1.51212	2.03489	0.585486
ZNF683	2.23585	1.51136	2.03489	0.585486
FREM1	-2.23986	-1.51355	2.03489	0.873859
INTS8	-2.24043	-1.51394	2.03489	0.873859
NDUFA2	2.22805	1.50609	2.01377	0.602619
AMY2B	2.2272	1.50552	2.01377	0.602619
OR10X1	2.22693	1.50534	2.01377	0.602619
MRPS22	2.22678	1.50523	2.01377	0.602619
NANOGNB	2.22541	1.50431	2.01377	0.602619
SEPHS1	2.2243	1.50355	2.01377	0.602619
CHMP6	-2.2224	-1.50175	2.01377	0.886545
CACNA1I	-2.22261	-1.5019	2.01377	0.886545
STRBP	-2.2246	-1.50324	2.01377	0.886545
PYROXD2	-2.22791	-1.50548	2.01377	0.886545
NAT14	-2.22805	-1.50557	2.01377	0.886545
MTF2	-2.22937	-1.50647	2.01377	0.886545
ARHGEF28	-2.23126	-1.50774	2.01377	0.886545
PNPT1	2.34242	1.58339	2.00222	0.616838
NDUFAF7	2.21668	1.4984	1.99366	0.625042
C2orf88	2.21521	1.49742	1.99366	0.625042
GNB5	-2.21672	-1.49792	1.99366	0.915346
GUK1	-2.21775	-1.49861	1.99366	0.915346
BLNK	-2.21931	-1.49966	1.99366	0.915346
EFNB2	2.21188	1.49516	1.99362	0.611256
MRPL19	2.21146	1.49488	1.99362	0.611256
GATSL3	2.21095	1.49454	1.99362	0.611256
MINOS1	2.2099	1.49382	1.99362	0.611256
MRPS14	2.20909	1.49328	1.99362	0.611256
METTL17	2.2071	1.49193	1.99362	0.611256
CUL5	2.20603	1.49121	1.99362	0.611256
TUBGCP6	-2.20569	-1.49046	1.99362	0.906841
SLC15A1	-2.20924	-1.49286	1.99362	0.906841
SPP2	2.20092	1.48776	1.97355	0.634148
TMEM252	2.19989	1.48706	1.97355	0.634148
PPP1R18	2.19697	1.48508	1.97355	0.634148
STAG2	-2.19758	-1.48497	1.97355	0.919515
TLX3	-2.19918	-1.48606	1.97355	0.919515
EEFSEC	-2.2002	-1.48675	1.97355	0.919515
BSPH1	-2.20027	-1.4868	1.97355	0.919515
BIRC3	-2.20176	-1.4878	1.97355	0.919515
TCP10	-2.20351	-1.48899	1.97355	0.919515
ASH2L	-2.20435	-1.48956	1.97355	0.919515
NLRP7	2.19156	1.48143	1.97351	0.632226
DPP3	-2.19142	-1.48082	1.97351	0.90318
HS3ST3A1	-2.19229	-1.4814	1.97351	0.90318
ZNF823	-2.1937	-1.48236	1.97351	0.90318
NINJ2	-2.19569	-1.4837	1.97351	0.90318
ESPL1	2.31765	1.56665	1.96421	0.643895
ZGLP1	-2.31958	-1.56743	1.96421	0.918623
ATAD3B	2.18827	1.47921	1.95347	0.643974
ZNF180	2.18809	1.47908	1.95347	0.643974
RCE1	2.18715	1.47845	1.95347	0.643974
MRPL11	2.18537	1.47725	1.95347	0.643974
NDUFA6	2.18523	1.47715	1.95347	0.643974
HK2	2.18199	1.47496	1.95347	0.643974
SYT4	2.18062	1.47404	1.95347	0.643974
PROKR1	2.1806	1.47402	1.95347	0.643974
ORMDL2	-2.17911	-1.4725	1.95347	0.925185
PRMT5	-2.18555	-1.47684	1.95347	0.925185
IQCF5	-2.18597	-1.47713	1.95347	0.925185
DNAJC6	-2.18857	-1.47889	1.95347	0.925185
IDH2	-2.17543	-1.47	1.95343	0.921246
CDK11B	2.17384	1.46945	1.9339	0.657661
RBFA	2.17329	1.46908	1.9339	0.657661
PPIH	2.17272	1.4687	1.9339	0.657661
METTL23	2.17162	1.46795	1.9339	0.657661
AMBN	2.17134	1.46776	1.9339	0.657661
RSBN1L	2.16999	1.46685	1.9339	0.657661
ATP5D	2.16947	1.4665	1.9339	0.657661
OR52N5	2.16945	1.46649	1.9339	0.657661
TRPM4	-2.17108	-1.46707	1.9339	0.947145
GABARAPL1	-2.1732	-1.4685	1.9339	0.947145
BHLHE23	-2.17389	-1.46897	1.9339	0.947145
NEURL4	-2.174	-1.46904	1.9339	0.947145
BEX2	2.16522	1.46363	1.93386	0.653838
FOXP4	2.16428	1.46299	1.93386	0.653838
TCERG1L	-2.16192	-1.46088	1.93386	0.92741
BLVRB	-2.16589	-1.46356	1.93386	0.92741
ARPP19	-2.16671	-1.46412	1.93386	0.92741
ATP8B2	-2.1672	-1.46444	1.93386	0.92741
PANX3	-2.16823	-1.46514	1.93386	0.92741
MAPK7	2.15913	1.45951	1.91393	0.682537
CYP4F11	-2.15906	-1.45894	1.91393	0.966927
C1S	2.15559	1.45712	1.91389	0.66309
ABHD5	2.15431	1.45626	1.91389	0.66309
SEC63	2.1537	1.45584	1.91389	0.66309
FOXN2	2.15364	1.4558	1.91389	0.66309
ZMIZ1	2.15317	1.45548	1.91389	0.66309
MAPKAP1	2.15175	1.45452	1.91389	0.66309
ARRDC3	2.1505	1.45368	1.91389	0.66309
DAP3	2.14817	1.4521	1.91389	0.66309
ABCF2	2.14608	1.45069	1.91389	0.66309
ALG13	2.14608	1.45069	1.91389	0.66309
TRIM26	-2.14729	-1.45099	1.91389	0.932054
NEUROD1	-2.15057	-1.45321	1.91389	0.932054
SCML4	-2.15081	-1.45337	1.91389	0.932054
HMGB2	-2.15129	-1.4537	1.91389	0.932054
KRIT1	-2.15199	-1.45416	1.91389	0.932054
FAM53B	-2.15221	-1.45431	1.91389	0.932054
DIAPH2	-2.15378	-1.45537	1.91389	0.932054
F13A1	-2.15723	-1.45771	1.91389	0.932054
PIAS3	-2.15762	-1.45797	1.91389	0.932054
TRIM44	2.26527	1.53125	1.90774	0.670637
AP2B1	2.14476	1.4498	1.89429	0.685869
PPP1R3A	2.14162	1.44767	1.89429	0.685869
TEFM	2.14085	1.44716	1.89429	0.685869
CLUH	2.13801	1.44524	1.89425	0.67637
PRRC1	2.13645	1.44418	1.89425	0.67637
PRDM1	2.13618	1.444	1.89425	0.67637
MRPL9	2.13445	1.44283	1.89425	0.67637
MPV17L2	2.13204	1.4412	1.89425	0.67637
RBM14-RBM4	-2.13334	-1.44156	1.89425	0.955971
FAM189A2	-2.13499	-1.44268	1.89425	0.955971
RCCD1	-2.13707	-1.44408	1.89425	0.955971
HPRT1	-2.13795	-1.44467	1.89425	0.955971
MAGEC1	-2.13894	-1.44535	1.89425	0.955971
CCDC120	2.25704	1.52568	1.88928	0.682263
PM20D2	-2.26007	-1.52721	1.88928	0.963195
JMY	-2.3858	-1.61219	1.88002	0.980102
GTPBP8	2.12983	1.43971	1.87423	0.698558
TRIB1	2.12878	1.439	1.87423	0.698558
ANKRD23	2.12592	1.43706	1.87423	0.698558
NR4A3	2.12446	1.43608	1.87423	0.698558
IVL	-2.12546	-1.43624	1.87423	0.985563
ATF4	-2.12643	-1.43689	1.87423	0.985563
PNMT	2.12237	1.43467	1.87419	0.689144
TMEM134	2.12051	1.43341	1.87419	0.689144
MTG2	2.11877	1.43224	1.87419	0.689144
DSC2	2.11599	1.43035	1.87419	0.689144
FASTKD2	2.11573	1.43018	1.87419	0.689144
TTF2	-2.11736	-1.43076	1.87419	0.959601
ALDH1A1	-2.12024	-1.43271	1.87419	0.959601
RNF111	-2.12092	-1.43317	1.87419	0.959601
BACH2	-2.12132	-1.43344	1.87419	0.959601
RUFY1	-2.12236	-1.43414	1.87419	0.959601
RBM14	-2.12322	-1.43472	1.87419	0.959601
SNAP47	-2.12356	-1.43495	1.87419	0.959601
SMAD4	2.11429	1.42921	1.85397	0.706681
GOPC	2.11349	1.42866	1.85397	0.706681
DNAJC22	2.11248	1.42798	1.85397	0.706681
HIST1H4C	2.10688	1.4242	1.85397	0.706681
FOXRED1	2.10511	1.423	1.85397	0.706681
PET112	2.10321	1.42172	1.85397	0.706681
ZG16B	2.10233	1.42113	1.85397	0.706681
POLRMT	2.10113	1.42031	1.85397	0.706681
PMEPA1	-2.10171	-1.42019	1.85397	0.972332
CCDC84	-2.1019	-1.42031	1.85397	0.972332
LSM12	-2.10432	-1.42195	1.85397	0.972332
CBLC	-2.10589	-1.42301	1.85397	0.972332
NCKIPSD	-2.10686	-1.42367	1.85397	0.972332
PHF14	-2.10694	-1.42372	1.85397	0.972332
ACIN1	-2.11168	-1.42692	1.85397	0.972332
KRTAP10-1	-2.11373	-1.42831	1.85397	0.972332
ABHD3	-2.11455	-1.42886	1.85397	0.972332
SFT2D2	2.09412	1.41558	1.83461	0.731135
MIER3	2.09164	1.4139	1.83461	0.731135
VDAC1	2.08974	1.41262	1.83461	0.731135
BAG6	2.08713	1.41085	1.83461	0.731135
PLK5	-2.08807	-1.41097	1.83461	0.987811
MIB1	-2.08925	-1.41176	1.83461	0.987811
GPN2	-2.0893	-1.4118	1.83461	0.987811
FOXM1	-2.09005	-1.41231	1.83461	0.987811
SPIRE2	-2.09053	-1.41263	1.83461	0.987811
EID2	-2.0914	-1.41322	1.83461	0.987811
TUBGCP5	-2.09642	-1.41661	1.83461	0.987811
CMPK1	-2.09695	-1.41697	1.83461	0.987811
N6AMT1	2.08368	1.40852	1.81423	0.750497
MRPS27	2.08269	1.40785	1.81423	0.750497
FTSJ1	2.08248	1.40771	1.81423	0.750497
RALA	2.08008	1.40608	1.81423	0.750497
CAV1	2.0796	1.40576	1.81423	0.750497
MRPS10	2.07889	1.40528	1.81423	0.750497
LTB	2.07425	1.40215	1.81423	0.750497
CCDC28B	2.07314	1.4014	1.81423	0.750497
HMG20A	-2.07318	-1.4009	1.81423	0.989639
CDH26	-2.07475	-1.40196	1.81423	0.989639
REN	-2.07529	-1.40233	1.81423	0.989639
C19orf57	-2.07535	-1.40237	1.81423	0.989639
ARID5A	-2.07573	-1.40263	1.81423	0.989639
PRMT1	-2.07582	-1.40269	1.81423	0.989639
KANSL2	-2.076	-1.40281	1.81423	0.989639
MCTP2	-2.07778	-1.40401	1.81423	0.989639
ANAPC2	-2.07911	-1.40491	1.81423	0.989639
LEO1	-2.08034	-1.40574	1.81423	0.989639
CD34	-2.08036	-1.40576	1.81423	0.989639
ANKRD49	-2.0815	-1.40652	1.81423	0.989639
PRKAG3	-2.08313	-1.40763	1.81423	0.989639
EIF3G	-2.1885	-1.47884	1.7971	1
RPRD1A	2.06943	1.39889	1.79542	0.764079
NME7	2.06673	1.39706	1.79542	0.764079
COX6B1	2.06671	1.39705	1.79542	0.764079
DEFB129	2.06628	1.39676	1.79542	0.764079
L3MBTL3	2.06504	1.39592	1.79542	0.764079
CIC	2.062	1.39386	1.79542	0.764079
RAB1B	2.06112	1.39327	1.79542	0.764079
GNB1	2.06057	1.3929	1.79542	0.764079
DDX39A	2.06037	1.39276	1.79542	0.764079
CYP46A1	2.05935	1.39207	1.79542	0.764079
OR10AD1	-2.06202	-1.39336	1.79542	1
C1QL4	-2.06243	-1.39364	1.79542	1
CLDN7	-2.06379	-1.39455	1.79542	1
RIC8A	-2.06572	-1.39586	1.79542	1
NOX3	-2.06721	-1.39687	1.79542	1
WDR82	-2.06823	-1.39756	1.79542	1
USP37	-2.06936	-1.39832	1.79542	1
MUL1	-2.07013	-1.39884	1.79542	1
CCDC28A	2.05916	1.39195	1.79539	0.760316
NDUFS8	2.05628	1.39	1.79539	0.760316
EXD1	-2.05796	-1.39061	1.79539	0.999628
ANGPTL7	2.0536	1.38819	1.77604	0.773741
EBPL	2.05229	1.38731	1.77604	0.773741
COMMD8	2.05191	1.38704	1.77604	0.773741
TMEM106A	2.05182	1.38698	1.77604	0.773741
TMOD3	2.05093	1.38639	1.77604	0.773741
GRN	2.0509	1.38637	1.77604	0.773741
MNS1	2.05069	1.38622	1.77604	0.773741
PGRMC2	2.05044	1.38605	1.77604	0.773741
ALDH16A1	2.04879	1.38494	1.77604	0.773741
HOXB7	2.04738	1.38399	1.77604	0.773741
AGFG2	2.0448	1.38224	1.77604	0.773741
TPBG	-2.04567	-1.38231	1.77604	1
ZNF320	-2.04603	-1.38255	1.77604	1
ZHX3	-2.04668	-1.383	1.77604	1
PRKAG1	-2.04897	-1.38454	1.77604	1
TMED7-TICAM2	-2.05012	-1.38532	1.77604	1
SDC4	-2.05262	-1.38701	1.77604	1
CDX2	-2.05313	-1.38735	1.77604	1
OR10H5	-2.05648	-1.38962	1.77604	1
GPR137C	2.14963	1.45309	1.76078	0.799474
NDUFC1	2.04094	1.37963	1.75642	0.803648
PPHLN1	2.03762	1.37739	1.75642	0.803648
PAXIP1	-2.03908	-1.37786	1.75642	1
NIN	-2.03991	-1.37842	1.75642	1
PSMD1	-2.04039	-1.37874	1.75642	1
ZNF638	2.0327	1.37406	1.75639	0.788494
GCN1L1	2.03164	1.37335	1.75639	0.788494
TEX38	2.03124	1.37308	1.75639	0.788494
MROH2B	2.02986	1.37214	1.75639	0.788494
RNF135	2.02905	1.3716	1.75639	0.788494
C8orf31	2.02905	1.3716	1.75639	0.788494
TUFM	2.02791	1.37083	1.75639	0.788494
RANBP10	2.02761	1.37063	1.75639	0.788494
FRMD7	-2.02812	-1.37045	1.75639	1
PI4KA	-2.0307	-1.37219	1.75639	1
WFDC10B	-2.03305	-1.37378	1.75639	1
C16orf45	-2.0347	-1.37489	1.75639	1
SMARCD3	2.02579	1.36939	1.73646	0.802753
MCUR1	2.02539	1.36912	1.73646	0.802753
CCDC27	2.02468	1.36865	1.73646	0.802753
FAS	2.0232	1.36764	1.73646	0.802753
SLC25A15	2.02274	1.36733	1.73646	0.802753
IMPDH2	2.02145	1.36646	1.73646	0.802753
LIPF	2.01929	1.365	1.73646	0.802753
MRPL40	2.01919	1.36493	1.73646	0.802753
CCBE1	2.01805	1.36416	1.73646	0.802753
SOHLH2	2.01771	1.36393	1.73646	0.802753
DEFB112	2.01724	1.36361	1.73646	0.802753
NXNL1	2.01695	1.36342	1.73646	0.802753
ERCC2	-2.01588	-1.36218	1.73646	1
DHX15	-2.01771	-1.36341	1.73646	1
NLRP6	-2.0208	-1.3655	1.73646	1
SESN2	-2.02124	-1.3658	1.73646	1
F11R	-2.02213	-1.3664	1.73646	1
STT3B	-2.02301	-1.36699	1.73646	1
CTDNEP1	-2.02399	-1.36766	1.73646	1
CHRNA4	-2.02588	-1.36893	1.73646	1
CNDP2	-2.02612	-1.36909	1.73646	1
NEK5	2.01435	1.36166	1.73643	0.800956
RND3	-2.01449	-1.36124	1.73643	1
C17orf74	-2.01031	-1.35841	1.71765	1
OR10A2	-2.01113	-1.35896	1.71765	1
STATH	2.00794	1.35733	1.71763	0.815822
C21orf33	2.00745	1.357	1.71763	0.815822
PIK3CD	2.00731	1.35691	1.71763	0.815822
FAM177A1	2.00695	1.35666	1.71763	0.815822
LRRC25	2.00687	1.35661	1.71763	0.815822
ATXN7L3B	2.00604	1.35605	1.71763	0.815822
PFKFB3	2.00411	1.35474	1.71763	0.815822
ATP5C1	2.00392	1.35461	1.71763	0.815822
CYLC2	2.00295	1.35395	1.71763	0.815822
UFL1	2.0015	1.35298	1.71763	0.815822
UTY	2.00064	1.3524	1.71763	0.815822
PRKAA1	-2.00429	-1.35435	1.71763	1
GALNS	-2.00588	-1.35542	1.71763	1
RPP30	-2.00601	-1.35551	1.71763	1
PRSS38	-2.00919	-1.35766	1.71763	1
EFCAB11	1.99415	1.34801	1.69884	0.838754
PTPRCAP	1.99311	1.34731	1.69884	0.838754
LMO2	1.99302	1.34724	1.69884	0.838754
SEC61B	1.99063	1.34563	1.69884	0.838754
SIVA1	1.98949	1.34486	1.69884	0.838754
INO80C	1.98948	1.34485	1.69884	0.838754
GATC	1.98938	1.34479	1.69884	0.838754
WWC2	-1.98982	-1.34457	1.69884	1
CAMLG	-1.9915	-1.3457	1.69884	1
KRTAP4-4	-1.99157	-1.34575	1.69884	1
P2RY14	-1.99368	-1.34717	1.69884	1
2025-03-01	-1.99375	-1.34722	1.69884	1
TPT1	-1.99541	-1.34834	1.69884	1
MPP7	-1.9962	-1.34888	1.69884	1
UBE2E1	-1.9966	-1.34915	1.69884	1
NAA60	-1.99748	-1.34974	1.69884	1
SUGT1	-1.98414	-1.34073	1.69882	1
UBC	-1.98747	-1.34297	1.69882	1
DENND4A	1.98074	1.33895	1.68025	0.867792
NFE2L2	1.98072	1.33893	1.68025	0.867792
VPS37B	1.98052	1.33879	1.68025	0.867792
KITLG	1.98	1.33845	1.68025	0.867792
TMEM33	-1.98061	-1.33834	1.68025	1
DHX29	-1.98076	-1.33844	1.68025	1
TMEM80	-1.98213	-1.33937	1.68025	1
TIMM8B	1.97855	1.33746	1.68023	0.862187
RAB2A	1.97413	1.33448	1.68023	0.862187
SERBP1	1.97019	1.33181	1.68023	0.862187
STXBP1	-1.97084	-1.33174	1.68023	1
SRCRB4D	-1.97129	-1.33204	1.68023	1
TRAPPC3L	-1.97154	-1.33221	1.68023	1
PPP1R12B	-1.97192	-1.33247	1.68023	1
POSTN	-1.97214	-1.33261	1.68023	1
NLRP10	-1.97227	-1.3327	1.68023	1
PLK2	-1.97239	-1.33278	1.68023	1
EEF1A2	-1.97348	-1.33352	1.68023	1
NELFA	-1.97477	-1.33439	1.68023	1
CCDC130	-1.97587	-1.33513	1.68023	1
KIAA1324L	-1.97679	-1.33576	1.68023	1
TRIM54	-1.97775	-1.3364	1.68023	1
MAP2K7	-1.97842	-1.33686	1.68023	1
OSBPL6	-1.97922	-1.3374	1.68023	1
GRB10	1.96617	1.3291	1.66136	0.890799
ERAL1	1.96584	1.32887	1.66136	0.890799
COX7B	1.96452	1.32798	1.66136	0.890799
PRAMEF7	1.96249	1.32661	1.66136	0.890799
NDST3	1.96206	1.32632	1.66136	0.890799
SOAT1	-1.96292	-1.32638	1.66136	1
F2RL1	-1.96337	-1.32668	1.66136	1
SMAP2	-1.96695	-1.32911	1.66136	1
ABL2	-1.96723	-1.32929	1.66136	1
KIF4B	-1.9673	-1.32934	1.66136	1
UBE2N	-1.96764	-1.32957	1.66136	1
ZNF490	1.9608	1.32547	1.66134	0.877657
POLDIP2	1.9572	1.32304	1.66134	0.877657
IKBIP	1.95686	1.32281	1.66134	0.877657
TFPI2	1.95666	1.32267	1.66134	0.877657
UBE2G1	1.95599	1.32222	1.66134	0.877657
PARS2	1.95567	1.322	1.66134	0.877657
DDX50	1.95371	1.32068	1.66134	0.877657
STX5	-1.9558	-1.32157	1.66134	1
NCOA5	-1.95694	-1.32234	1.66134	1
TMEM233	-1.96009	-1.32447	1.66134	1
DARS2	1.95246	1.31983	1.64222	0.907579
ICT1	1.95204	1.31955	1.64222	0.907579
TRIB3	1.95191	1.31946	1.64222	0.907579
TOMM34	1.95186	1.31943	1.64222	0.907579
DNASE2B	1.951	1.31885	1.64222	0.907579
CEP55	-1.95278	-1.31953	1.64222	1
CABIN1	1.94629	1.31566	1.6422	0.89452
GOLGA6L10	1.94603	1.31549	1.6422	0.89452
CDK5RAP1	1.94569	1.31526	1.6422	0.89452
ROMO1	1.94429	1.31431	1.6422	0.89452
TSC22D2	1.94251	1.31311	1.6422	0.89452
2025-03-07	1.94149	1.31242	1.6422	0.89452
PARL	1.9401	1.31148	1.6422	0.89452
MED21	-1.94	-1.31089	1.6422	1
ADAD2	-1.94168	-1.31203	1.6422	1
NR1D1	-1.942	-1.31224	1.6422	1
SERPINB4	-1.94209	-1.3123	1.6422	1
COIL	-1.94215	-1.31234	1.6422	1
BDH1	-1.94265	-1.31268	1.6422	1
KLB	-1.94299	-1.31291	1.6422	1
TAX1BP1	-1.94374	-1.31342	1.6422	1
SLC43A3	-1.94495	-1.31424	1.6422	1
WDR20	-1.94511	-1.31434	1.6422	1
NCBP2	-1.94793	-1.31625	1.6422	1
WWP2	-1.94835	-1.31654	1.6422	1
CLEC3B	-1.94842	-1.31658	1.6422	1
ZNF292	-1.94934	-1.31721	1.6422	1
DGKI	-1.94976	-1.31749	1.6422	1
TRIM24	2.04369	1.38149	1.63675	0.903958
PITRM1	1.93752	1.30974	1.62368	0.923965
ALOX12B	1.9372	1.30952	1.62368	0.923965
MSL2	1.93681	1.30926	1.62368	0.923965
MXI1	1.93569	1.3085	1.62368	0.923965
RNF44	-1.93743	-1.30916	1.62368	1
CTSB	-1.93829	-1.30973	1.62368	1
ZNF829	-1.93859	-1.30994	1.62368	1
KCTD9	1.93421	1.3075	1.62366	0.901916
C12orf65	1.93382	1.30724	1.62366	0.901916
NXF1	1.93298	1.30667	1.62366	0.901916
PSENEN	1.93237	1.30625	1.62366	0.901916
LSM14A	1.93205	1.30604	1.62366	0.901916
ECSIT	1.93146	1.30564	1.62366	0.901916
RNF144B	1.9307	1.30513	1.62366	0.901916
OR2M3	1.92639	1.30221	1.62366	0.901916
CRYGA	1.926	1.30195	1.62366	0.901916
PTBP3	1.92506	1.30131	1.62366	0.901916
FAM46B	1.92384	1.30049	1.62366	0.901916
KPNA6	1.92323	1.30008	1.62366	0.901916
GEMIN5	-1.92548	-1.30108	1.62366	1
AP2M1	-1.92565	-1.30119	1.62366	1
GOT1	-1.9257	-1.30123	1.62366	1
LZTS1	-1.92579	-1.30129	1.62366	1
TAF1B	-1.92584	-1.30132	1.62366	1
KRTAP10-9	-1.92938	-1.30371	1.62366	1
HTR2C	-1.93048	-1.30446	1.62366	1
MYCBP	-1.93114	-1.3049	1.62366	1
PSME3	-1.93161	-1.30522	1.62366	1
DBF4B	1.92112	1.29865	1.6052	0.920904
EVI2B	1.91931	1.29743	1.6052	0.920904
EIF2AK3	1.91664	1.29562	1.6052	0.920904
PSG2	1.91581	1.29506	1.6052	0.920904
GDAP1	1.91451	1.29418	1.6052	0.920904
ZSWIM8	1.9131	1.29323	1.6052	0.920904
NDUFAF6	1.91246	1.2928	1.6052	0.920904
FIBP	1.91194	1.29245	1.6052	0.920904
GTPBP2	1.91105	1.29185	1.6052	0.920904
SAFB2	1.9106	1.29154	1.6052	0.920904
ANKRD45	1.91017	1.29125	1.6052	0.920904
GPS2	-1.90926	-1.29012	1.6052	1
KLRB1	-1.90926	-1.29012	1.6052	1
SKP2	-1.90988	-1.29053	1.6052	1
SUCLA2	-1.91235	-1.29221	1.6052	1
JARID2	-1.91238	-1.29222	1.6052	1
RBM10	-1.91346	-1.29296	1.6052	1
KCTD7	-1.9139	-1.29325	1.6052	1
NKTR	-1.91786	-1.29593	1.6052	1
LENG1	-1.91864	-1.29646	1.6052	1
CTRB2	-1.91867	-1.29647	1.6052	1
TSC22D3	-1.9211	-1.29812	1.6052	1
CBX1	-1.92116	-1.29816	1.6052	1
TRERF1	-1.9215	-1.29839	1.6052	1
ASB8	-1.92195	-1.2987	1.6052	1
IL9R	-1.92218	-1.29885	1.6052	1
TAS2R1	-1.92345	-1.29971	1.6052	1
NOP58	-1.92375	-1.29991	1.6052	1
PDSS1	1.90771	1.28959	1.5865	0.944845
ROBO1	1.90651	1.28878	1.5865	0.944845
COX11	1.90578	1.28829	1.5865	0.944845
C19orf70	1.90567	1.28821	1.5865	0.944845
TCEB3B	1.90494	1.28772	1.5865	0.944845
RPS6KA5	1.90473	1.28758	1.5865	0.944845
IGFN1	1.90248	1.28606	1.5865	0.944845
CCL5	1.90221	1.28587	1.5865	0.944845
ST8SIA4	1.902	1.28573	1.5865	0.944845
SKA3	-1.90257	-1.28559	1.5865	1
TAF7	-1.90385	-1.28646	1.5865	1
RIMKLA	-1.90423	-1.28672	1.5865	1
STK11	-1.90458	-1.28696	1.5865	1
TCF20	-1.90602	-1.28793	1.5865	1
GALNT6	-1.90677	-1.28843	1.5865	1
ZFP41	-1.90715	-1.28869	1.5865	1
RNF40	-1.90749	-1.28892	1.5865	1
MRPS25	1.89921	1.28384	1.58648	0.932378
SLIRP	1.89798	1.28301	1.58648	0.932378
GPR173	1.89715	1.28245	1.58648	0.932378
OR2T35	1.89553	1.28136	1.58648	0.932378
KLHDC8A	1.89466	1.28077	1.58648	0.932378
ANKRD1	1.89461	1.28074	1.58648	0.932378
SFTPA2	1.89363	1.28007	1.58648	0.932378
TAZ	2.01043	1.35901	1.58461	0.934641
NDUFA3	1.89159	1.2787	1.56828	0.966798
NASP	1.89095	1.27826	1.56828	0.966798
LRGUK	-1.89207	-1.2785	1.56828	1
AGGF1	-1.89211	-1.27852	1.56828	1
INPP4B	-1.89229	-1.27865	1.56828	1
SOCS7	1.88857	1.27665	1.56827	0.954278
HEATR3	1.88722	1.27574	1.56827	0.954278
CD96	1.88452	1.27391	1.56827	0.954278
MYBL1	1.88402	1.27358	1.56827	0.954278
CFTR	1.88159	1.27194	1.56827	0.954278
TIMM44	1.88131	1.27174	1.56827	0.954278
HLA-DMA	1.87942	1.27047	1.56827	0.954278
PYGO1	-1.88026	-1.27052	1.56827	1
ZNF232	-1.88073	-1.27083	1.56827	1
GGPS1	-1.88089	-1.27094	1.56827	1
ACSBG1	-1.8821	-1.27176	1.56827	1
MEI4	-1.88642	-1.27468	1.56827	1
PLEKHG3	-1.88685	-1.27497	1.56827	1
TMPRSS7	-1.88796	-1.27572	1.56827	1
UROD	-1.88831	-1.27596	1.56827	1
TGFBR3	-1.88835	-1.27598	1.56827	1
EIF3B	-1.89038	-1.27735	1.56827	1
MPHOSPH8	-1.89123	-1.27793	1.56827	1
FAM227A	-1.99713	-1.3495	1.56724	1
HGF	1.98713	1.34326	1.56722	0.954802
ZNF169	1.87775	1.26934	1.55068	0.973849
ALG3	1.87697	1.26881	1.55068	0.973849
GRM3	1.87592	1.2681	1.55068	0.973849
RGAG4	1.87585	1.26806	1.55068	0.973849
LRPPRC	1.87543	1.26777	1.55068	0.973849
UBE2NL	1.87489	1.2674	1.55068	0.973849
TRMT10C	1.8748	1.26734	1.55068	0.973849
TLE4	1.87397	1.26679	1.55068	0.973849
KCTD20	1.87267	1.26591	1.55068	0.973849
MTIF2	1.87218	1.26557	1.55068	0.973849
NMD3	-1.87108	-1.26431	1.55068	1
GPR137	-1.8748	-1.26683	1.55068	1
OR5I1	-1.87552	-1.26731	1.55068	1
ETS2	-1.87799	-1.26898	1.55068	1
EMC6	1.86968	1.26388	1.55066	0.961644
MYNN	1.86799	1.26274	1.55066	0.961644
RCOR2	1.86671	1.26188	1.55066	0.961644
ALAD	1.86576	1.26123	1.55066	0.961644
ESCO2	1.86567	1.26118	1.55066	0.961644
VAPA	1.8651	1.26079	1.55066	0.961644
FUBP1	1.8643	1.26025	1.55066	0.961644
SLC24A2	-1.86547	-1.26052	1.55066	1
PHGDH	-1.86612	-1.26096	1.55066	1
DGKE	-1.86618	-1.261	1.55066	1
ISL2	-1.86719	-1.26169	1.55066	1
STEAP4	-1.86741	-1.26183	1.55066	1
RAB37	-1.8675	-1.26189	1.55066	1
FAM193A	-1.86881	-1.26278	1.55066	1
IQSEC3	-1.86955	-1.26328	1.55066	1
CUEDC1	-1.86957	-1.2633	1.55066	1
LGI3	-1.87049	-1.26391	1.55066	1
PTPN14	-1.97683	-1.33578	1.55017	1
SH3BGR	1.86274	1.2592	1.53278	0.975792
GPBP1	1.86228	1.25888	1.53278	0.975792
HLA-G	1.86218	1.25882	1.53278	0.975792
UQCRC1	1.86153	1.25838	1.53278	0.975792
PPIL3	1.86119	1.25815	1.53278	0.975792
SCAF11	1.85977	1.25719	1.53278	0.975792
RARS2	1.85762	1.25573	1.53278	0.975792
CNTNAP2	1.85752	1.25567	1.53278	0.975792
EIF5AL1	1.85577	1.25448	1.53278	0.975792
FAF2	1.85492	1.25391	1.53278	0.975792
CD93	1.85423	1.25345	1.53278	0.975792
LACTBL1	1.85362	1.25303	1.53278	0.975792
MZT2B	1.8532	1.25274	1.53278	0.975792
PTMA	1.85159	1.25166	1.53278	0.975792
METTL5	1.84972	1.25039	1.53278	0.975792
SEC23IP	-1.84991	-1.25	1.53278	1
ZDHHC17	-1.85121	-1.25089	1.53278	1
PSMG3	-1.85266	-1.25186	1.53278	1
CRYGN	-1.85543	-1.25374	1.53278	1
SLC7A14	-1.85572	-1.25393	1.53278	1
MTMR3	-1.85573	-1.25394	1.53278	1
GLCCI1	-1.85697	-1.25477	1.53278	1
MOS	-1.85819	-1.2556	1.53278	1
TBC1D32	-1.85923	-1.25631	1.53278	1
SCN9A	-1.86163	-1.25792	1.53278	1
SRBD1	-1.86301	-1.25886	1.53278	1
CENPI	-1.86371	-1.25933	1.53278	1
B4GALT7	-1.86414	-1.25962	1.53278	1
BCKDHA	-1.86443	-1.25982	1.53278	1
BRD9	1.84898	1.24989	1.51439	1
ZDHHC15	1.84883	1.2498	1.51439	1
ZNF770	1.84879	1.24976	1.51439	1
GATA3	1.84865	1.24967	1.51439	1
PHLDA2	1.84855	1.24961	1.51439	1
MRPL39	1.84744	1.24885	1.51439	1
SLC41A3	1.84693	1.24851	1.51439	1
LTA	-1.84714	-1.24813	1.51439	1
OR2M5	-1.84798	-1.2487	1.51439	1
WNT8B	-1.84839	-1.24898	1.51439	1
TFAM	1.84571	1.24768	1.51438	0.986961
SMIM18	1.84436	1.24677	1.51438	0.986961
CCDC79	1.844	1.24653	1.51438	0.986961
H3F3A	1.84363	1.24628	1.51438	0.986961
PCDHB5	1.84341	1.24613	1.51438	0.986961
RAPGEF6	1.84318	1.24598	1.51438	0.986961
ACOT9	1.84176	1.24501	1.51438	0.986961
BRSK2	1.84087	1.24442	1.51438	0.986961
MRPS35	1.83822	1.24262	1.51438	0.986961
ACOX3	1.83811	1.24255	1.51438	0.986961
NDUFS7	1.83594	1.24109	1.51438	0.986961
CREB5	-1.83605	-1.24064	1.51438	1
NRDE2	-1.83736	-1.24152	1.51438	1
COX7A2L	-1.83866	-1.2424	1.51438	1
IK	-1.83869	-1.24242	1.51438	1
WAPAL	-1.83923	-1.24279	1.51438	1
OCA2	-1.83993	-1.24326	1.51438	1
PSMB2	-1.8406	-1.24371	1.51438	1
DGKB	-1.84105	-1.24402	1.51438	1
EXOSC1	-1.84267	-1.24511	1.51438	1
MED26	-1.84309	-1.2454	1.51438	1
AFAP1	-1.84422	-1.24616	1.51438	1
ISYNA1	-1.8453	-1.24689	1.51438	1
CCDC9	-1.84608	-1.24742	1.51438	1
OR52K1	-1.84634	-1.24759	1.51438	1
B3GALT1	-1.8469	-1.24797	1.51438	1
LURAP1L	1.92915	1.30408	1.49835	1
UTS2B	1.83353	1.23945	1.49656	1
PDE6H	1.83349	1.23943	1.49656	1
PCYOX1	1.83306	1.23914	1.49656	1
TRIM38	1.83023	1.23723	1.49656	1
ZNF281	1.82949	1.23672	1.49656	1
KRTAP16-1	-1.82946	-1.23618	1.49656	1
ACPT	-1.83015	-1.23665	1.49656	1
AHI1	-1.83042	-1.23683	1.49656	1
HHLA1	-1.83271	-1.23838	1.49656	1
B3GAT2	-1.83271	-1.23838	1.49656	1
DMRTB1	-1.83313	-1.23866	1.49656	1
ADSL	-1.83387	-1.23916	1.49656	1
PSMA8	-1.8349	-1.23986	1.49656	1
HEPH	1.82697	1.23502	1.49655	1
KLHL28	1.82657	1.23475	1.49655	1
ZNF92	1.82487	1.2336	1.49655	1
GPM6A	1.82482	1.23357	1.49655	1
BRMS1L	1.82431	1.23322	1.49655	1
NR1H4	1.82304	1.23237	1.49655	1
EDEM3	1.82172	1.23147	1.49655	1
GPR112	1.82162	1.2314	1.49655	1
ZNF433	-1.82106	-1.23051	1.49655	1
TUBG1	-1.82275	-1.23165	1.49655	1
ZNF491	-1.82397	-1.23247	1.49655	1
UGT1A1	-1.82546	-1.23348	1.49655	1
TCEB2	-1.82547	-1.23349	1.49655	1
CCDC71L	-1.82707	-1.23457	1.49655	1
EXOC8	-1.82763	-1.23495	1.49655	1
ZNF648	-1.82843	-1.23549	1.49655	1
COG2	1.92252	1.2996	1.48122	1
SEC11A	1.8194	1.2299	1.4788	1
PBX1	1.819	1.22963	1.4788	1
C12orf71	1.81869	1.22942	1.4788	1
GOLGA6D	1.81828	1.22915	1.4788	1
TTC31	1.81785	1.22886	1.4788	1
PCM1	1.8169	1.22821	1.4788	1
POLD3	1.81687	1.22819	1.4788	1
CISD2	1.81603	1.22763	1.4788	1
SARNP	1.81473	1.22675	1.4788	1
PDCL	1.81444	1.22655	1.4788	1
ESR1	1.81165	1.22466	1.4788	1
SLCO1B7	1.8114	1.22449	1.4788	1
TRABD	1.81128	1.22441	1.4788	1
CXorf58	1.81036	1.22379	1.4788	1
SIDT2	1.81035	1.22379	1.4788	1
PREX2	1.80747	1.22184	1.4788	1
ARPC4	1.80702	1.22154	1.4788	1
HDAC5	1.80561	1.22059	1.4788	1
PPAPDC1A	-1.8056	-1.22006	1.4788	1
BCAS2	-1.80633	-1.22055	1.4788	1
TTBK2	-1.80736	-1.22125	1.4788	1
PGGT1B	-1.80806	-1.22172	1.4788	1
ZNF131	-1.80861	-1.2221	1.4788	1
CASR	-1.80994	-1.22299	1.4788	1
ITIH3	-1.80996	-1.22301	1.4788	1
KRTAP15-1	-1.81003	-1.22306	1.4788	1
OR2T10	-1.81079	-1.22356	1.4788	1
KLF10	-1.8132	-1.2252	1.4788	1
CKLF	-1.81369	-1.22553	1.4788	1
THOC6	-1.81382	-1.22561	1.4788	1
EIF4EBP1	-1.81447	-1.22605	1.4788	1
MLPH	-1.8148	-1.22627	1.4788	1
SEMA3G	-1.81553	-1.22677	1.4788	1
TSPAN18	-1.81557	-1.2268	1.4788	1
C17orf75	-1.81789	-1.22837	1.4788	1
NELFCD	-1.81934	-1.22934	1.4788	1
STRADA	-1.90666	-1.28836	1.46454	1
AP1S3	1.80426	1.21967	1.46077	1
RAPH1	1.80371	1.2193	1.46077	1
LIMK2	1.80301	1.21882	1.46077	1
CALM3	1.80114	1.21756	1.46077	1
FAM9C	1.80044	1.21709	1.46077	1
IZUMO2	1.79753	1.21512	1.46077	1
DNAJC19	1.79669	1.21455	1.46077	1
MRPL23	1.79647	1.2144	1.46077	1
ANKRD7	1.79598	1.21408	1.46077	1
IQGAP2	-1.79766	-1.21469	1.46077	1
HOXC13	-1.79918	-1.21572	1.46077	1
FAM3A	-1.80009	-1.21634	1.46077	1
PBDC1	-1.80053	-1.21663	1.46077	1
TFEB	-1.8019	-1.21756	1.46077	1
GOLT1A	-1.80217	-1.21774	1.46077	1
AKAP9	-1.8022	-1.21776	1.46077	1
STRADB	-1.80351	-1.21864	1.46077	1
NKAP	-1.80386	-1.21888	1.46077	1
VILL	-1.80428	-1.21917	1.46077	1
CNOT6L	-1.80506	-1.21969	1.46077	1
LGALS3	1.79512	1.2135	1.46076	1
COL5A3	1.79361	1.21247	1.46076	1
NDUFV1	1.79354	1.21243	1.46076	1
FLVCR1	1.79318	1.21218	1.46076	1
CS	1.79257	1.21177	1.46076	1
ZNF260	1.79181	1.21125	1.46076	1
TFB1M	1.79155	1.21108	1.46076	1
STK39	1.79127	1.21089	1.46076	1
AFF2	1.79118	1.21083	1.46076	1
TMEM165	1.79065	1.21047	1.46076	1
CTNNBL1	-1.7908	-1.21006	1.46076	1
BBS4	-1.79118	-1.21031	1.46076	1
CER1	-1.79256	-1.21124	1.46076	1
SPAG5	-1.79316	-1.21165	1.46076	1
RABGGTB	-1.7941	-1.21229	1.46076	1
CDH24	-1.79441	-1.21249	1.46076	1
RPL39L	-2.55031	-1.72337	1.45062	1
TLK2	1.7886	1.20909	1.44299	1
DDX53	1.78712	1.20809	1.44299	1
MARK2	1.78703	1.20803	1.44299	1
AMH	1.78686	1.20791	1.44299	1
FBXO34	1.78668	1.20779	1.44299	1
C1orf189	1.78546	1.20697	1.44299	1
C12orf29	1.78496	1.20663	1.44299	1
VANGL2	1.78452	1.20633	1.44299	1
ALG5	1.78445	1.20628	1.44299	1
TBC1D5	1.78349	1.20563	1.44299	1
C6orf52	1.78336	1.20555	1.44299	1
HMG20B	1.78271	1.20511	1.44299	1
PRMT10	1.78257	1.20501	1.44299	1
COA5	1.78154	1.20432	1.44299	1
HTRA2	1.77993	1.20323	1.44299	1
AKT2	1.7792	1.20274	1.44299	1
ZP1	1.77899	1.20259	1.44299	1
POLG	1.77845	1.20223	1.44299	1
TRMT2B	1.7777	1.20172	1.44299	1
ACAP3	1.77744	1.20155	1.44299	1
FZD2	1.77702	1.20126	1.44299	1
TAF1C	-1.77613	-1.20014	1.44299	1
KANK1	-1.77642	-1.20034	1.44299	1
ATP6V0B	-1.77657	-1.20044	1.44299	1
ADAD1	-1.77659	-1.20045	1.44299	1
POU2AF1	-1.77757	-1.20112	1.44299	1
RGR	-1.77862	-1.20182	1.44299	1
PSMB8	-1.78039	-1.20302	1.44299	1
NAA15	-1.78042	-1.20304	1.44299	1
RSPH1	-1.78053	-1.20311	1.44299	1
MUCL1	-1.78072	-1.20325	1.44299	1
SMARCAD1	-1.78093	-1.20339	1.44299	1
OSGIN2	-1.78158	-1.20382	1.44299	1
SUMF2	-1.7828	-1.20465	1.44299	1
F5	-1.78338	-1.20504	1.44299	1
MCRS1	-1.78367	-1.20523	1.44299	1
GKN1	-1.78599	-1.2068	1.44299	1
DTYMK	-1.78634	-1.20704	1.44299	1
2025-09-03	-1.7876	-1.2079	1.44299	1
LLGL2	-1.78875	-1.20867	1.44299	1
RCOR3	-1.79033	-1.20973	1.44299	1
IRF4	-1.79045	-1.20982	1.44299	1
H2BFM	1.77397	1.1992	1.42527	1
POLE2	1.77371	1.19902	1.42527	1
C8B	1.77303	1.19856	1.42527	1
LRMP	1.77285	1.19844	1.42527	1
CYP4X1	1.77266	1.19832	1.42527	1
CDH13	1.77262	1.19828	1.42527	1
DNAJC8	1.77249	1.1982	1.42527	1
TEX30	1.77243	1.19816	1.42527	1
PPP1R12C	1.7722	1.198	1.42527	1
PAG1	-1.77445	-1.19901	1.42527	1
THRSP	-1.77458	-1.19909	1.42527	1
CLCN7	-1.77487	-1.19929	1.42527	1
TXNIP	-1.77523	-1.19953	1.42527	1
SH3RF1	-1.77578	-1.1999	1.42527	1
SDC1	-1.77582	-1.19993	1.42527	1
MCOLN2	1.77103	1.19721	1.42526	1
RPUSD2	1.77014	1.19661	1.42526	1
CXCL12	1.76889	1.19577	1.42526	1
TKT	1.76888	1.19576	1.42526	1
CUL4A	1.76719	1.19462	1.42526	1
ZNF296	1.76589	1.19374	1.42526	1
CD320	1.7651	1.19321	1.42526	1
MREG	1.76469	1.19293	1.42526	1
C1QTNF8	1.76407	1.19251	1.42526	1
MAOB	1.76313	1.19187	1.42526	1
KLF6	1.7627	1.19158	1.42526	1
RBM34	1.7604	1.19003	1.42526	1
ZNF496	-1.76124	-1.19008	1.42526	1
CLK4	-1.76154	-1.19028	1.42526	1
LEAP2	-1.7633	-1.19147	1.42526	1
TOMM70A	-1.76368	-1.19172	1.42526	1
NMRK1	-1.76461	-1.19235	1.42526	1
TMEM150B	-1.7649	-1.19255	1.42526	1
SEZ6	-1.76566	-1.19306	1.42526	1
NFATC1	-1.7669	-1.1939	1.42526	1
GEMIN8	-1.76922	-1.19547	1.42526	1
TTYH3	-1.76949	-1.19565	1.42526	1
ATP6V1H	-1.7698	-1.19586	1.42526	1
ARFGEF2	-1.77038	-1.19625	1.42526	1
KLHL41	-1.77209	-1.19741	1.42526	1
ST20	-2.28912	-1.54684	1.41844	1
GPIHBP1	-1.85132	-1.25096	1.41426	1
RPL19	1.76017	1.18988	1.40791	1
SCAF8	1.7596	1.18949	1.40791	1
CCDC169-SOHLH2	1.75794	1.18837	1.40791	1
IPO5	1.75744	1.18803	1.40791	1
DPH1	-1.75825	-1.18806	1.40791	1
RAB39A	-1.75947	-1.18888	1.40791	1
ATP8B4	-1.76073	-1.18973	1.40791	1
GRID1	1.7574	1.188	1.4079	1
CTAGE9	1.75614	1.18715	1.4079	1
PRR21	1.75516	1.18649	1.4079	1
PPP2R3C	1.75442	1.18599	1.4079	1
TCEAL7	1.75418	1.18583	1.4079	1
MIPEP	1.75385	1.1856	1.4079	1
TIGD5	1.75315	1.18513	1.4079	1
DCAF12L2	1.75233	1.18457	1.4079	1
VAMP3	1.75227	1.18454	1.4079	1
MRPL22	1.75227	1.18453	1.4079	1
GSX2	1.74969	1.18279	1.4079	1
RNMTL1	1.7496	1.18273	1.4079	1
NECAP1	1.74952	1.18267	1.4079	1
IL12RB2	1.74939	1.18259	1.4079	1
ZNF670	1.74895	1.18229	1.4079	1
ESD	1.7479	1.18158	1.4079	1
HEXIM2	-1.74641	-1.18006	1.4079	1
PTK6	-1.74671	-1.18026	1.4079	1
BOP1	-1.74736	-1.1807	1.4079	1
C17orf97	-1.74746	-1.18077	1.4079	1
RGS8	-1.74807	-1.18118	1.4079	1
CDCA7L	-1.75163	-1.18358	1.4079	1
KLHL33	-1.75208	-1.18389	1.4079	1
G6PD	-1.75445	-1.18549	1.4079	1
TBC1D10C	-1.75501	-1.18587	1.4079	1
SLC6A7	-1.75572	-1.18635	1.4079	1
PARVB	-1.75797	-1.18787	1.4079	1
HOXD10	-1.84102	-1.24399	1.39743	1
INCA1	1.74538	1.17988	1.39036	1
FCHO2	1.74487	1.17953	1.39036	1
SETD1B	1.74465	1.17938	1.39036	1
PHOX2A	1.74452	1.1793	1.39036	1
C16orf92	1.74108	1.17697	1.39036	1
CYCS	1.7405	1.17658	1.39036	1
BCORL1	-1.74154	-1.17676	1.39036	1
AHCY	-1.74173	-1.17689	1.39036	1
TLCD1	-1.74231	-1.17728	1.39036	1
MAPK8IP2	-1.74405	-1.17846	1.39036	1
MAPK8	-1.74441	-1.1787	1.39036	1
LRRCC1	-1.74512	-1.17918	1.39036	1
USP10	-1.74572	-1.17959	1.39036	1
B4GALT2	-1.74576	-1.17961	1.39036	1
CCDC88A	1.73831	1.1751	1.39035	1
PRAMEF8	1.73655	1.17391	1.39035	1
BANK1	1.73641	1.17382	1.39035	1
SPINK8	1.73576	1.17337	1.39035	1
PLXNA1	1.73554	1.17323	1.39035	1
PPP3CC	1.73446	1.1725	1.39035	1
HRG	1.73351	1.17186	1.39035	1
STK24	1.73341	1.17179	1.39035	1
GBP5	1.73306	1.17155	1.39035	1
C10orf2	1.7323	1.17104	1.39035	1
RNASEH1	1.731	1.17016	1.39035	1
CDH19	1.73087	1.17007	1.39035	1
TSPAN6	-1.73166	-1.17009	1.39035	1
AQP11	-1.73193	-1.17027	1.39035	1
ZNF516	-1.73211	-1.17039	1.39035	1
CMYA5	-1.7327	-1.17079	1.39035	1
GPATCH2	-1.73379	-1.17153	1.39035	1
NCL	-1.73384	-1.17156	1.39035	1
CGNL1	-1.73443	-1.17196	1.39035	1
ABCG4	-1.73559	-1.17274	1.39035	1
CSNK1D	-1.73666	-1.17346	1.39035	1
ZNF142	-1.73726	-1.17387	1.39035	1
CNBD1	-1.73785	-1.17427	1.39035	1
ZNF707	-1.73982	-1.1756	1.39035	1
DAAM2	-1.74007	-1.17577	1.39035	1
SNRPG	-2.2466	-1.51811	1.37842	1
MRPS15	1.72954	1.16917	1.37277	1
GABRR1	1.72954	1.16917	1.37277	1
HOMER3	1.72921	1.16895	1.37277	1
CXorf21	1.72852	1.16848	1.37277	1
CPPED1	1.72835	1.16837	1.37277	1
AOAH	1.72831	1.16834	1.37277	1
PCDHB8	1.7269	1.16739	1.37277	1
IFRD2	1.7259	1.16671	1.37277	1
NDUFA10	1.72551	1.16645	1.37277	1
OGT	1.72546	1.16642	1.37277	1
NDUFS1	1.72491	1.16604	1.37277	1
TBL1XR1	-1.72275	-1.16406	1.37277	1
TBRG1	-1.72284	-1.16412	1.37277	1
FAM71D	-1.72298	-1.16422	1.37277	1
COPS4	-1.72328	-1.16442	1.37277	1
NFKBID	-1.72359	-1.16463	1.37277	1
GPR113	-1.724	-1.16491	1.37277	1
EMILIN2	-1.72471	-1.16539	1.37277	1
IL18	-1.72475	-1.16542	1.37277	1
FAIM3	-1.72605	-1.16629	1.37277	1
ZFYVE16	-1.72612	-1.16634	1.37277	1
DTX3L	-1.72654	-1.16662	1.37277	1
SLC44A2	-1.72723	-1.16709	1.37277	1
RBP5	-1.72813	-1.1677	1.37277	1
ZNF598	-1.72864	-1.16805	1.37277	1
GPR22	-1.73083	-1.16952	1.37277	1
NLRP1	1.72173	1.1639	1.37276	1
SLC25A19	1.7208	1.16327	1.37276	1
MRPS16	1.71907	1.16209	1.37276	1
LARP7	-1.71736	-1.16042	1.37276	1
ZBTB2	-1.72018	-1.16232	1.37276	1
GALNT14	-1.72163	-1.16331	1.37276	1
CCDC105	-1.72185	-1.16346	1.37276	1
USP8	1.71593	1.15998	1.35563	1
FBLN2	1.7141	1.15874	1.35563	1
POLE3	1.71341	1.15827	1.35563	1
FAM149B1	-1.714	-1.15815	1.35563	1
ENPP5	-1.71417	-1.15827	1.35563	1
ITGAV	-1.71459	-1.15855	1.35563	1
OR5M11	-1.71554	-1.15919	1.35563	1
CFLAR	1.71242	1.1576	1.35562	1
ARRB1	1.71227	1.1575	1.35562	1
CXCL10	1.71054	1.15633	1.35562	1
ALG9	1.70963	1.15571	1.35562	1
TXNDC9	1.70889	1.15521	1.35562	1
RBMS2	1.70845	1.15492	1.35562	1
FAM89A	1.70839	1.15488	1.35562	1
PITX2	1.70774	1.15444	1.35562	1
PMS1	1.70766	1.15439	1.35562	1
TTC33	1.70604	1.15329	1.35562	1
NXT1	1.70444	1.15221	1.35562	1
NIPA1	1.70373	1.15173	1.35562	1
GPR180	1.70229	1.15076	1.35562	1
NOSTRIN	1.7016	1.15029	1.35562	1
PCSK2	-1.70217	-1.15015	1.35562	1
MCM8	-1.70387	-1.1513	1.35562	1
HNRNPH2	-1.70406	-1.15143	1.35562	1
NPIPB11	-1.70569	-1.15254	1.35562	1
C6orf141	-1.7057	-1.15254	1.35562	1
DMPK	-1.70611	-1.15282	1.35562	1
ZNF768	-1.70742	-1.1537	1.35562	1
YPEL2	-1.70786	-1.154	1.35562	1
IQCF2	-1.70828	-1.15429	1.35562	1
2025-09-02	-1.70851	-1.15444	1.35562	1
NFKBIZ	-1.70876	-1.15461	1.35562	1
C5orf47	-1.70881	-1.15464	1.35562	1
MDM2	-1.70889	-1.15469	1.35562	1
RXRA	-1.70908	-1.15483	1.35562	1
CARM1	-1.70924	-1.15493	1.35562	1
TAF1L	-1.71041	-1.15572	1.35562	1
PCDHA6	-1.71077	-1.15597	1.35562	1
OR51T1	-1.71136	-1.15636	1.35562	1
CCDC89	-1.71183	-1.15668	1.35562	1
SUMO2	1.90799	1.28977	1.34209	1
GRSF1	1.70093	1.14984	1.33819	1
IFFO1	1.70039	1.14947	1.33819	1
ZNF644	1.70009	1.14927	1.33819	1
CYP3A7	1.69942	1.14881	1.33819	1
PREX1	1.69866	1.1483	1.33819	1
MRP63	1.69782	1.14773	1.33819	1
BTBD10	1.69756	1.14756	1.33819	1
MFN2	1.69731	1.14739	1.33819	1
PYURF	1.69603	1.14652	1.33819	1
PLA2G15	1.69591	1.14644	1.33819	1
SMIM1	1.69587	1.14641	1.33819	1
CXCL6	1.69457	1.14554	1.33819	1
TRIB2	1.69387	1.14506	1.33819	1
C10orf111	1.69287	1.14439	1.33819	1
C22orf46	1.69242	1.14409	1.33819	1
ENDOD1	1.69217	1.14391	1.33819	1
PARP9	1.69209	1.14386	1.33819	1
TMBIM4	1.69181	1.14367	1.33819	1
GTPBP10	1.69119	1.14325	1.33819	1
PLEKHA3	1.69063	1.14287	1.33819	1
ZNF410	1.6906	1.14285	1.33819	1
ZNF735	1.68981	1.14232	1.33819	1
PTPRB	-1.69066	-1.14238	1.33819	1
C7orf43	-1.69212	-1.14336	1.33819	1
KRTAP1-4	-1.69367	-1.14441	1.33819	1
SOCS4	-1.69377	-1.14448	1.33819	1
ARMCX5	-1.69513	-1.1454	1.33819	1
HDGF	-1.69518	-1.14543	1.33819	1
SLC24A3	-1.69638	-1.14624	1.33819	1
HMGCLL1	-1.69698	-1.14665	1.33819	1
ACAD8	-1.69712	-1.14674	1.33819	1
SLC5A5	-1.69716	-1.14677	1.33819	1
KY	-1.69743	-1.14695	1.33819	1
OR2F1	-1.69775	-1.14716	1.33819	1
FAM126B	-1.69791	-1.14728	1.33819	1
MSLN	-1.69983	-1.14857	1.33819	1
DIEXF	-1.70185	-1.14994	1.33819	1
TLX2	1.68854	1.14146	1.33818	1
YY1	1.68848	1.14142	1.33818	1
CLN8	1.68842	1.14138	1.33818	1
GMDS	1.68809	1.14116	1.33818	1
OTUD6B	1.68758	1.14082	1.33818	1
CMSS1	1.68729	1.14062	1.33818	1
NDUFAF3	1.68699	1.14041	1.33818	1
ACP1	1.68652	1.1401	1.33818	1
CRTC3	-1.68727	-1.14009	1.33818	1
CNEP1R1	-1.68794	-1.14054	1.33818	1
DMRT2	-1.68896	-1.14123	1.33818	1
HAUS4	-1.68927	-1.14144	1.33818	1
DNAJC14	-1.68936	-1.1415	1.33818	1
TM2D1	1.7872	1.20814	1.33215	1
WIPF3	-1.78748	-1.20781	1.33215	1
RDH8	-1.78925	-1.20901	1.33215	1
VPS39	1.68573	1.13956	1.32093	1
ZNF467	1.68564	1.1395	1.32093	1
EID2B	1.68551	1.13941	1.32093	1
CPEB3	1.6839	1.13833	1.32093	1
QRSL1	1.68273	1.13753	1.32093	1
PAPD7	1.68167	1.13682	1.32093	1
TTC19	1.68123	1.13652	1.32093	1
MROH1	1.68067	1.13614	1.32093	1
MTRF1L	1.67941	1.13529	1.32093	1
CHURC1	1.67828	1.13453	1.32093	1
FAM131C	1.67813	1.13442	1.32093	1
PGLS	1.67749	1.13399	1.32093	1
COQ6	1.67728	1.13385	1.32093	1
MRPL47	1.67594	1.13295	1.32093	1
MRPL10	1.67593	1.13294	1.32093	1
MKL1	1.67563	1.13274	1.32093	1
TMEM104	1.67509	1.13237	1.32093	1
PDYN	-1.67726	-1.13332	1.32093	1
CXorf27	-1.67794	-1.13378	1.32093	1
ZNF195	-1.67851	-1.13416	1.32093	1
VPS13C	-1.67887	-1.13441	1.32093	1
MERTK	-1.67909	-1.13455	1.32093	1
IPO9	-1.6808	-1.13571	1.32093	1
LRRC57	-1.68153	-1.13621	1.32093	1
CCNH	-1.68307	-1.13724	1.32093	1
BCL6	-1.68333	-1.13742	1.32093	1
C16orf87	-1.68395	-1.13784	1.32093	1
GPC5	-1.68407	-1.13792	1.32093	1
KIAA1671	-1.68408	-1.13793	1.32093	1
TEKT2	-1.68423	-1.13803	1.32093	1
KDM5A	-1.68425	-1.13804	1.32093	1
GSPT2	-1.6843	-1.13808	1.32093	1
OGFOD1	-1.68444	-1.13817	1.32093	1
NABP2	-1.68508	-1.1386	1.32093	1
CPSF4L	-1.68514	-1.13865	1.32093	1
MSH3	-1.68521	-1.13869	1.32093	1
FCRL4	-1.68565	-1.13899	1.32093	1
KIAA0226L	-1.6859	-1.13916	1.32093	1
CCAR1	-1.686	-1.13923	1.32093	1
ANXA9	-1.68609	-1.13929	1.32093	1
PNPLA7	-1.68681	-1.13977	1.32093	1
ZDHHC24	1.67422	1.13179	1.32092	1
C11orf87	-1.67264	-1.13019	1.32092	1
C15orf52	-1.67526	-1.13197	1.32092	1
ZNF574	-1.77221	-1.19749	1.31591	1
ADAM30	1.67095	1.12957	1.304	1
KCNK7	1.67084	1.1295	1.304	1
CDRT15	1.67073	1.12942	1.304	1
ATL3	1.67066	1.12938	1.304	1
BTBD9	1.67057	1.12932	1.304	1
PRIM1	1.66987	1.12884	1.304	1
FAM166B	-1.66974	-1.12824	1.304	1
ADAMTS4	-1.67046	-1.12872	1.304	1
HIST1H1E	-1.67076	-1.12892	1.304	1
DDX58	-1.6711	-1.12916	1.304	1
SLC35F1	1.66861	1.12799	1.30399	1
LIX1L	1.6681	1.12765	1.30399	1
RHOH	1.66774	1.12741	1.30399	1
SELRC1	1.66742	1.12719	1.30399	1
OR4K2	1.66701	1.12691	1.30399	1
NAB2	1.6651	1.12562	1.30399	1
COQ7	1.66493	1.1255	1.30399	1
CEPT1	1.66408	1.12493	1.30399	1
RASL10A	1.66372	1.12468	1.30399	1
MRPS6	1.66332	1.12442	1.30399	1
TMEM161B	1.66318	1.12432	1.30399	1
JAKMIP2	1.66291	1.12414	1.30399	1
TESC	1.66241	1.1238	1.30399	1
LGALS2	1.66175	1.12336	1.30399	1
SLC2A1	1.66155	1.12322	1.30399	1
FKBP11	1.66054	1.12254	1.30399	1
HRASLS	1.66021	1.12232	1.30399	1
TACR1	1.65969	1.12196	1.30399	1
MAP2K5	1.65912	1.12158	1.30399	1
MTMR4	1.65904	1.12152	1.30399	1
ZFPM2	1.65838	1.12108	1.30399	1
C1QBP	1.65784	1.12072	1.30399	1
MPC1	1.65755	1.12051	1.30399	1
TBK1	-1.65763	-1.12005	1.30399	1
KRT78	-1.65766	-1.12007	1.30399	1
EML1	-1.65771	-1.12011	1.30399	1
SMIM21	-1.65827	-1.12049	1.30399	1
EXOSC2	-1.65887	-1.12089	1.30399	1
RAD51D	-1.65907	-1.12103	1.30399	1
NTF3	-1.65987	-1.12157	1.30399	1
AP2A2	-1.66005	-1.12169	1.30399	1
GPN1	-1.66013	-1.12174	1.30399	1
ZCCHC9	-1.66032	-1.12187	1.30399	1
RPUSD1	-1.66136	-1.12257	1.30399	1
TRAPPC1	-1.66234	-1.12324	1.30399	1
POMC	-1.66259	-1.12341	1.30399	1
FBXO47	-1.6646	-1.12476	1.30399	1
WAC	-1.66568	-1.12549	1.30399	1
MTF1	-1.66623	-1.12586	1.30399	1
RNF181	-1.66649	-1.12604	1.30399	1
SACM1L	-1.66736	-1.12663	1.30399	1
BOD1L1	-1.66772	-1.12687	1.30399	1
USH1C	-1.66812	-1.12714	1.30399	1
LGALS4	-1.66853	-1.12742	1.30399	1
TDP2	-1.66861	-1.12747	1.30399	1
GRB14	-1.66901	-1.12775	1.30399	1
KRT40	-1.66921	-1.12788	1.30399	1
ZBTB9	1.75475	1.18621	1.2997	1
BPIFB3	-1.75421	-1.18532	1.29969	1
FTL	1.65659	1.11987	1.28706	1
EPHX1	1.65463	1.11854	1.28706	1
ZAR1L	1.6541	1.11818	1.28706	1
VEZT	1.65381	1.11799	1.28706	1
CKS2	1.65321	1.11758	1.28706	1
CCL4L1	1.65285	1.11734	1.28706	1
GATA5	1.65278	1.11729	1.28706	1
CCNY	1.65145	1.1164	1.28706	1
OXLD1	1.65118	1.11621	1.28706	1
NUTM2B	1.65086	1.116	1.28706	1
CHIC1	1.64972	1.11523	1.28706	1
TMTC2	1.64943	1.11503	1.28706	1
TLR2	1.64802	1.11407	1.28706	1
NKX1-2	-1.64942	-1.11451	1.28706	1
C20orf141	-1.64993	-1.11485	1.28706	1
GCDH	-1.651	-1.11557	1.28706	1
RER1	-1.65128	-1.11576	1.28706	1
ITGA7	-1.65282	-1.1168	1.28706	1
CXXC1	-1.65439	-1.11786	1.28706	1
WFIKKN1	-1.65619	-1.11908	1.28706	1
TBC1D19	-1.65643	-1.11924	1.28706	1
DHX34	-1.6574	-1.1199	1.28706	1
HPCA	1.6463	1.11291	1.28706	1
NDUFB10	1.64572	1.11252	1.28706	1
UGP2	1.64511	1.11211	1.28706	1
ABCB6	1.64446	1.11167	1.28706	1
NPHS2	1.64353	1.11104	1.28706	1
LILRA2	-1.64294	-1.11012	1.28706	1
FKBP1A	-1.64326	-1.11034	1.28706	1
APOA2	-1.64335	-1.1104	1.28706	1
NCOA2	-1.64356	-1.11055	1.28706	1
RBBP5	-1.64475	-1.11135	1.28706	1
PCBP3	-1.64482	-1.11139	1.28706	1
PROSER1	-1.64486	-1.11142	1.28706	1
MORN3	-1.64503	-1.11154	1.28706	1
GZMB	-1.64536	-1.11176	1.28706	1
PLA2G4F	-1.64674	-1.11269	1.28706	1
NOTCH4	-1.64717	-1.11298	1.28706	1
CD300LF	-1.64808	-1.1136	1.28706	1
CCDC178	-1.64823	-1.1137	1.28706	1
CCDC182	-1.64826	-1.11372	1.28706	1
TMSB15A	-1.96275	-1.32626	1.27263	1
TSHB	1.64127	1.10951	1.27025	1
P2RY4	1.64124	1.10949	1.27025	1
FZD9	1.6404	1.10893	1.27025	1
RRAGB	1.64007	1.1087	1.27025	1
PTTG2	1.63941	1.10826	1.27025	1
COX14	1.63926	1.10815	1.27025	1
AQP2	1.63892	1.10792	1.27025	1
CAPRIN2	1.63772	1.10711	1.27025	1
CDK7	-1.63686	-1.10601	1.27025	1
FANCD2OS	-1.63729	-1.1063	1.27025	1
LRIG1	-1.63812	-1.10687	1.27025	1
ATXN3L	-1.63902	-1.10748	1.27025	1
CUL2	-1.63958	-1.10785	1.27025	1
CUBN	-1.64018	-1.10826	1.27025	1
CAMK2G	-1.64075	-1.10864	1.27025	1
EXOG	-1.64082	-1.10869	1.27025	1
OLA1	-1.64185	-1.10939	1.27025	1
HCAR3	1.63573	1.10577	1.27024	1
MRPS24	1.63504	1.10531	1.27024	1
NDUFA5	1.63428	1.10479	1.27024	1
FAM111A	1.63386	1.1045	1.27024	1
TRO	1.63163	1.103	1.27024	1
RAB35	1.63084	1.10247	1.27024	1
CTNS	1.6304	1.10217	1.27024	1
MMP12	1.63019	1.10202	1.27024	1
PARK7	1.63018	1.10202	1.27024	1
RBMX2	1.62903	1.10124	1.27024	1
C1orf95	1.62883	1.1011	1.27024	1
PFKP	1.62882	1.1011	1.27024	1
FLOT2	1.62862	1.10097	1.27024	1
ACAD9	1.62747	1.10019	1.27024	1
USP7	-1.63033	-1.1016	1.27024	1
NMUR2	-1.63238	-1.10298	1.27024	1
NUP85	-1.63449	-1.10441	1.27024	1
PRR12	-1.63455	-1.10445	1.27024	1
SEPHS2	-1.63583	-1.10532	1.27024	1
FZD5	-1.63625	-1.1056	1.27024	1
PIM1	1.72703	1.16748	1.26761	1
CASP6	1.62693	1.09983	1.25348	1
KNDC1	1.62654	1.09956	1.25348	1
ID1	1.62557	1.09891	1.25348	1
PPIP5K2	1.62362	1.09758	1.25348	1
SPAG6	1.62359	1.09757	1.25348	1
GSG1	1.62357	1.09755	1.25348	1
STX16	1.62283	1.09705	1.25348	1
CEP290	1.62263	1.09692	1.25348	1
HTR4	1.62261	1.0969	1.25348	1
C1orf195	1.62241	1.09677	1.25348	1
ANKRD66	1.62126	1.09599	1.25348	1
KLHL7	1.62069	1.0956	1.25348	1
LRRC30	1.62007	1.09518	1.25348	1
GARNL3	1.61993	1.09509	1.25348	1
ABCA7	1.61897	1.09444	1.25348	1
PPP3CA	1.6186	1.09419	1.25348	1
PROX1	-1.6192	-1.09408	1.25348	1
IPO7	-1.61937	-1.0942	1.25348	1
TANC2	-1.6194	-1.09421	1.25348	1
TSPAN4	-1.61986	-1.09453	1.25348	1
ASB17	-1.62067	-1.09507	1.25348	1
POLR2L	-1.62074	-1.09512	1.25348	1
FMNL2	-1.62126	-1.09547	1.25348	1
RAB43	-1.62294	-1.09661	1.25348	1
TBC1D13	-1.62318	-1.09677	1.25348	1
SAR1A	-1.62353	-1.09701	1.25348	1
SLC30A6	-1.62367	-1.0971	1.25348	1
GOLGA6L3	-1.62386	-1.09723	1.25348	1
MYO18B	-1.62514	-1.09809	1.25348	1
CENPF	-1.62596	-1.09865	1.25348	1
CAAP1	-1.62603	-1.09869	1.25348	1
MC2R	-1.62629	-1.09887	1.25348	1
KDM5D	1.61671	1.09292	1.25347	1
AQP7	1.61668	1.09289	1.25347	1
STAU1	1.61583	1.09232	1.25347	1
XCR1	1.6158	1.0923	1.25347	1
RNASE10	1.61502	1.09177	1.25347	1
TCTE3	1.61431	1.09129	1.25347	1
DEFB134	1.61415	1.09118	1.25347	1
SRPK1	1.61362	1.09083	1.25347	1
ADCYAP1R1	1.61315	1.09051	1.25347	1
RILPL2	-1.61319	-1.09002	1.25347	1
OR4S2	-1.6139	-1.0905	1.25347	1
SDF4	-1.61409	-1.09063	1.25347	1
FOLR1	-1.61504	-1.09126	1.25347	1
ATG13	-1.61787	-1.09318	1.25347	1
MYO5C	-1.61792	-1.09321	1.25347	1
NCKAP5	-1.61895	-1.09391	1.25347	1
UPF2	-1.70509	-1.15213	1.25192	1
SART1	-1.71516	-1.15893	1.25192	1
TMEM145	-1.7031	-1.15078	1.25191	1
VDAC2	1.61205	1.08977	1.23662	1
TM9SF2	1.61204	1.08976	1.23662	1
UVRAG	1.61202	1.08974	1.23662	1
UNC13B	1.61113	1.08914	1.23662	1
CLINT1	-1.61259	-1.08961	1.23662	1
LAP3	1.60944	1.088	1.23661	1
CRLS1	1.60915	1.0878	1.23661	1
FARS2	1.60843	1.08732	1.23661	1
PDE12	1.60836	1.08727	1.23661	1
FAM136A	1.60831	1.08724	1.23661	1
KCNJ5	1.60693	1.08631	1.23661	1
BRMS1	1.60618	1.0858	1.23661	1
ZNF713	1.60579	1.08553	1.23661	1
COX8A	1.605	1.085	1.23661	1
ATP5B	1.6049	1.08494	1.23661	1
GPT2	1.60465	1.08476	1.23661	1
ADCY9	1.60374	1.08415	1.23661	1
CHMP5	1.60277	1.0835	1.23661	1
LARS	1.60257	1.08336	1.23661	1
PCDHGA10	1.60165	1.08273	1.23661	1
LRRC3	1.60154	1.08266	1.23661	1
CAB39	1.60026	1.0818	1.23661	1
NR2C1	1.59916	1.08105	1.23661	1
HMBS	1.59891	1.08088	1.23661	1
MRPS21	1.59763	1.08002	1.23661	1
CUTA	-1.59902	-1.08044	1.23661	1
ASB4	-1.60127	-1.08196	1.23661	1
UBXN4	-1.60147	-1.0821	1.23661	1
HOXA11	-1.60276	-1.08297	1.23661	1
RABL2A	-1.60466	-1.08425	1.23661	1
TRPV1	-1.60483	-1.08437	1.23661	1
DNAH1	-1.60499	-1.08448	1.23661	1
GTF2E1	-1.60504	-1.08451	1.23661	1
CHI3L1	-1.60569	-1.08495	1.23661	1
FGFR2	-1.60615	-1.08526	1.23661	1
OR2W1	-1.60663	-1.08558	1.23661	1
B4GALT1	-1.60728	-1.08602	1.23661	1
WFDC2	-1.60748	-1.08616	1.23661	1
ATP6V0D1	-1.60762	-1.08625	1.23661	1
C15orf48	-1.60769	-1.0863	1.23661	1
CCDC54	-1.60806	-1.08655	1.23661	1
PRR19	-1.60845	-1.08681	1.23661	1
PARVA	-1.60886	-1.08709	1.23661	1
ZNF91	-1.60962	-1.08761	1.23661	1
SOHLH1	-1.60997	-1.08784	1.23661	1
PPP1R15A	1.69263	1.14423	1.23614	1
OR6K2	-1.78774	-1.20799	1.22208	1
MSRA	1.59665	1.07936	1.21983	1
CXorf61	1.59539	1.07851	1.21983	1
EFTUD1	1.59486	1.07814	1.21983	1
WIF1	-1.59542	-1.07801	1.21983	1
PLEKHM2	-1.59542	-1.07801	1.21983	1
MAP3K19	-1.59543	-1.07802	1.21983	1
RAD21L1	-1.59558	-1.07812	1.21983	1
SLC24A1	-1.59585	-1.07829	1.21983	1
MAP1LC3A	-1.59657	-1.07878	1.21983	1
LRRC36	-1.59719	-1.0792	1.21983	1
SLC22A6	-1.59734	-1.07931	1.21983	1
2025-03-06	-1.5975	-1.07941	1.21983	1
CHRNB1	-1.59787	-1.07966	1.21983	1
ARL8A	-1.59805	-1.07979	1.21983	1
POLG2	1.59397	1.07754	1.21983	1
PCOLCE2	1.59264	1.07665	1.21983	1
MGAT1	1.59256	1.07659	1.21983	1
GLUD2	1.592	1.07622	1.21983	1
ADA	1.59131	1.07575	1.21983	1
ATP5H	1.59107	1.07559	1.21983	1
APOBEC3F	1.59083	1.07542	1.21983	1
COQ4	1.59059	1.07526	1.21983	1
LRG1	1.59005	1.0749	1.21983	1
KDM3B	1.58992	1.07481	1.21983	1
ADM5	1.58984	1.07475	1.21983	1
ASTL	1.58956	1.07457	1.21983	1
ZNF784	1.58919	1.07432	1.21983	1
C2CD5	1.58735	1.07307	1.21983	1
SRP14	1.58663	1.07259	1.21983	1
ASGR2	1.58621	1.0723	1.21983	1
NUAK1	1.58605	1.0722	1.21983	1
MEOX2	1.58551	1.07183	1.21983	1
ADAMTS6	1.58471	1.07129	1.21983	1
CPD	1.5833	1.07034	1.21983	1
SIAH3	1.58326	1.07031	1.21983	1
C7orf71	-1.58396	-1.07026	1.21983	1
COL4A2	-1.58403	-1.07031	1.21983	1
OSM	-1.58443	-1.07058	1.21983	1
KCNJ6	-1.58492	-1.07091	1.21983	1
CCDC112	-1.58512	-1.07104	1.21983	1
PSMA5	-1.5876	-1.07272	1.21983	1
RORB	-1.5883	-1.07319	1.21983	1
CCDC12	-1.58863	-1.07342	1.21983	1
JRK	-1.59041	-1.07462	1.21983	1
OR51F1	-1.5906	-1.07475	1.21983	1
GCLM	-1.59089	-1.07494	1.21983	1
UBE2Q1	-1.5918	-1.07556	1.21983	1
CYB5B	-1.59196	-1.07567	1.21983	1
METTL20	-1.59211	-1.07577	1.21983	1
BPHL	-1.59241	-1.07598	1.21983	1
ZCCHC24	-1.59254	-1.07606	1.21983	1
DCST2	-1.59263	-1.07612	1.21983	1
MED20	-1.59285	-1.07627	1.21983	1
TCTE1	-1.59298	-1.07636	1.21983	1
WDR55	-1.59315	-1.07648	1.21983	1
OR2B11	-1.59316	-1.07648	1.21983	1
EXO1	-1.59333	-1.0766	1.21983	1
TTC5	-1.5936	-1.07678	1.21983	1
CENPN	-1.59435	-1.07728	1.21983	1
GAPDH	-1.59443	-1.07734	1.21983	1
CLCNKA	-1.5948	-1.07759	1.21983	1
SUB1	1.76423	1.19262	1.20735	1
SVEP1	-1.66191	-1.12294	1.20493	1
MCAT	1.58257	1.06984	1.20326	1
SPCS1	1.58232	1.06967	1.20326	1
XPA	1.58219	1.06959	1.20326	1
CD47	1.58178	1.06931	1.20326	1
GPR33	1.58175	1.06928	1.20326	1
BRSK1	1.58063	1.06853	1.20326	1
CYP2F1	1.57989	1.06803	1.20326	1
S100A5	1.57945	1.06774	1.20326	1
TMEM177	1.5777	1.06655	1.20326	1
ASXL1	1.57733	1.0663	1.20326	1
SMTNL1	1.57699	1.06607	1.20326	1
LDLR	1.57488	1.06464	1.20326	1
C18orf21	-1.576	-1.06488	1.20326	1
KRTAP3-3	-1.57631	-1.06509	1.20326	1
SPATA31D1	-1.57645	-1.06519	1.20326	1
CYTH2	-1.57705	-1.06559	1.20326	1
IQGAP1	-1.57713	-1.06565	1.20326	1
SRSF5	-1.57723	-1.06572	1.20326	1
GHSR	-1.57932	-1.06712	1.20326	1
JMJD4	-1.57961	-1.06732	1.20326	1
FBXL19	-1.57982	-1.06746	1.20326	1
ZNF396	-1.58229	-1.06914	1.20326	1
TM4SF4	-1.58238	-1.06919	1.20326	1
DGKG	-1.58312	-1.06969	1.20326	1
SMPDL3B	1.57323	1.06353	1.20325	1
BCO2	1.57302	1.06339	1.20325	1
CCDC62	1.5728	1.06324	1.20325	1
DSPP	1.57261	1.06311	1.20325	1
THSD7B	1.57238	1.06295	1.20325	1
KCNG3	1.5721	1.06277	1.20325	1
C2orf76	1.57153	1.06238	1.20325	1
GDPD4	1.57146	1.06233	1.20325	1
C10orf91	1.57145	1.06233	1.20325	1
SLC17A2	1.57085	1.06192	1.20325	1
PHF20L1	1.57039	1.06161	1.20325	1
NF2	1.56983	1.06123	1.20325	1
ZNF816	1.56975	1.06118	1.20325	1
LYN	1.56869	1.06046	1.20325	1
DKKL1	1.56836	1.06024	1.20325	1
KRTAP3-2	-1.56882	-1.06003	1.20325	1
CD2AP	-1.56933	-1.06037	1.20325	1
PITPNB	-1.5698	-1.0607	1.20325	1
NEK1	-1.57117	-1.06162	1.20325	1
LMNA	-1.57156	-1.06188	1.20325	1
TEX10	-1.57161	-1.06192	1.20325	1
ETV5	-1.57161	-1.06192	1.20325	1
HMMR	-1.57178	-1.06203	1.20325	1
ZNF141	-1.57273	-1.06267	1.20325	1
KANSL3	-1.57329	-1.06305	1.20325	1
MGME1	-1.57339	-1.06312	1.20325	1
FAM179A	-1.57421	-1.06367	1.20325	1
DIS3L	1.64995	1.11538	1.18963	1
SMG5	-1.64695	-1.11284	1.18963	1
C4orf29	1.5674	1.05959	1.18679	1
TTC23	1.56455	1.05766	1.18679	1
RIN2	1.56433	1.05751	1.18679	1
MTPAP	1.56428	1.05748	1.18679	1
ATP6V0A1	1.56424	1.05745	1.18679	1
DNAJB1	1.56179	1.05579	1.18679	1
TSPYL1	1.56139	1.05552	1.18679	1
ANXA2	1.56062	1.05501	1.18679	1
RPS6KB1	1.56046	1.0549	1.18679	1
TFF1	1.5603	1.05479	1.18679	1
OR8J3	1.55921	1.05406	1.18679	1
MYOM3	1.55811	1.05331	1.18679	1
TMEM66	1.55737	1.05281	1.18679	1
GDF6	1.55698	1.05254	1.18679	1
CUL7	-1.55711	-1.05212	1.18679	1
CNNM3	-1.55717	-1.05216	1.18679	1
ZNF853	-1.55764	-1.05248	1.18679	1
DIO2	-1.55795	-1.05268	1.18679	1
MAP3K15	-1.55837	-1.05296	1.18679	1
ASIC4	-1.55888	-1.05331	1.18679	1
SLCO1C1	-1.55968	-1.05385	1.18679	1
LMX1A	-1.55975	-1.0539	1.18679	1
ZNF687	-1.56049	-1.0544	1.18679	1
UBE2Z	-1.561	-1.05475	1.18679	1
SLC16A3	-1.56105	-1.05478	1.18679	1
SLC18A3	-1.5613	-1.05495	1.18679	1
CARD9	-1.5618	-1.05529	1.18679	1
SPATA7	-1.56215	-1.05552	1.18679	1
MANSC4	-1.56217	-1.05554	1.18679	1
SLA2	-1.56456	-1.05715	1.18679	1
OR56A4	-1.56524	-1.05761	1.18679	1
AXIN2	-1.56568	-1.05791	1.18679	1
ZNF837	-1.56577	-1.05797	1.18679	1
MYOF	-1.56768	-1.05926	1.18679	1
SLC41A2	-1.56831	-1.05969	1.18679	1
PI4K2B	1.55496	1.05118	1.18679	1
MOSPD3	1.55448	1.05086	1.18679	1
PCDHB2	1.55443	1.05082	1.18679	1
SCN5A	1.55434	1.05076	1.18679	1
KRTCAP2	1.55393	1.05048	1.18679	1
TSNARE1	-1.55592	-1.05131	1.18679	1
PPAT	-1.55645	-1.05167	1.18679	1
LOC728485	-1.85954	-1.25651	1.17654	1
SHFM1	-1.85219	-1.25155	1.17653	1
SLC16A9	1.55179	1.04904	1.17054	1
BBS1	1.5502	1.04796	1.17054	1
CHST14	1.54908	1.04721	1.17054	1
PLOD1	1.54795	1.04645	1.17054	1
SMIM20	1.54782	1.04636	1.17054	1
ETFA	1.54722	1.04595	1.17054	1
ZMYND10	1.54692	1.04575	1.17054	1
SRRD	1.54687	1.04571	1.17054	1
ADTRP	1.54598	1.04511	1.17054	1
LINS	1.54427	1.04396	1.17054	1
MRPL48	1.54364	1.04353	1.17054	1
MBTPS2	1.54298	1.04308	1.17054	1
ARID3B	1.54264	1.04286	1.17054	1
SSBP2	1.54263	1.04285	1.17054	1
IFIT1	1.54163	1.04217	1.17054	1
OR10T2	-1.54429	-1.04345	1.17054	1
AIM1	-1.54438	-1.04351	1.17054	1
ZNF480	-1.54568	-1.04439	1.17054	1
SLC22A1	-1.54569	-1.0444	1.17054	1
TIMM22	-1.54597	-1.04459	1.17054	1
STK11IP	-1.54664	-1.04504	1.17054	1
SST	-1.54677	-1.04513	1.17054	1
TOR1A	-1.54767	-1.04573	1.17054	1
KIF15	-1.54775	-1.04579	1.17054	1
KIAA1143	-1.54799	-1.04595	1.17054	1
C7orf69	-1.5484	-1.04623	1.17054	1
AATK	-1.54874	-1.04646	1.17054	1
KIAA2022	-1.54896	-1.04661	1.17054	1
PRSS8	-1.54956	-1.04702	1.17054	1
SCRIB	-1.54981	-1.04718	1.17054	1
SPSB1	-1.55026	-1.04748	1.17054	1
RAP1A	-1.55031	-1.04752	1.17054	1
ARMC9	-1.55035	-1.04755	1.17054	1
SNRNP35	-1.55248	-1.04899	1.17054	1
DDX60L	-1.55275	-1.04917	1.17054	1
SLIT1	-1.55345	-1.04964	1.17054	1
LRRC56	-1.55394	-1.04997	1.17054	1
CCDC61	1.54131	1.04196	1.17053	1
PDE11A	1.5401	1.04114	1.17053	1
PTAR1	1.53963	1.04082	1.17053	1
AMBP	1.53911	1.04047	1.17053	1
NUP54	-1.5399	-1.04048	1.17053	1
IFITM1	-1.54068	-1.04101	1.17053	1
CTSC	-1.54093	-1.04118	1.17053	1
C10orf35	-1.54137	-1.04147	1.17053	1
MMS19	-1.54168	-1.04169	1.17053	1
XCL2	1.53747	1.03936	1.15442	1
ARIH2	1.53622	1.03852	1.15442	1
HELLS	1.53608	1.03842	1.15442	1
PPTC7	1.53604	1.03839	1.15442	1
RBM6	-1.53652	-1.0382	1.15442	1
CIB2	-1.53662	-1.03827	1.15442	1
CBX3	-1.53663	-1.03827	1.15442	1
JUND	-1.53764	-1.03896	1.15442	1
AGMAT	-1.53805	-1.03924	1.15442	1
MMACHC	-1.53824	-1.03936	1.15442	1
RFXAP	-1.53838	-1.03945	1.15442	1
FOXR1	-1.53846	-1.03951	1.15442	1
FAM160B1	-1.53857	-1.03959	1.15442	1
CDS2	-1.53874	-1.0397	1.15442	1
POLB	1.53499	1.03768	1.15441	1
HLTF	1.53418	1.03713	1.15441	1
AMD1	1.53404	1.03704	1.15441	1
MRPL14	1.53397	1.037	1.15441	1
CXorf22	1.53396	1.03699	1.15441	1
CCDC90B	1.53386	1.03692	1.15441	1
PGAP1	1.53216	1.03577	1.15441	1
MPRIP	1.53115	1.03509	1.15441	1
FMO3	1.53083	1.03487	1.15441	1
GNG12	1.52868	1.03342	1.15441	1
PFN2	1.52823	1.03312	1.15441	1
PPIAL4G	1.52727	1.03247	1.15441	1
CASP10	1.52713	1.03237	1.15441	1
SMARCA4	1.52702	1.0323	1.15441	1
VAV3	1.52614	1.0317	1.15441	1
SDR16C5	1.52613	1.0317	1.15441	1
COX6A1	1.52504	1.03096	1.15441	1
CDX1	1.52454	1.03062	1.15441	1
OR1L4	1.52415	1.03036	1.15441	1
CARS2	1.5241	1.03032	1.15441	1
ZNF567	-1.52455	-1.03011	1.15441	1
RALGDS	-1.52547	-1.03073	1.15441	1
CCDC40	-1.52752	-1.03212	1.15441	1
PRKAB1	-1.5281	-1.03251	1.15441	1
2025-09-11	-1.52956	-1.0335	1.15441	1
MYH15	-1.52993	-1.03375	1.15441	1
KIF26B	-1.53077	-1.03431	1.15441	1
[truncated: 17,036 more rows]

## Sheet: Fig 6i
Figure 6i: Dose dependent changes in viability of mouse B-ALL cells following LY2090314 treatment
Experiment 1
[nM]	Mb1-Cre Ctnnb1+/+			Mean		[nM]	Mb1-Cre Ctnnb1fl/fl			Mean
0	0.965967	1.04887	0.985159	1		0	0.961477	0.986863	1.05166	1
2	0.937006	0.978285	0.987753	0.967681		2	0.961465	1.00623	1.04076	1.00282
4	0.717767	0.85339	0.806386	0.792514		4	0.897441	0.964298	0.931813	0.931184
6	0.735055	0.832123	0.805749	0.790976		6	0.862694	0.929321	0.982448	0.924821
8	0.727964	0.77446	0.704103	0.735509		8	0.856799	0.902742	0.906386	0.888642
10	0.67914	0.698743	0.529512	0.635798		10	0.817177	0.887096	0.852856	0.852376
20	0.379615	0.348341	0.32458	0.350845		20	0.77258	0.850841	0.824424	0.815948
40	0.370443	0.340344	0.303425	0.338071		40	0.73971	0.75656	0.849667	0.781979
60	0.364461	0.34553	0.32265	0.344214		60	0.714214	0.691942	0.783322	0.729826
100	0.362157	0.349667	0.303137	0.33832		100	0.662065	0.703386	0.717967	0.694473
Experiment 2
[nM]	Mb1-Cre Ctnnb1+/+			Mean		[nM]	Mb1-Cre Ctnnb1fl/fl			Mean
0	0.9957	1	1	1		0	1	1	1	1
2	0.930104	0.971079	0.980477	0.960553		2	0.986958	1.03291	1.06836	1.02941
4	0.71248	0.847104	0.800446	0.786677		4	0.921236	0.989866	0.95652	0.955874
6	0.72964	0.825994	0.799814	0.785149		6	0.885568	0.953961	1.0085	0.949342
8	0.722602	0.868019	0.698917	0.763179		8	0.879517	0.926678	0.930419	0.912205
10	0.674138	0.79286	0.525612	0.664203		10	0.838844	0.910617	0.875469	0.874977
20	0.376819	0.395407	0.32219	0.364805		20	0.793065	0.873401	0.846283	0.837583
40	0.367714	0.377542	0.30119	0.348816		40	0.759323	0.77662	0.872195	0.802713
60	0.361777	0.392617	0.320273	0.358222		60	0.733151	0.710289	0.804091	0.749177
100	0.359489	0.386797	0.300904	0.349063		100	0.67962	0.722036	0.737004	0.712887
Experiment 3
[nM]	Mb1-Cre Ctnnb1+/+			Mean		[nM]	Mb1-Cre Ctnnb1fl/fl			Mean
0	0.926086	1.01426	1.05966	1		0	1.07241	0.951083	0.976507	1
2	0.959077	0.841565	1.04287	0.947837		2	1.13545	1.1268	1.14572	1.13599
4	0.908423	0.819668	1.06214	0.930076		4	1.28985	1.20683	1.25805	1.25157
8	0.90346	0.949735	0.864046	0.905747		8	1.29947	1.24778	1.28888	1.27871
10	0.803465	0.977325	0.926378	0.902389		10	1.27333	1.21478	1.2583	1.24881
20	0.505815	0.491947	0.59019	0.529317		20	1.12613	1.07031	1.07244	1.08963
40	0.326553	0.34772	0.382609	0.352294		40	0.889516	0.919426	0.911528	0.906823
100	0.274293	0.323342	0.357793	0.318476		100	0.866265	0.771632	0.891937	0.843278

## Sheet: Fig 6j
Figure 6j: Dose dependent changes in viability of human B-ALL cells following LY2090314 treatment, effect of CTNNB1-deletion
Experiment 1												Experiment 1
PDX2, LY2090314						PDX2, LY2090314						BV173, LY2090314						BV173, LY2090314
[nM]	gNT			Mean		[nM]	gNT			Mean		[nM]	gNT			Mean		[nM]	gNT			Mean
0	0.986806	1.03645	0.976749	1		0	0.900407	1.01832	1.08127	1		0	1	1	1	1		0	1	1	1.00476	1.00159
2	0.777785	0.553986	0.609497	0.647089		2	1.02406	1.15487	1.15191	1.11028		4	0.970833	1.08985	0.919575	0.99342		4	1.04144	0.990323	0.951776	0.994512
4	0.142136	0.128369	0.124262	0.131589		4	0.896545	0.989534	0.901115	0.929065		8	0.579589	0.709679	0.754616	0.681295		8	1.04659	0.938478	0.975291	0.986787
6	0.044268	0.046706	0.051405	0.0474597		6	0.791128	0.856933	0.817336	0.821799		10	0.266688	0.30466	0.403562	0.32497		10	1.01345	0.950445	0.982032	0.981975
8	0.026723	0.027821	0.029864	0.028136		8	0.775048	0.848374	0.808326	0.810583		20	0.156219	0.177194	0.196851	0.176755		20	1.01246	0.993811	0.941715	0.982661
10	0.017699	0.020289	0.022836	0.0202747		10	0.71204	0.734374	0.71348	0.719965		40	0.119307	0.127662	0.129729	0.125566		40	0.957644	0.991165	1.00262	0.983811
20	0.021366	0.023451	0.024132	0.022983		20	0.710746	0.727993	0.69826	0.712333
40	0.017259	0.017984	0.020838	0.0186937		40	0.643256	0.669203	0.645926	0.652795
Experiment 2												Experiment 2
PDX2, LY2090314						PDX2, LY2090314						BV173, LY2090314						BV173, LY2090314
[nM]	gNT			Mean		[nM]	gNT			Mean		[nM]	gNT			Mean		[nM]	gNT			Mean
0	0.986806	1.03645	0.976749	1		0	0.900407	1.01832	1.08127	1		0	1	1	1	1		0	1	1	1	1
2	0.518523	0.369324	0.406331	0.431393		2	1.02406	1.15487	1.15191	1.11028		2	1.13192	1.12411	0.993348	1.08313		2	1.01861	1.17273	1.05144	1.08093
4	0.094757	0.085579	0.082841	0.0877257		4	0.815041	0.899576	0.819195	0.844604		4	0.870386	0.872103	0.759145	0.833878		4	1.00301	1.09527	1.01677	1.03835
6	0.029512	0.031137	0.03427	0.0316397		6	0.659273	0.714111	0.681113	0.684832		6	0.602476	0.514651	0.463621	0.526916		6	0.910367	0.976231	0.968636	0.951745
8	0.017815	0.018547	0.019909	0.018757		8	0.596191	0.652595	0.621789	0.623525		8	0.251652	0.232809	0.165265	0.216575		8	0.894716	0.899992	0.95677	0.917159
10	0.011799	0.013526	0.015224	0.0135163		10	0.547723	0.564903	0.548831	0.553819		10	0.1034	0.0866204	0.0851637	0.0917279		10	0.859398	0.872792	0.865286	0.865825
20	0.014244	0.015634	0.016088	0.015322		20	0.407164	0.418662	0.39884	0.408222		20	0.0736764	0.077997	0.0714643	0.0743793		20	0.830979	0.828691	0.82737	0.829014
40	0.011506	0.011989	0.013892	0.0124623		40	0.295504	0.312802	0.297284	0.301863		40	0.0608717	0.063947	0.050333	0.0583839		40	0.793825	0.779212	0.765057	0.779365
Experiment 3												Experiment 3
PDX2, LY2090314						PDX2, LY2090314						BV173, LY2090314						BV173, LY2090314
[nM]	gNT			Mean		[nM]	gNT			Mean		[nM]	gNT			Mean		[nM]	gNT			Mean
0	1.00563	1.0234	0.970964	1		0	1.06787	1.01436	0.917774	1		0	1	1	1	1		0	1	1	1.00192	1.00064
2	0.373357	0.353385	0.3801	0.368947		2	1.14018	1.10341	1.04376	1.09578		2	0.970833	1.08985	0.919575	0.99342		2	1.02147	0.972925	0.969257	0.987885
4	0.016723	0.015823	0.021245	0.0179303		4	0.957724	0.916618	0.727195	0.867179		4	0.813295	0.832022	0.754615	0.799978		4	1.13199	1.0344	0.934677	1.03369
6	0.004357	0.004314	0.004822	0.00449767		6	0.686535	0.706207	0.553002	0.648581		6	0.460879	0.506622	0.403562	0.457021		6	1.00147	0.981624	0.941431	0.97484
8	0.001536	0.001634	0.002613	0.00192767		8	0.611052	0.632615	0.466395	0.570021		8	0.204967	0.177194	0.196851	0.193004		8	0.88949	0.884491	0.914321	0.896101
10	0.00101	0.001101	0.001493	0.00120133		10	0.548584	0.546406	0.466664	0.520551		10	0.134274	0.107537	0.129729	0.123846		10	0.909291	0.964623	0.860875	0.911596
20	0.000734	0.000887	0.001554	0.00105833		20	0.374917	0.393213	0.332158	0.366763		20	0.14244	0.141543	0.13565	0.139878		20	0.883825	0.961331	0.846267	0.897141
40	0.000477	0.000777	0.00115	0.000801333		40	0.268045	0.264985	0.238472	0.257167		40	0.127513	0.127662	0.131069	0.128748		40	0.823914	0.861842	0.82662	0.837459
