# Supplementary material for: Targeting β-catenin degradation with GSK3β inhibitors induces cell death in acute lymphoblastic leukemia
Source: Nat Cancer. 2026 Jan 8;7(1):150–68. doi: 10.1038/s43018-025-01093-z (PMC12858398; doi:10.1038/s43018-025-01093-z)
Supplement: Supplementary file 12 — Statistical source data. [file 43018_2025_1093_MOESM12_ESM.xlsx]

## Sheet: Fig7a
Figure 7a: Dose dependent [nM] growth inhibition by LY2090314 in a panel of cell cancer lines and xenografts
nM		BLQ5	MXP2	IAH8R	SFO5	PDX2	BV173	CLL1	CLL2	CLL3	JEKO1	Z138	MINO	TMD8	RAMOS	RAJI	DAUDI	JJN3	U266	MV4-11	THP1	MONOMAC6	MOLM13	SW480	LOVO	SW620	HT-29	H82	DMS273	H446
0		0	0.006862	0	0	0	0	0	0	0	0	0	0	0	0	0	0	0	0	0	0	0	0	0	0	0	0	0	0	0
2		0	0.054007	0.043313	0.140352	0	0.0538051	0.277688	-0.0948	-0.18062	0.0747641	0.0988	0	0	0	0.0940972	0.0678513	0	0.0439982	0	0	0	0	0.07	0.03	0	0	0	0	0
4		0.384591	0.179402	0.229813	0.58829	0.229016	0.168352	0.693679	0.1948	0.127197	0.16628	0.120946	0	0.020794	0	0.132476	0.110614	0	0.174149	0	0	0	0	0.125	0.076	0.16	0	0	0.015423	0
6		0.626734	0.358835	0.418964	0.82666	0.808945	0.212008	0.857374	0.220897	0.371308	0.355568	0.357905	0.232	0.139615	0	0.16017	0.130136	0	0.254932	0.088076	0	0.007495	0	0.068	0.12	0.1	0	0	0.013853	0
8		0.713551	0.727923	0.591123	0.871336	0.970643	0.353091	0.901675	0.610602	0.689085	0.503926	0.459167	0.84	0.259366	0	0.213492	0.151867	0.04151	0.339535	0.068213	0.008415	0	0	0.02	0.123	0.048	0	0	0.015382	0
10		0.742519	0.934246	0.758923	0.889661	0.990745	0.634444	0.922204	0.651376	0.769712	0.787734	0.659925	0.937	0.270489	0.0603602	0.186744	0.148067	0.042978	0.596079	0.078069	0.002614	0.005222	0	0	0.134	0.028575	0	0	0	0
20		0.731875	0.999032	0.958124	0.92516	0.993745	0.972569	0.928687	0.836902	0.805501	0.86613	0.877155	0.96	0.230479	0.103219	0.131692	0.185082	0	0.732617	0.044427	0	0	0	0	0.035769	0.054534	0	0	0	0

## Sheet: Fig 7b
Figure 7b: CHIR99021 responses [AUC] in human lymphoid cell lines in relation to MYC rearragement status
Cell line	AUC	Rearrangement
697	11.36
A3KAW	11.969
AMO1	12.166
BL41	14.236	MYC-IGH
BL70	13.363	MYC-IGH
BV173	11.496
CA46	13.04	MYC-IGH
DAUDI	13.056	MYC-IGH
DB	12.118
DND41	12.356
EB1	12.378	MYC-IGH
EJM	14.1
GRANTA519	14.66
HDLM2	12.857	MYC-rearranged
HDMYZ	13.68
HPBALL	13.09
HS611T	13.289
HT	13.887
JEKO1	11.64
JJN3	11.918	MYC-IGH
JM1	10.95
KARPAS422	16.019
KARPAS620	14.519	MYC-IGH
KASUMI2	11.203
KE37	11.512	MYC-rearranged
KHM1B	15.935	MYC-IGL
KMH2	13.5	MYC-rearranged
KMM1	14.5	MYC-IGH
KMS11	12.767	MYC-IGH
KMS12BM	12.582	MYC-IGH
KMS18	14.449	MYC-rearranged
KMS21	13.626	MYC-IGH
KMS26	11.13
KMS26	15.948	MYC-IGL
KMS28BM	12.94	MYC-IGH
KMS34	13.044	MYC-rearranged
L1236	13.032	MYC-rearranged
L363	12.363
L428	14.408
L540	12.985	MYC-rearranged
LP1	14.027	MYC-IGH
MHHCALL3	11.891
MHHCALL4	11.508
MINO	10.801
MM1S	12.816	MYC-IGH
MOLP2	13.629
MOLT16	11.794	MYC-rearranged
NALM6	10.525
NAMALWA	13.258	MYC-IGH
NCIH929	11.731
NUDHL1	9.7932
NUDUL1	10.498
OCILY10	14.59	MYC-IGH
OCILY19	13.911	MYC-rearranged
OCILY3	12.604
OPM2	14.036	MYC-rearranged
P12ICHIKAWA	12.714
P3HR1	13.782	MYC-IGH
PEER	11.188
PF382	12.393
PFEIFFER	11.537
RAJI	16.339	MYC-IGH
RCHACV	10.973
REC1	14.286
REH	11.543
RI1	11.451
RL	13.295
RPMI8226	13.755
RPMI8402	13.248
RS411	11.079
SEM	11.771
SKMM2	11.763
ST486	10.599
SUDHL10	12.787	MYC-IGH
SUDHL4	11.416
SUDHL6	11.512
SUDHL8	11.67
SUPB15	11.255
SUPT1	11.269
SUPT11	13.981
TALL1	13.194
TOLEDO	13.179
U266B1	12.82
WSUDLCL2	11.956

## Sheet: Fig 7c
Figure 7c: Cell viability analysis for at diagnosis or relapsed B-ALL PDXs treated with LY2090314
	Diagnosis PDX							Relapse PDX
nM	MXP2	SFO5	PDX2	MXP5	LAX7		nM	LAX7R	LAX2	BLQ5	JFK125R	IAH8R
0	1	1	1	0.994005	1		0	1	1	1	1	1
2	0.95253	0.41171	0.947254	0.978993	1		2	0.694398	0.946197	1.00548	0.980804	0.980835
4	0.926959	0.17334	0.351466	0.853842	0.307319		4	0.086727	0.216018	0.615409	0.483389	0.645986
6	0.645595	0.128664	0.078932	0.673263	0.040039		6	0.01249	0.052225	0.373266	0.186676	0.342465
8	0.273957	0.110339	0.023042	0.538819	0.016194		8	0.007092	0.025872	0.286449	0.12934	0.148926
10	0.066208	0.087673	0.011377	0.366571	0.010721		10	0.00799	0.034787	0.257481	0.093503	0.076031
20	0.000975	0.07484	0.007448	0.210882	0.010876		20	0.02176	0.115327	0.268125	0.095204	0.033653

## Sheet: Fig 7e
Figure 7e: Kaplan Meier survival analysis for mice transplanted with relapsed B-ALL PDX, LAX2
Days	Vehicle	LY2090314
68	1
70	1
70	1
70	1
72	1
75	1
75	1
77	1
81	1
81	1
94		1
95		1
96		1
96		1
97		1
97		1
98		1
104		1
104		1

## Sheet: Fig 7f
Figure 7f: Kaplan Meier survival analysis for mice transplanted with relapsed B-ALL PDX, BLQ5
Days	Vehicle	LY2090314
69	1
73	1
75	1
76	1
76	1
79	1
80	1
80	1
79		1
83		1
84		1
86		1
87		1
91		1
92		1

## Sheet: Fig 7h
Figure 7h: Kaplan Meier survival analysis for mice transplanted with at-diagnosis B-ALL PDX, PDX2
Days	Vehicle	LY2090314
45	1
45	1
46	1
46	1
47	1
47	1
47	1
48	1
50	1
59		1
60		1
64		1
64		1
70		1
70		1
73		1
74		1
81		1

## Sheet: Fig 7i
Figure 7i: Kaplan Meier survival analysis for mice transplanted with relapsed mantle cell lymphoma PDX, BOS4
Days	Vehicle	LY2090314
37	1
37	1
38	1
38	1
38	1
39	1
39	1
40	1
40	1
39		1
43		1
43		1
43		1
44		1
48		1
48		1
