# Supplementary material for: Targeting β-catenin degradation with GSK3β inhibitors induces cell death in acute lymphoblastic leukemia
Source: Nat Cancer. 2026 Jan 8;7(1):150–68. doi: 10.1038/s43018-025-01093-z (PMC12858398; doi:10.1038/s43018-025-01093-z)
Supplement: Supplementary file 13 — Statistical source data. [file 43018_2025_1093_MOESM13_ESM.xlsx]

## Sheet: Ext 4e
Extended Data Figure 4e: Top-Flash analysis following WNT3A treatment
TOP-Flash [RLU x103]
Experiment 1
Hours	PDX2			MXP2
0	1.4	1.67	1.56	3.04	3.31	3.26
1	1.42	1.7	1.74	3.44	3.55	3.35
2	3.05	2.63	3.03	5.23	5.44	5.09
4	10.56	10.16	11.45	18.94	18.09	17.66
8		50.9	60.12	127.09	125.87	114.46
12	30.87	34.08	32.53	72.79	72.29	68.24
24	10.57	13.06	13.73	22.42	22.28	23.44
48	12.27	12.62	13.41	18.43	20.63	19.31
Experiment 2
Hours	PDX2			MXP2
0	2.76	2.81	2.89	8.09	7.78	8.27
1	2.85	2.88	2.94	7.13	7.06	7.34
2	2.75	2.95	3.18	7.77	7.54	7.89
4	4.19	4.55	4.7	12.91	14.27	13.86
6	17.7	18.61	20.05	62.3	60.03	60.51
8	55.79	55.36	55.59	124	144.84	146.08
10	89.86	87.09	97.2	184.7	200.04	187.38
16	62.04	59.47	61.41	86.99	90.87	90.81
21	53.32	59.49	62.65	98.59	91.13	98.88
26	28.49	32.33	31.41	66.51	64.28	64.57

## Sheet: Ext 4f
Extended Data Figure 4f: Growth kinetics for B-ALL PDX cells treated with WNT3A
Cell number [x106]
Experiment 1
Days	PDX2 CTNNB1+/+			Mean		Days	PDX2 CTNNB1+/+ WNT3A			Mean		Days	PDX2 CTNNB1-/-			Mean		Days	PDX2 CTNNB1-/- WNT3A			Mean
0	1	1	1	1		0	1	1	1	1		0	1	1	1	1		0	1	1	1	1
1	1.16	1.34	1.16	1.22		1	1.13	1.43	1.07	1.21		1	1.2	1.22	1.26	1.22667		1	1.57	1.27	1.45	1.43
2	1.52	1.67	1.7	1.63		2	1.42	1.52	1.85	1.59667		2	1.68	1.67	2.38	1.91		2	2.13	2.08	2.19	2.13333
3	2.31	2.175	2.31	2.265		3	2.985	2.25	2.355	2.53		3	2.1	2.64	2.205	2.315		3	2.475	2.655	2.955	2.695
4	2.025	3.015	2.925	2.655		4	2.97	3.045	2.46	2.825		4	3.63	3.255	3.24	3.375		4	3.57	3.165	2.925	3.22
6	3.315	3.18	3.51	3.335		6	3.345	3.345	3.675	3.455		6	4.56	4.23	4.635	4.475		6	4.605	4.74	4.305	4.55
7	3.96	4.32	5.85	4.71		7	4.8	4.02	4.53	4.45		7	6.18	6.48	6.36	6.34		7	6.63	6.81	5.22	6.22
8	5.22	6.66	6.57	6.15		8	5.28	5.28	5.79	5.45		8	8.16	8.37	8.16	8.23		8	9.3	8.49	7.2	8.33
Experiment 2
Days	PDX2 CTNNB1+/+			Mean		Days	PDX2 CTNNB1+/+ WNT3A			Mean		Days	PDX2 CTNNB1-/-			Mean		Days	PDX2 CTNNB1-/- WNT3A			Mean
0	1	1	1	1		0	1	1	1	1		0	1	1	1	1		0	1	1	1	1
1	1.4	1.07	1.25	1.24		1	1.18	1.33	1.43	1.31333		1	1.1	1.28	1.05	1.14333		1	1.25	1.28	1.28	1.27
2	1.76	1.71	2.13	1.86667		2	1.95	1.64	1.8	1.79667		2	1.82	1.71	2.06	1.86333		2	2.31	2.01	2.19	2.17
3	1.965	2.535	2.28	2.26		3	2.07	2.415	2.2	2.22833		3	2.085	2.73	2.1	2.305		3	2.355	2.235	2.82	2.47
4	2.625	3.015	3.03	2.89		4	2.535	3.03	2.925	2.83		4	3.435	3.24	3.51	3.395		4	3.54	3.45	3.69	3.56
6	3.06	3.915	3.705	3.56		6	3.45	3.33	3.54	3.44		6	3.885	4.14	4.71	4.245		6	4.815	4.74	5.04	4.865
7	4.11	4.8	4.2	4.37		7	5.52	4.71	4.41	4.88		7	5.16	6.24	6.27	5.89		7	6.18	6.96	5.52	6.22
8	5.13	5.76	6.96	5.95		8	5.52	5.7	5.34	5.52		8	7.53	8.67	7.29	7.83		8	8.46	7.5	9.18	8.38
