# Supplementary material for: Targeting β-catenin degradation with GSK3β inhibitors induces cell death in acute lymphoblastic leukemia
Source: Nat Cancer. 2026 Jan 8;7(1):150–68. doi: 10.1038/s43018-025-01093-z (PMC12858398; doi:10.1038/s43018-025-01093-z)
Supplement: Supplementary file 14 — Statistical source data. [file 43018_2025_1093_MOESM14_ESM.xlsx]

## Sheet: Ext 5a
Extended Data Figure 5a: Changes of GFP+ cells [%] for GSK3B+/fl pre-B cells
Experiment 1
Days	ERT2		Mean ERT2	Cre-ERT2		Mean Cre-ERT2
0	100	100	100	100	100	100
1	100	100.5	100.25	73.6994	75.1734	74.4364
2	100	97.5089	98.7544	47.7341	47.7341	47.7341
3	100	98.6487	99.3243	31.2027	30.9006	31.0517
4	100	100	100	17.2159	21.4741	19.345
5	100	103.265	101.633	12.6703	13.7652	13.2178
6	100	102.586	101.293	8.09423	9.96636	9.0303
7	100	107.254	103.627	4.50088	4.83183	4.66636
8	100	107.092	103.546	2.71799	4.80179	3.75989
Experiment 2
Days	ERT2		Mean ERT2	Cre-ERT2		Mean Cre-ERT2
0	100	100	100	100	100	100
1	100	99.811	99.9055	99.9539	97.8076	98.8808
2	100	98.6817	99.3409	87.3593	90.4139	88.9
3	100	100.1	100	85.9057	85.2646	85.5852
4	100	94.898	97.449	74.8084	77.1254	75.9669
5	100	93.2314	96.6157	61.9741	71.5358	66.755
6	100	79.661	89.8305	59.3014	59.3014	59.3014
7	100	67.5532	83.7766	34.2508	40.6351	37.4429
Normalization: Changes in GFP+ cells [%] were normalized to baseline values measured on day 0, set to 100%.
Values were normalized to replicate #1 of the ERT2 control group (condition without deletion; GFP+ cells [%] in ERT2 replicate #1 was set to 100%).

## Sheet: Ext 5b
Extended Data Figure 5b: Fold changes of GFP+ cells [%] for APC+/fl pre-B cells
Experiment 1
Days	ERT2			Mean ERT2	Cre-ERT2			Mean Cre-ERT2
0	100	100	100	100	100	100	100	100
1	100	93.7122	99.5163	97.7428	94.6479	95.2561	94.1613	94.6884
2	100	98.4449	99.2823	99.2424	73.0498	69.3191	71.004	71.1243
3	100	99.4062	99.6437	99.6833	51.1409	50.3045	48.5122	49.9859
4	100	98.8138	99.2882	99.3674	44.1582	42.7261	40.4584	42.4476
5	100	100.121	100.2	100.081	39.9763	36.6956	42.8925	39.8548
6	100	98.4506	98.8082	99.0862	32.4971	34.1759	29.2594	31.9775
7	100	98.801	96.8825	98.5612	28.4697	31.7268	24.9714	28.3893
8	100	100.719	96.1631	98.9608	21.4729	29.3142	19.3015	23.3629
Experiment 2
Days	ERT2			Mean ERT2	Cre-ERT2			Mean Cre-ERT2
0	100	100	100	100	100	100	100	100
1	100	103.863	101.073	101.645	93.2881	95.9107	96.66	95.2863
2	100	103.297	102.198	101.832	58.8993	57.1726	57.7482	57.94
3	100	101.768	100.505	100.758	37.9155	38.5768	35.2702	37.2542
4	100	101.527	102.036	101.187	25.3218	27.3209	25.9882	26.2103
5	100	102.133	100.8	100.978	18.3666	17.2725	18.064	17.901
7	100	106.267	105.177	103.815	11.7739	10.9177	13.653	12.1149
Normalization: Changes in GFP+ cells [%] were normalized to baseline values measured on day 0, set to 100%.
Values were normalized to replicate #1 of the ERT2 control group (condition without deletion; GFP+ cells [%] in ERT2 replicate #1 was set to 100%).

## Sheet: Ext 5c
Extended Data Figure 5c: Changes of GFP+ cells [%] for Ck1a+/fl pre-B cells
Experiment 1
Days	ERT2		Mean ERT2	Cre-ERT2		Mean Cre-ERT2
0	100	100	100	100	100	100
1	100	99.9	99.95	66.5649	67.8352	67.2
2	100	99.0654	99.5327	52.5039	51.4991	52.0015
3	100	97.9817	98.9908	49.3211	52.7736	51.0473
4	100	106.355	103.178	51.7503	35.9237	43.837
5	100	98.7847	99.3924	27.0667	24.9667	26.0167
6	100	106.836	103.418	17.7135	14.0383	15.8759
7	100	104.244	102.122	8.9676	13.4856	11.2266
8	100	100.474	100.237	7.15526	7.32512	7.24019
Experiment 2
Days	ERT2		Mean ERT2	Cre-ERT2		Mean Cre-ERT2
0	100	100	100	100	100	100
1	100	99.7487	99.8744	77.6822	77.9061	77.7942
2	100	100.267	100.134	61.4644	59.7967	60.6306
3	100	96.5347	98.2673	42.1238	41.4622	41.793
4	100	93.9468	96.9734	32.7921	30.2032	31.4977
5	100	90.6404	95.3202	21.6165	23.7014	22.6589
6	100	115.11	107.555	17.0611	20.1698	18.6154
7	100	110.986	105.493	11.0182	15.6865	13.3524
8	100	98.8406	99.4203	6.74057	10.7694	8.755
Normalization: Changes in GFP+ cells [%] were normalized to baseline values measured on day 0, set to 100%.
Values were normalized to replicate #1 of the ERT2 control group (condition without deletion; GFP+ cells [%] in ERT2 replicate #1 was set to 100%).

## Sheet: Ext 5d
Extended Data Figure 5d: Fold changes of GFP+ cells [%] for β-catenin(S33-S45)+/fl pre-B cells
Experiment 1
Days	ERT2			Mean ERT2	CRE-ERT2			Mean Cre-ERT2
0	100	100	100	100	100	100	100	100
2	100	98.9706	98.3824	99.1177	96.3769	94.4569	95.033	95.2889
4	100	100.348	103.826	101.391	52.3858	44.2735	44.2735	46.9776
6	100	98.195	105.771	101.322	14.6575	13.6206	14.7752	14.3511
8	100	98.3695	107.71	102.027	6.10177	7.07149	8.254	7.14242
Experiment 2
Days	ERT2			Mean ERT2	CRE-ERT2			Mean Cre-ERT2
0	100	100	100	100	100	100	100	100
2	100	98.5417	100.208	99.5833	85.3447	87.8987	86.8345	86.6926
4	100	102.863	102.659	101.841	61.4203	61.8381	59.3312	60.8632
6	100	97.7161	100.489	99.4018	28.1644	25.1646	21.1649	24.8313
8	100	99.0353	104.823	101.286	12.121	10.3801	7.96572	10.1556
Experiment 3
Days	ERT2			Mean ERT2	CRE-ERT2			Mean Cre-ERT2
0	100	100	100	100	100	100	100	100
2	100	100.249	99.5025	99.9171	101.607	99.5576	95.4581	98.8743
4	100	98.057	98.057	98.7047	76.3909	76.3909	67.3948	73.3922
6	100	97.9166	97.9166	98.6111	13.9783	15.0025	17.0221	15.3343
8	100	96.6586	97.0167	97.8918	1.91035	2.76723	3.23073	2.6361
Normalization: Changes in GFP+ cells [%] were normalized to baseline values measured on day 0, set to 100%.
Values were normalized to replicate #1 of the ERT2 control group (condition without deletion; GFP+ cells [%] in ERT2 replicate #1 was set to 100%).

## Sheet: Ext 5e
Extended Data Figure 5e: Bone marrow, absolute B-cell numbers [x106] in Mb1-cre β-catenin(S33-S45)+/fl mice
pro-B		pre-BI		Pre-BII		Immature		Mature
+/+	+/fl	+/+	+/fl	+/+	+/fl	+/+	+/fl	+/+	+/fl
0.286902	0.0822756	0.072576	0.011132	0.611654	0.019498	0.342458	0.00339664	0.605827	0.00614008
0.319831	0.27856	0.13459	0.0981516	1.14268	0.120887	0.485415	0.029614	0.9045	0.036244
0.203266	0.0928343	0.106683	0.0388484	0.695555	0.0604717	0.31563	0.00551188	0.679734	0.00714286
0.79967	0.204519	0.257719	0.0761136	1.08331	0.187114	0.558211	0.0520995	0.380813	0.00762432
0.234243	0.306306	0.247757	0.105105	0.764486	0.130918	0.318994	0.0156248	0.328161	0.00594396
0.450504	0.218471	0.594964	0.194243	0.72887	0.0116256	0.462477	0.0192192	0.452625	0.001008

## Sheet: Ext 5f
Extended Data Figure 5f: Bone marrow, Fraction of B-cell subsets [%] in Mb1-Cre β-catenin(S33-S45)+/fl mice
pro-B		pre-BI		Pre-BII		Immature		Mature
+/+	+/fl	+/+	+/fl	+/+	+/fl	+/+	+/fl	+/+	+/fl
3.4155	1.7886	0.864	0.242	7.2816	0.42387	2.8864	0.07384	3.6408	0.13348
3.90944	1.31087	0.80352	0.46189	6.9822	0.56888	2.898	0.13936	5.4	0.17056
2.43432	2.73042	1.27764	1.1426	8.33	1.77858	3.78	0.162114	4.1525	0.210084
5.33642	1.95712	2.36439	0.72836	9.9386	1.79056	5.1212	0.49856	3.4937	0.07296
2.41488	2.3205	2.5542	0.79625	7.8813	0.9918	3.2886	0.11837	3.3831	0.04503
2.96384	1.30042	3.91424	1.15621	6.27952	0.0692	4.06893	0.1144	2.9199	0.006

## Sheet: Ext 5g
Extended Data Figure 5g: Splenic B-cell numbers and frequencies in Mb1-Cre β-catenin(S33-S45)+/fl mice
B cell number [x106]			Fraction of B cells [%]
+/+	+/fl		+/+	+/fl
37.8	2.009		35	4.9
48.419	0.90396		65.2	4.86
74.932	7.598		57.2	13.1
79.125	8.083		63.3	11.8
46.875	3.706		62.5	10.9

## Sheet: Ext 5h
Extended Data Figure 5h: B-cell numbers and frequencies in lymph nodes of Mb1-Cre β-catenin(S33-S45)+/fl mice
B cell number [x106]			Fraction of B cells [%]
+/+	+/fl		+/+	+/fl
6.3755	0.058		31.1	0.58
4.5059	0.1206		31.4	1.34
3.54	0.27306		35	2.22
7.8122	0.07857		26.2	0.81
