# Supplementary material for: Targeting β-catenin degradation with GSK3β inhibitors induces cell death in acute lymphoblastic leukemia
Source: Nat Cancer. 2026 Jan 8;7(1):150–68. doi: 10.1038/s43018-025-01093-z (PMC12858398; doi:10.1038/s43018-025-01093-z)
Supplement: Supplementary file 15 — Statistical source data. [file 43018_2025_1093_MOESM15_ESM.xlsx]

## Sheet: Ext 6a
Extended Data Figure 6a: b-catenin interactome in human cancer cell lines and PDXs (Same as the source data presented in Figure 4c)
Accession	Gene Symbol	Average Background	B-ALL (MXP2) b-catenin/Ig Log2 FC	B-cell Lymphoma (JEKO1) b-catenin/Ig Log2 FC	AML (Molm13) b-catenin/Ig Log2 FC	Lung (H446) b-catenin/Ig Log2 FC	Colon (SW480) b-catenin/Ig Log2 FC
Q13422	IKZF1	1.01166	6.02569	10.7744	0	0	0.40819
P25054	APC	1.00292	10.5663	10.1667	11.6276	9.54767	8.18772
Q01196	RUNX1	1.03207	5.7755	10.0291	1.30929	0.0992347	1.7697
Q9UKS7	IKZF2	1.00583	0.395235	9.28997	1.28115	0	0
P35222	CTNNB1	1.25073	10.2806	8.24012	10.2716	3.25704	7.58415
Q9NZI7	UBP1	1.01458	1.21187	8.21737	3.90371	0	1.26234
O15060	ZBTB39	1.02041	0.371088	8.13374	0.119944	1.60562	0
Q9UKT9	IKZF3	1.00583	4.57392	7.56357	0	0	0.35111
P39880	CUX1	1.04373	9.12784	7.49243	0	0.426254	2.71027
Q08426	EHHADH	1	1.04892	7.49151	0	2.57897	1.52491
Q9UJU2	LEF1	1	9.9493	7.07302	0	0.0284857	3.55522
Q14680	MELK	1.00583	0.212702	6.47646	0.687924	0	1.27008
O95714	HERC2	1.01166	3.41586	6.44718	0	0.416047	0
Q96AG4	LRRC59	1.27405	0	6.31201	0	2.03276	1.20424
P26232	CTNNA2	1.07289	9.85485	6.30776	9.71147	4.48449	7.83581
Q12800	TFCP2	1.04082	0	6.28799	0	0	0
P27694	RPA1	1.71137	6.12629	6.1418	0.268648	0	3.54427
O15169	AXIN1	1	5.86334	6.08989	10.6688	1.48644	0.266544
P35244	RPA3	1.207	3.83611	5.92612	0	2.94607	0.106869
Q8NG66	NEK11	1	0	5.91315	0	2.18783	0
Q13951	CBFB	1.01166	4.62391	5.81413	0.983759	0	0
P49916	LIG3	1.16618	3.50829	5.79052	1.48327	1.6712	0.132722
Q14191	WRN	1.00875	6.00308	5.73398	0	0	0
P16401	HIST1H1B	1.47522	4.65444	5.69432	0	0.900726	0
P18887	XRCC1	1.04665	1.56612	5.68269	0	0.267653	0.882278
Q8IV63	VRK3	1.0379	6.27078	5.64181	5.05202	0	1.53878
P49841	GSK3B	1.00292	6.19147	5.62358	1.82607	0.838097	0
Q6EEV6	SUMO4	1.18076	2.0714	5.57298	1.08651	0.353174	0.69857
O00712	NFIB	1.00875	0	5.51822	1.35571	0	0
P16989	YBX3	1	1.78227	5.44505	0	1.27167	6.26816
P05198	EIF2S1	1.39359	0	5.43285	2.05146	0.520076	0
P19484	TFEB	1	2.31391	5.38593	5.03356	0	0
Q16666	IFI16	1.04665	2.71027	5.12326	0	0	0
Q8NC56	LEMD2	1.03499	3.40454	5.09421	5.42785	0	0.979916
Q86SQ0	PHLDB2	1.04082	1.31211	5.04272	2.66437	0	0
P36402	TCF7	1	2.06257	5.016	0	0	0.323021
Q9Y4D1	DAAM1	1.00292	0.078699	4.99276	0	0.526946	2.83127
O75925	PIAS1	1	5.63279	4.89983	0	0	1.31667
Q9NXH9	TRMT1	1.04373	0	4.8957	0	0.96858	0.406633
Q9H7E2	TDRD3	1.14577	0	4.88763	0	0	0
Q8WXI9	GATAD2B	1.06122	4.1813	4.87236	0	0	1.75484
P35221	CTNNA1	1.3586	7.75068	4.86273	5.66752	3.59132	6.72966
Q9H2G2	SLK	1.04082	1.32975	4.86019	0	0	0
Q8TEW0	PARD3	1.05831	6.45091	4.83833	0	1.61503	0.878451
Q9C0K0	BCL11B	1.02624	5.98727	4.8363	2.155	0.500397	1.1501
Q92618	ZNF516	1	0	4.82532	2.98341	0	0
A0A0U1RRL7	MMP24OS	1	2.02891	4.78168	2.0304	0	0
Q13469	NFATC2	1.04665	0	4.61534	2.54504	0	0.586959
O94776	MTA2	1.18367	0	4.61529	2.85364	0.735477	0.122486
A6NI56	CCDC154	1.01166	0	4.59356	0	1.17593	0
Q5VVM6	CCDC30	1	0.0816975	4.5884	0	0	1.02312
P15927	RPA2	1.33819	4.51564	4.55934	0	0	2.49801
Q9Y2T1	AXIN2	1	5.20338	4.50324	3.76047	0	3.29727
Q5T5X7	BEND3	1.00583	3.73012	4.49363	0	0	0
Q9UPW6	SATB2	1.04373	0	4.4783	0	2.15469	0
P20042	EIF2S2	1.21866	0	4.39741	0.228797	0.278219	0.187466
Q03001	DST	1.08163	1.34952	4.36181	1.3738	1.62371	1.77112
P42167	TMPO	2.19825	0.0422078	4.29688	1.08228	0	0.599149
Q99569	PKP4	1.11953	2.5873	4.21344	1.01337	1.77855	1.06964
Q6NT76	HMBOX1	1.0379	5.18033	4.20657	1.25753	0	0.286703
Q5M775	SPECC1	1.05831	1.29993	4.1785	0	0	0.106104
P49750	YLPM1	1.2449	0	4.177	0	0	0
P84243	H3F3A	2.15452	1.14284	4.17325	0	0	0.0172261
Q5T9A4	ATAD3B	1.67638	5.84644	4.16337	2.36211	1.41756	0.068873
P43686	PSMC4	1.4519	0	4.11727	1.86388	0	0.76735
Q9UDY2	TJP2	1.22449	0.273276	4.1001	0.759874	0	0
P19022	CDH2	1.0758	0	4.07015	1.12462	0.183218	0
O95782	AP2A1	1.1312	0.785299	4.03433	0.212167	0	0
Q9NRL2	BAZ1A	1.0379	0	3.97001	0	1.69206	0
O75531	BANF1	1.38192	3.66638	3.95932	0	0	0
P50402	EMD	1.50437	1.55975	3.88478	1.57933	0.691816	1.60653
Q9Y3Z3	SAMHD1	1.10787	0	3.8665	0	1.2323	1.26691
P68431	HIST1H3A	2.30904	0.50727	3.84886	0	0	0
Q86YV0	RASAL3	1	2.09373	3.83773	0	0	0
P35269	GTF2F1	1.10204	3.12993	3.81084	0.567199	0	1.53664
P04114	APOB	1.00292	0	3.79769	0	0	2.65357
Q86V48	LUZP1	1.11662	0	3.76474	0	0	0
P48634	PRRC2A	1.31487	2.80505	3.7007	0.322478	1.32175	0
Q6WKZ4	RAB11FIP1	1.01166	1.52577	3.69423	0	0	0
Q9P0V3	SH3BP4	1.01458	0	3.69246	1.28131	2.23015	0
Q9HD67	MYO10	1.00875	0	3.65073	0.644056	0	0
Q8IWZ3	ANKHD1	1.08455	4.84935	3.62838	1.38453	1.44751	0
Q6F5E8	CARMIL2	1	0	3.5708	4.30305	0.934719	0
Q12959	DLG1	1.03207	3.69802	3.52183	3.5596	0	0
Q14676	MDC1	1.4723	4.99705	3.51185	1.88087	0	0
P02652	APOA2	1.01749	0.389977	3.47341	2.25625	0	0
Q6PJG2	ELMSAN1	1	2.58057	3.32048	1.87565	0.0403116	0
Q13948	CUX1	1.04373	7.86698	3.27512	2.62151	0	2.00875
Q13835	PKP1	1.19534	0	3.26692	0	0	0
Q15392	DHCR24	1.01166	0	3.23753	0.0541126	2.08825	0.951677
Q9UM00	TMCO1	1.03207	0.672675	3.19992	0	1.09203	0
O75330	HMMR	1.01749	3.90504	3.19464	0.0714588	0.433553	0.801246
P37108	SRP14	1.1895	0	3.15182	0	3.69918	0
Q96N67	DOCK7	1.16618	0	3.11749	0	0.0414605	0
Q92900	UPF1	1.59767	0.725137	3.10819	1.45542	0	0
Q96EY1	DNAJA3	1.10496	0	3.06633	0	0	0.220647
A7KAX9	ARHGAP32	1	5.09694	3.03476	0	0	0
Q5RHP9	ERICH3	1	2.16567	3.02911	0	0	0
Q04837	SSBP1	1.50437	5.54826	2.94049	2.98348	0.915511	1.24953
P63241	EIF5A	1.48397	0.471414	2.87923	0	0	0.0759738
P14923	JUP	2.51312	2.99628	2.86951	2.13688	1.69734	2.69995
Q8IWC1	MAP7D3	1.01458	0.499629	2.82942	0	1.91579	1.93548
Q96H55	MYO19	1.15452	1.06048	2.75114	0	0	2.03908
Q9NZT1	CALML5	1.42566	0	2.71528	0	0	0.785727
P52789	HK2	1.04082	0	2.71481	0	0	0.752278
P62841	RPS15	2.31195	0.1017	2.68323	2.02689	0	0
Q8NFW8	CMAS	1.06122	0.41363	2.68054	0	0	5.09753
Q12888	TP53BP1	1.09621	0.583952	2.67238	0.00777931	0.451121	0.931749
P36776	LONP1	1.25656	0	2.58459	1.96969	2.34138	0
P55265	ADAR	1.42857	0	2.57972	1.28396	0	0.460254
O14639	ABLIM1	1.207	0	2.55498	0	0	1.50114
P62136	PPP1CA	2.15452	0.337589	2.55091	1.49896	0	0.310236
Q32MZ4	LRRFIP1	1.06122	0	2.54043	0	0	0
Q6P158	DHX57	1.08455	0	2.52707	1.40665	0	1.93417
Q86VP6	CAND1	1.77551	0	2.52531	0.300888	0	0
O00515	LAD1	1	0	2.52414	3.34632	0	3.27835
P04844	RPN2	1.40233	0	2.5092	1.81822	0	0
Q14005	IL16	1.03207	0	2.50854	0	1.10588	0
P62995	TRA2B	1.82507	1.19847	2.47615	0.307977	0	0.689948
Q00577	PURA	1.10204	2.26427	2.46868	0	0	0.248527
Q96P70	IPO9	1.07872	0	2.46435	0	2.79872	0
A6NHR9	SMCHD1	1.22741	0	2.4441	0	0	0
Q9NVI7	ATAD3A	2.14869	2.27177	2.43921	3.07483	1.13817	0.27235
O75122	CLASP2	1.48688	1.45282	2.43902	2.9007	0	0
P06737	PYGL	1.14577	0.57439	2.39905	0	0.496694	0
Q96QR8	PURB	1.05248	2.13069	2.39611	1.06589	2.53498	1.62317
Q9P2E9	RRBP1	1.22157	0	2.3755	0.957468	0.0897698	0
Q6NYC8	PPP1R18	1	2.85398	2.36437	0	0	1.26048
Q5JSZ5	PRRC2B	1.04373	0	2.3518	0	0.508415	0
Q8N5C6	SRBD1	1.02624	0	2.34766	2.79723	0	0
Q14160	SCRIB	1.10787	0	2.34067	1.7651	0	0
P02786	TFRC	1.1691	0	2.31609	0	0	0
Q92922	SMARCC1	1.22157	1.82407	2.30459	0.507509	0	0
Q9UPY3	DICER1	1.01749	0	2.27772	0	0	0
P33241	LSP1	1	0	2.23099	4.47251	0.579789	0
Q96CT7	CCDC124	1.50729	1.26637	2.21385	0	0	0
Q9UPN7	PPP6R1	1.02624	0.591069	2.19493	2.323	0	0
P17858	PFKL	1.40816	0	2.16556	0	1.21297	1.19909
P10244	MYBL2	1.01166	0	2.13987	0	0.442492	0
O95433	AHSA1	1.08163	2.96212	2.13887	3.74669	0	0.299373
Q9H583	HEATR1	1.31487	0	2.13519	2.99995	0	0
Q7KZI7	MARK2	1.00292	4.56762	2.11033	0.598581	0	0.774727
Q9NR12	PDLIM7	1.08455	1.02045	2.09944	1.8887	2.0342	2.90522
Q12840	KIF5A	1.18367	0	2.09605	0	2.93973	0.914057
Q27J81	INF2	1.0758	0.193868	2.08929	0	0	0
O43175	PHGDH	2.5277	0	2.04906	0	0.523316	0
Q8WXF1	PSPC1	1.91545	1.5051	2.03308	0	0.143395	1.15621
P05067	APP	1.00875	0.0941023	2.00423	0	1.76055	0
P40938	RFC3	1.10496	2.7075	1.97905	0	0	0
Q14839	CHD4	1.27114	2.48503	1.97877	0	0.103789	0
Q8IVF4	DNAH10	1	0.928995	1.96104	0.810355	0.442771	0
Q07352	ZFP36L1	1.01458	3.40009	1.95453	0.570857	0	0
Q9NUQ6	SPATS2L	1.14869	0.349931	1.95426	2.7844	1.18494	4.3935
Q9Y5S2	CDC42BPB	1.05248	0.662547	1.95215	0	0.502804	0
Q8N3C0	ASCC3	1.10496	0.902304	1.95109	0.408479	1.50604	0
Q8N752	CSNK1A1L	1.02915	0.0349703	1.94126	5.44889	0	0
Q99459	CDC5L	2.82507	3.15081	1.93165	2.08904	0	1.46996
Q14571	ITPR2	1.06414	0	1.92769	1.27257	0.604447	1.26698
P83731	RPL24	2.44898	0	1.92376	0.520326	0.0961841	0
P53814	SMTN	1.1137	0	1.91168	5.22711	0	2.47269
Q69YQ0	SPECC1L	1.30029	0.769827	1.90997	0.799431	0	0
Q13045	FLII	1.1516	3.42583	1.90353	2.48106	0	0
Q9Y224	RTRAF	1	1.43777	1.90053	0	0.767431	0
O14908	GIPC1	1.04373	1.45694	1.88861	1.25814	0	0
O14980	XPO1	1.71137	0.63012	1.87978	3.23548	0.815717	0.147896
Q92621	NUP205	1.31195	0.89637	1.87732	0	0	0
Q63HN8	RNF213	1	0	1.87711	3.32333	0	0.324183
O95793	STAU1	1.59475	0	1.84806	0	0	1.12754
Q8N1N4	KRT78	1.95918	0	1.84209	0	3.08554	0
P62899	RPL31	2.0758	0	1.83238	0	0.156147	0
Q14669	TRIP12	1.15743	0.461662	1.82854	0	0	0
Q8WWP7	GIMAP1	1	0	1.80385	0	0.178149	1.55853
Q9HC16	APOBEC3G	1	1.85871	1.79782	0	0.790091	2.86105
Q9H0H5	RACGAP1	1.11662	1.10323	1.78245	0.259806	0.845555	0.810331
P62829	RPL23	3.48105	0	1.7805	0.525332	0	0
Q13472	TOP3A	1	7.74338	1.77094	0.133603	0	0
Q8NBX0	SCCPDH	1.00583	2.44132	1.76941	0.769173	0	0.387141
Q09161	NCBP1	1.62099	0.448565	1.76119	0.492183	0	0.517336
P41091	EIF2S3	1.3207	0.725974	1.75565	0	0.354717	0.477287
O14974	PPP1R12A	1.57434	1.57004	1.75108	0	0	0
P18077	RPL35A	1.82216	0	1.74875	0	0.668317	0
Q9C0K3	ACTR3C	1.05248	0.677469	1.73667	0.258106	0.136056	0.496746
P52292	KPNA2	2.37026	1.10222	1.72816	0.631456	0	0.621352
Q02543	RPL18A	2.59475	0.085105	1.72334	0	0.193609	0
P0C0S5	H2AFZ	4.60641	0	1.72305	0.101261	0	0
Q9UI08	EVL	1	0	1.70078	0	0	2.5828
Q15424	SAFB	1.72595	0.30264	1.68338	0.385332	0	0.449319
O75494	SRSF10	1.53061	0.575701	1.67412	0.859672	2.53641	0
Q13724	MOGS	1.04956	0	1.67155	1.26829	0	0.2245
Q8WZ42	TTN	1.07289	1.44196	1.67148	0	0	0
A1L390	PLEKHG3	1.01458	1.46846	1.65312	2.23478	0	0
Q9P2N5	RBM27	1.34694	0	1.64146	2.37048	0	0
P40925	MDH1	1.22449	0.785806	1.61951	0	0	0
O00567	NOP56	2.09329	1.14111	1.60357	1.32953	0	0.747403
O95373	IPO7	1.34694	2.85513	1.5786	0	1.66139	2.98697
O95425	SVIL	1.44606	0.558806	1.57832	4.21891	0	0
P02790	HPX	1.01166	0	1.5524	0	0	0
O00411	POLRMT	1.06706	0	1.55015	0.130328	0	0
Q6K0P9	PYHIN1	1.08746	8.22969	1.54944	3.48392	0	1.03935
Q15911	ZFHX3	1.01458	7.44473	1.54605	0.049106	0	1.62427
P27635	RPL10	2.68805	0	1.54594	0.232312	0.216265	0.389529
Q16795	NDUFA9	1.12828	0.399821	1.52345	1.42924	1.58672	0.470758
P57678	GEMIN4	1.27405	2.71987	1.52301	0	0	0
Q8NHM4	PRSS3P2	1	1.04858	1.51139	0	0	0
O75369	FLNB	3.33528	0	1.50144	0	0	0
P46087	NOP2	2.01749	0	1.49722	0	0	0
P49761	CLK3	1.20408	1.10465	1.48657	1.33737	1.04726	0.710727
P62273	RPS29	1.17493	0	1.46498	0.16033	0	0
Q9UKM9	RALY	1.48105	3.30676	1.45581	0	0	0.884479
P63000	RAC1	1.07289	0.626091	1.44714	0	1.59516	0.896978
P24752	ACAT1	1.42274	0.725256	1.44427	1.2124	0	1.06943
Q7Z417	NUFIP2	1.89213	0	1.43585	2.16429	0	0.411688
Q6WCQ1	MPRIP	1.54227	0	1.43439	0	0	0
Q02413	DSG1	2.61516	0	1.425	0	0.695038	0.958547
P69892	HBG2	1.12828	0.184953	1.42237	0.742568	0	0
Q08J23	NSUN2	1.28571	0.0674567	1.39137	0	3.43918	0.150429
P07237	P4HB	1.97085	0.971404	1.3743	1.17162	0	0.365757
P06400	RB1	1.02041	1.2501	1.35827	2.89721	0	1.31795
O95104	SCAF4	1.09913	0	1.35598	0	0	0
P12259	F5	1.04956	0	1.34796	0.403435	0	0.535376
Q8IUD2	ERC1	1.14286	1.93997	1.3441	0	1.35807	0
P50454	SERPINH1	1.41108	0	1.33468	0.342555	0.676294	2.09567
O75400	PRPF40A	1.97376	0.392315	1.32635	0	0.517715	0
Q9H0S4	DDX47	1.17784	0	1.32044	0.374088	0.182893	0.840943
Q02978	SLC25A11	1.28571	2.61506	1.30618	0.687819	0	1.52343
P30101	PDIA3	1.99125	0.154816	1.2992	0	0.945635	0
Q5SW79	CEP170	1.11662	0.422133	1.29899	1.25462	2.44128	0
Q9UHF7	TRPS1	1	0	1.29645	0	0.192707	0.313919
Q9UPQ0	LIMCH1	1.03207	0	1.28819	0	0	0
P01011	SERPINA3	1	0.694157	1.25726	0	0	0
P31153	MAT2A	1.20408	0.0620959	1.25669	1.79405	0.151141	1.28048
Q9UQB3	CTNND2	1.02332	1.6203	1.23921	0.523792	2.10138	0
Q99714	HSD17B10	1.62974	0	1.22221	0	0.0817734	0.859717
Q5UIP0	RIF1	1.64431	0.362464	1.21897	2.97003	0	0
Q9Y446	PKP3	1.02624	0.222615	1.21471	0	0	2.2098
Q9NTK5	OLA1	1.19825	0	1.21312	0	0.325242	0
P42166	TMPO	2.19825	1.82786	1.19659	0	0	2.89216
O60610	DIAPH1	1.12536	0	1.19408	0	0	0
Q00341	HDLBP	1.38484	2.12232	1.19126	0	0	0
Q92817	EVPL	1.00583	0	1.18274	0.78122	0	0
Q71DI3	HIST2H3A	2.31778	2.37595	1.18104	0	0	0
Q9Y5A9	YTHDF2	1.25364	1.10609	1.1635	0	0.703417	1.74395
Q9C075	KRT23	1.09913	1.56659	1.16272	1.79094	0	3.44091
P62854	RPS26	1.78426	0	1.16065	3.20581	1.78833	0
Q9H3U1	UNC45A	1.14286	1.2597	1.15644	1.34493	0	0.329764
Q9GZR7	DDX24	1.15743	0	1.15616	3.18525	0.00906922	0.947809
P62750	RPL23A	3.40233	0	1.15457	0.066994	0	0
P47756	CAPZB	1.79883	1.6481	1.12982	0	1.97676	0.945709
P01008	SERPINC1	1.12828	0.735811	1.12522	0	0.0551952	1.34232
Q8NE71	ABCF1	1.41108	0.0356455	1.12031	0.183465	0	0.454356
O75044	SRGAP2	1.00583	0.874034	1.11985	4.98945	1.39703	0.996093
Q13751	LAMB3	1.24781	1.4239	1.0934	0.985353	0	0
P63010	AP2B1	1.27405	2.4655	1.08392	0	0	0
Q15436	SEC23A	1.10496	0	1.07331	3.37399	1.69168	0
O43795	MYO1B	2.72012	1.20285	1.06532	0	0	0
P04843	RPN1	1.65015	3.09276	1.05875	0	0.894521	0.618692
Q9HCE1	MOV10	1.61808	1.31431	1.05834	0	0	0.62054
O15027	SEC16A	1.09913	2.01623	1.04599	4.70683	0	0.874541
P62891	RPL39	1.26531	0.395968	1.02456	3.4255	0	0
Q9Y2X3	NOP58	1.80175	0	1.02202	0.104322	0	0
Q92831	KAT2B	1	0	1.02177	0	0.421669	2.82376
O15042	U2SURP	2.52478	1.47977	1.00768	0	0.17526	0
Q12926	ELAVL2	1.04956	1.2144	0.999842	0.421756	3.1564	0
P83881	RPL36A	1.51895	0.241249	0.977565	1.28784	0	0
Q5T5U3	ARHGAP21	1.01458	5.96798	0.967148	3.13493	2.60744	0
Q8N1F7	NUP93	1.32945	0.338224	0.953776	1.45886	0	0
Q8NF50	DOCK8	1.03499	0	0.940373	0	0	0
P25787	PSMA2	1.36735	0.919015	0.891955	1.30355	1.62378	0
Q9UHB7	AFF4	1.0379	0	0.891825	0	0	0
Q08188	TGM3	1.30612	1.35853	0.880625	0	0.39141	1.66276
Q8WWM7	ATXN2L	3.87464	0	0.835016	0	0	0
Q3ZCQ8	TIMM50	1.71137	0	0.834983	1.02826	0.472223	0
Q7Z460	CLASP1	1.04956	0	0.823511	1.52029	0	0
P12532	CKMT1A	1.05248	2.08916	0.811467	0.69831	0	0
Q5D862	FLG2	1.81924	0	0.801079	0	0	0.803815
P18583	SON	2.94169	0	0.792417	0	0.81553	0.00262945
P12035	KRT3	4.89796	0	0.788826	0	0	0.225697
P18621	RPL17	2.793	0	0.78399	0	0.120761	0
P53999	SUB1	2.71137	0	0.783965	0.171686	0.130461	1.06131
O60841	EIF5B	1.35277	0	0.774382	4.36494	0	0
Q8TF72	SHROOM3	1.0379	1.27538	0.769079	0.653096	0	0
Q00325	SLC25A3	2.15743	0.107327	0.760024	0.181496	0	0
Q9H2P0	ADNP	1.07289	0	0.758796	0	1.14469	0.634059
Q01130	SRSF2	1.56851	0	0.752322	0	0	0
Q8TDD1	DDX54	1.29738	0	0.74917	0.102769	0	1.86719
P12270	TPR	1.3586	0	0.740118	0.757043	1.45038	0.423344
O95239	KIF4A	1.11079	0	0.738662	0	0	0.689051
Q01813	PFKP	1.52187	0	0.738507	1.02352	0.10993	0.113496
Q13247	SRSF6	2.25948	0	0.736767	0	0	0.224118
O00629	KPNA4	1.32362	2.32939	0.718032	2.52847	0	0
P61326	MAGOH	1.44315	0.28722	0.716485	1.32637	1.4913	0
P46783	RPS10	2.79592	0.361995	0.716345	0.46451	0	0
O15067	PFAS	1.17493	0	0.698717	0.0107524	0	0
Q9UM54	MYO6	1.65889	0.00888747	0.693248	0	0	0
Q9UKN8	GTF3C4	1.06997	0	0.687659	0	0	0
Q6ZRS2	SRCAP	1.00875	3.96847	0.679913	0	0	1.03191
P02647	APOA1	1.02624	0.05194	0.678099	0.277101	0	0
P55160	NCKAP1L	1.00292	0.0401581	0.676369	0	0	0
Q9H307	PNN	2.12245	2.91488	0.673901	0	0.147186	0
P31689	DNAJA1	1.78426	0	0.670986	0	0	0
Q96KR1	ZFR	1.41983	0	0.668287	1.21132	2.14538	0.535724
O00160	MYO1F	1.05539	0	0.666707	0	0	0
O60884	DNAJA2	1.51312	0.781374	0.664671	0	0	2.31828
O43823	AKAP8	1.10496	0.437788	0.664518	2.70138	0	2.72502
O14950	MYL12B	2.13411	0	0.661228	1.07394	0	0
Q15149	PLEC	10.3761	0	0.647427	0	0	0
P20930	FLG	1.51603	0.687122	0.639495	0	0	0.498025
Q9UKD2	MRTO4	1.35277	3.1941	0.635984	0	5.37124	0
P60468	SEC61B	1.00875	0.0479312	0.635509	2.17419	3.45675	2.0404
Q86YZ3	HRNR	3.27697	0	0.634655	0	0	0
O60716	CTNND1	1.17201	0	0.627444	0	1.89895	2.84631
Q9Y520	PRRC2C	1.5656	0	0.623597	2.73691	1.39231	0
P53396	ACLY	2.83382	0	0.61682	0.473115	0.431033	0.142768
O75475	PSIP1	1.1516	0	0.611838	0	0	2.24293
Q9BSD7	NTPCR	1.11953	0	0.609395	0	0	0
Q86UP2	KTN1	1.04082	0.761903	0.605294	0	0	0
Q14195	DPYSL3	1.27697	0	0.596135	0	0	0.0262746
P58876	HIST1H2BD	8.53061	0.245604	0.558672	0	0	0
P47914	RPL29	1.95627	2.71089	0.556948	0.386459	0	0
P02768	ALB	5.50437	0.15361	0.541917	0	0	0.193755
P41250	GARS	1.17784	1.51808	0.539344	0	0.170927	1.08711
Q7Z6E9	RBBP6	3.27405	2.25481	0.533443	0.990041	1.50019	1.30849
Q14137	BOP1	1.37901	0	0.532713	1.5151	0	0.235314
Q9H2B2	SYT4	1	3.84166	0.531915	0.571347	0	5.19716
P51114	FXR1	1.94752	0.473249	0.529759	0	0	0.708279
Q9UBP9	GULP1	1	0	0.521492	0.348181	0	2.14823
P62081	RPS7	2.90379	0.0507698	0.516376	0.291267	0	0.0384813
P62861	FAU	1.67638	0	0.508393	4.16812	0	0
P61513	RPL37A	1.84257	0.0499705	0.50618	0.851482	0	0
P38919	EIF4A3	3.1516	0	0.505216	0	1.18105	0.452382
P32969	RPL9	3.02332	0	0.503195	0	0.344064	0
P67936	TPM4	1.72595	0.0927359	0.501581	0	0.526689	0
P81605	DCD	3.00292	0	0.499786	0.106942	0	0
P22061	PCMT1	2.58892	0	0.490929	0.233482	0	0.844012
P52907	CAPZA1	1.69096	0.600184	0.488347	2.87943	0	0
P62266	RPS23	2.35569	0.555697	0.485914	0.615113	0	0
Q15717	ELAVL1	1.95918	0.179955	0.483895	0	0	0.501328
P62847	RPS24	2.46939	0.673142	0.483132	0.855612	0.545393	0
Q6P2E9	EDC4	1.17201	0	0.478909	0	0	0
P02545	LMNA	3.48397	0.991416	0.474874	0	0	2.43827
Q9BWF3	RBM4	1.09329	3.65097	0.473292	2.9927	0	0
P39019	RPS19	3.56268	0.124549	0.471645	0.147377	0.209739	0
Q13310	PABPC4	2.97668	1.67633	0.471524	0	0	0.259583
Q8NI27	THOC2	1.41691	0	0.466696	2.9113	0	2.04659
Q15637	SF1	1.43149	2.38348	0.460934	1.92631	0	2.38839
P78527	PRKDC	6.22157	0.397196	0.446519	0	0.0407189	0
P62913	RPL11	2.35569	0	0.443028	0.76425	0	0
P17480	UBTF	1.60933	2.66604	0.440609	2.57826	0	0.463491
P42677	RPS27	2.10496	0.204149	0.440286	1.03715	0.754729	0
Q16181	SEPTIN7	1	0	0.42877	0	1.64301	0
P16403	HIST1H1C	6.79009	0.527975	0.428147	0	0	0.00275781
P35251	RFC1	1.31195	0	0.428079	0	0	0
P05023	ATP1A1	2.53061	0	0.427447	1.01122	0.553679	1.29547
P12814	ACTN1	3.06414	0	0.427235	0	2.0484	0
P43363	MAGEA10	1.01458	0	0.420411	0	0	0
P27797	CALR	1.76676	0.628904	0.416866	0	0.998401	0.907908
P30050	RPL12	3.09913	0.242276	0.412115	0.207334	0	0
Q9UPN3	MACF1	1.21866	0	0.399806	0.652707	1.30504	0
O75592	MYCBP2	1.04956	0.386464	0.383022	0.41305	1.48799	0
P62910	RPL32	1.85714	0.363029	0.363209	0.681581	2.34364	0
Q04637	EIF4G1	1.61808	0	0.359333	1.03391	0.566182	0
P34932	HSPA4	2.58601	0	0.348367	0	0.858537	0.0184399
Q9P0K7	RAI14	1.35277	1.56831	0.340483	0	0	0.15426
Q92619	ARHGAP45	1	0.582694	0.332687	0	0	0
P07477	PRSS1	1.81633	0.45674	0.327932	0	0	0
Q96FS4	SIPA1	1.00875	0	0.319808	0	1.36732	3.04641
P11387	TOP1	2.6793	0	0.31191	0	0	0
P09874	PARP1	5.31487	0.447119	0.311728	0	0.0587733	0
P62277	RPS13	2.49563	0	0.308414	0.197046	0.15437	0.0132284
O75165	DNAJC13	1.03499	0	0.307127	0	1.95968	0
P42766	RPL35	2.19825	0.184065	0.285633	0.293157	0	0
O14578	CIT	1.0379	0	0.285548	0	0	0
Q66PJ3	ARL6IP4	2.81341	0	0.284144	0.308241	0	0
P12277	CKB	3.70845	0.806633	0.283216	0	0	0.693707
O95831	AIFM1	2.02041	0.299443	0.276106	0.383932	1.57765	0.563648
P69905	HBA1	1.22741	0	0.27404	0.214484	0	0
Q06787	FMR1	1.98251	0	0.273476	0	0	0.323739
Q16630	CPSF6	1.89796	0	0.271112	0	0	0.691043
Q9P2M7	CGN	1.21574	3.42602	0.270388	0	0	0.428955
P24928	POLR2A	2.27697	0.211479	0.263739	0.915386	1.08221	0
Q9Y5B9	SUPT16H	3.51603	0	0.262957	0	0	0
P09651	HNRNPA1	4.98834	0	0.259476	0.237651	0	0.0146833
P16104	H2AFX	4.64723	0.173735	0.254791	0	0	0
P21333	FLNA	12.621	0	0.25381	0	0.130336	0
P61254	RPL26	2.51312	1.14017	0.243562	0	1.86562	0
Q2M2Z5	KIZ	1	0	0.243192	0.417611	0	0
Q9P258	RCC2	1.55977	1.32047	0.242423	0.972684	2.95377	0
P49207	RPL34	1.51895	1.0487	0.237909	1.29289	2.56952	0
O95347	SMC2	1.69096	0.581587	0.226418	3.25243	0	0
P62805	HIST1H4A	8.27697	0.184001	0.216698	0	0	0
Q07020	RPL18	3.26239	0	0.216185	0.406853	0.548189	0
Q13642	FHL1	1.23032	0	0.212658	0.993814	1.32428	0.486544
P07355	ANXA2	2.62682	0.0976386	0.204152	0	0	0
Q13085	ACACA	9.13703	0.240793	0.199665	0.295799	0.0768809	0.0697213
Q9UBT2	UBA2	1.23324	0	0.193631	0.755118	0	0
P62280	RPS11	2.34111	0.714221	0.191158	0.266274	0.899592	0
P07305	H1F0	1.45481	0.451071	0.190096	0	0	1.25172
P35030	PRSS3	1.62974	0	0.187638	0.197008	0	0
Q02218	OGDH	1.09038	0.961732	0.185993	1.60739	2.78997	0
P0DPH7	TUBA3C	22.6035	0.0294907	0.180755	0.00641292	0.360318	0
O60292	SIPA1L3	1.04665	0	0.178624	1.40883	0	0
P46782	RPS5	2.16618	0	0.176203	0	0	0
P06744	GPI	1.90087	0	0.170362	1.34147	0	0
B0I1T2	MYO1G	1.57434	1.93501	0.16952	0	0	0
P12236	SLC25A6	3.4344	0	0.167222	0	2.29469	0
P38646	HSPA9	10.1487	0.162829	0.165744	0	0	0
P08708	RPS17	2.87172	0	0.164868	0	0	0
Q9UQ80	PA2G4	1.78426	0.952247	0.164677	3.89283	1.72825	0.839661
P35637	FUS	6.58601	0	0.158908	0	0.0907197	0.180199
Q9Y2W1	THRAP3	7.04665	0	0.158716	0.226099	0.0535799	0.0582659
Q12849	GRSF1	1.01166	0	0.158074	3.82891	1.34855	1.69624
P21359	NF1	1.02332	3.91045	0.157039	0	0	0
Q03252	LMNB2	1.72303	0.590886	0.15586	0	0	0.162111
Q9ULT8	HECTD1	1.03207	0.808803	0.155805	5.42771	0	0.528215
P35611	ADD1	1.31195	0.609096	0.15284	1.52331	0	0
P35268	RPL22	2.20408	0.244154	0.148429	0.248294	0.573845	0
P78385	KRT83	2.05248	0	0.143177	0	0	0
P50991	CCT4	3.84257	0.322176	0.136789	0.863359	0.242445	0
Q6FI13	HIST2H2AA3	7.27988	0.173386	0.133799	0	0	0
O75427	LRCH4	1	0	0.131969	0	1.3227	0
Q12797	ASPH	1.05539	0	0.131928	0	0	0.155897
P06899	HIST1H2BJ	8.18367	1.2346	0.131357	0	0	0.0867013
Q05639	EEF1A2	9.09038	0.083599	0.1298	0	0.755303	0
Q12965	MYO1E	1.10787	0	0.127909	0	0	0.204648
P05141	SLC25A5	3.95044	0.211657	0.123694	0.637645	0.169213	0.10259
Q7L014	DDX46	4.43732	0	0.117126	0.538237	0	0
Q9BZ29	DOCK9	1.00292	1.09679	0.11386	0	0	0
Q9NYF8	BCLAF1	5.82216	0.00954967	0.113851	0	0	0.110932
P55196	AFDN	1	1.71901	0.106479	0	0	0
P50395	GDI2	1.85131	0.519799	0.105169	0	1.40593	0
Q12955	ANK3	1.01166	1.34232	0.104996	0	2.83324	0
P05783	KRT18	7.65598	0	0.102198	0	0	0
Q15393	SF3B3	5.67055	0.181619	0.096483	0	0	0
Q7Z794	KRT77	6.74927	0	0.0945012	0	0	0
P13010	XRCC5	3.27988	0.56986	0.0944224	0	0	0
O00159	MYO1C	3.04373	0.562388	0.090542	0	0	0.17245
P33176	KIF5B	1.66181	0	0.082737	1.69284	0.784022	0.531804
P17096	HMGA1	1.25073	3.90645	0.0798518	4.00393	0	0
Q96R06	SPAG5	1.18076	0.828185	0.0778349	0.486355	0.393446	0
Q8TEQ6	GEMIN5	1.1137	0	0.0729937	3.11983	0	0
O75367	H2AFY	2.32653	2.71919	0.0693977	1.56047	0	0
Q02880	TOP2B	2.16618	0	0.0658227	0.917805	0.34229	0
P78371	CCT2	5.18659	0	0.0595193	0	0.19852	0.0321756
Q9ULV0	MYO5B	1.73469	1.50658	0.0578717	0	0	0
P12956	XRCC6	3.51312	0.879237	0.0515591	0	0	0.808952
P05787	KRT8	9.75802	0.223119	0.0488608	0.238695	0	0
Q01844	EWSR1	7.65015	0.323845	0.0484742	0.501651	0	0
Q13769	THOC5	1.21574	1.43089	0.0432558	0	0	0
P40227	CCT6A	3.83673	0.296105	0.0370672	0	0.0201494	0
P16615	ATP2A2	1.65598	0.0968578	0.0368956	0	0	0.241672
O60934	NBN	1.12245	0.681203	0.0328948	0	0	1.38154
P06748	NPM1	4.55685	0	0.0298372	0	0.63058	0.181288
P62263	RPS14	3.37609	0	0.0289011	0.230776	0	0
P68366	TUBA4A	21.4665	0.127506	0.0287961	0	0.484773	0.0351231
Q9NQX4	MYO5C	1.12536	0	0.0276637	0.386217	0	0
P61353	RPL27	2.23907	0	0.00705611	0	0.0371368	0
Q9NYJ8	TAB2	1.01458	0	0.00604236	5.51438	0	0
P13647	KRT5	16.9271	0	0.00585437	0	0	0
P20700	LMNB1	2.97668	0.189544	0.00249899	0.689237	0	0
P54132	BLM	1.12828	7.67573	0	0	0	0
O60315	ZEB2	1	7.62844	0	0	0.502981	0.184064
Q92878	RAD50	1.49854	5.90035	0	0.362726	0	1.50232
Q9BZL4	PPP1R12C	1.00583	5.31552	0	0	2.064	0
Q9P035	HACD3	1	5.10406	0	3.36825	1.19771	2.11058
Q9Y678	COPG1	1	4.85154	0	0.210273	1.72569	1.85291
P42356	PI4KA	1.08455	4.75839	0	4.67509	2.5794	0
Q8N1G4	LRRC47	1.13703	4.72808	0	2.35945	0.104409	0
P12018	VPREB1	1	4.4767	0	0	0	0.617733
P49959	MRE11	1	4.22832	0	0	0	0
Q9H9A7	RMI1	1	4.14422	0	0	0	0
Q06210	GFPT1	1.10496	4.07574	0	0	0	0
Q86US8	SMG6	1.00875	3.92267	0	0.7447	0.677844	0
Q12769	NUP160	1.16035	3.73682	0	0	0	0.594624
P33764	S100A3	1.00292	3.53627	0	3.31043	0	1.31176
Q16629	SRSF7	2.3965	3.51038	0	0	0	0
Q15020	SART3	1.07289	3.39201	0	0	0.474331	0
P45974	USP5	1.1312	3.34602	0	0.792394	0.299398	0
O00458	IFRD1	1.01458	3.26013	0	0	0.913954	1.59002
Q86V81	ALYREF	1	3.15028	0	3.25888	0	0.827809
Q9UKV3	ACIN1	2.41691	2.91342	0	0	0	0
Q8NF37	LPCAT1	1.00583	2.77474	0	0	2.72442	0
Q9H165	BCL11A	1.05831	2.77146	0	4.12859	0.344302	0
Q9UKV8	AGO2	1	2.6087	0	3.40317	0	4.43631
P04792	HSPB1	2.00875	2.59136	0	0	0.644168	0
O14983	ATP2A1	1.22741	2.51363	0	1.36638	0	0
Q8N5R6	CCDC33	1	2.50122	0	0	0	4.44174
Q99959	PKP2	1.32362	2.48547	0	0	0	0.607278
P19013	KRT4	3.22741	2.48404	0	0	0	0
Q9H4H8	FAM83D	1.00292	2.4753	0	3.32394	0.966787	0.860553
Q9Y4P3	TBL2	1.08746	2.45475	0	3.32664	0.12652	3.03736
Q5JTH9	RRP12	1.33236	2.33445	0	0	0.152087	0
Q9Y241	HIGD1A	1.00583	2.30684	0	0	0	0.0918255
Q92616	GCN1	1	2.20503	0	0	0.571475	0
O60762	DPM1	1.09329	2.20452	0	0	0	0
P14868	DARS	1.8863	2.18031	0	1.75424	0	0
P43034	PAFAH1B1	1.06414	2.14949	0	2.51718	2.6371	0
Q15758	SLC1A5	1.18076	2.07806	0	0.334346	0	2.20036
Q9UJS0	SLC25A13	1.42274	2.05211	0	0	1.29504	2.09817
P62195	PSMC5	1.74344	1.99389	0	0.115909	1.45723	0
P49792	RANBP2	1.41983	1.89762	0	0	0	1.06094
P62906	RPL10A	2.90087	1.88882	0	0	1.50863	1.77682
Q09028	RBBP4	1.71137	1.86295	0	0	0	0
P53621	COPA	1.61516	1.81868	0	1.41975	0.624071	0.0254554
P62979	RPS27A	4.38192	1.81123	0	0	0.184655	0.155678
Q14157	UBAP2L	2.53353	1.75981	0	0	0	1.25206
O75717	WDHD1	1.01749	1.75865	0	1.52091	0	0
Q9HCG8	CWC22	1.14286	1.70406	0	3.28106	0	1.35019
Q9BZH6	WDR11	1.01749	1.66734	0	0	0	0
Q96HP0	DOCK6	1.02041	1.63499	0	2.67677	0.33374	0
P67809	YBX1	4.58309	1.60884	0	0	0	0.0525685
Q9P2I0	CPSF2	1.61224	1.60247	0	0.561997	0	0.07938
Q5T749	KPRP	1.45481	1.59131	0	0	0	1.78253
P51116	FXR2	1.87464	1.54141	0	0.996848	0	0
P35658	NUP214	1.15452	1.53848	0	0.665726	0	1.16562
Q96HS1	PGAM5	1.92128	1.51272	0	0	0.186633	0.370622
Q9H2U1	DHX36	1.16618	1.49482	0	0	0	0.245667
P52943	CRIP2	1.00875	1.47292	0	0	2.77557	0
Q709C8	VPS13C	1.00292	1.45829	0	1.92957	2.78285	0.0534623
Q9BRZ2	TRIM56	1.02624	1.44038	0	5.6883	0	2.04657
Q9Y3T9	NOC2L	1.18659	1.40833	0	0	0	1.60789
Q16643	DBN1	2.22741	1.36649	0	0	0	0
Q8NC51	SERBP1	2.82799	1.27853	0	0	0	0.304806
Q16658	FSCN1	1.27697	1.2675	0	0	0	0
Q92598	HSPH1	1.58601	1.26316	0	0	0	1.00141
P11137	MAP2	1.00292	1.22498	0	3.01053	4.28223	0
Q6UWP8	SBSN	1.1895	1.22246	0	2.96436	0	0
Q07666	KHDRBS1	1.87755	1.19426	0	0	0	0.641177
Q15154	PCM1	1.37901	1.19247	0	0	0	0
O75037	KIF21B	1.00292	1.1638	0	0.232836	0.499609	0.944516
Q562R1	ACTBL2	7.67347	1.16309	0	0	0	0
P52209	PGD	1.56268	1.12084	0	0	0	2.12002
P42704	LRPPRC	3.11953	1.10683	0	0.0914633	0	0
P02774	GC	1.00875	0.979574	0	0	0	0
P08697	SERPINF2	1	0.971788	0	3.00736	0.0563047	0.316301
O15294	OGT	1.50729	0.970678	0	0.111622	0.584108	0
P55060	CSE1L	2.4344	0.968694	0	0	0	1.0565
P41252	IARS	1.97959	0.961779	0	0.501688	0	0
Q7Z4V5	HDGFL2	1	0.953649	0	0.254465	0	0.0274911
Q9Y5J1	UTP18	1.18659	0.945287	0	2.17592	1.733	0.575171
Q9UN86	G3BP2	1.36735	0.888947	0	3.68051	0.0161684	0
Q92835	INPP5D	1	0.873949	0	0	0	2.22753
P05455	SSB	1.4519	0.866014	0	0	0.634931	0
Q14974	KPNB1	2.97376	0.856564	0	0	0	0.154028
Q14156	EFR3A	1.04082	0.819217	0	0	0	1.59932
P26639	TARS	1.47522	0.810245	0	2.95956	0.681533	0
A0A087WXM9	MEIKIN	1	0.806154	0	0	0	0
P38159	RBMX	4.04665	0.765883	0	0	0	0
Q9BZF9	UACA	1.02915	0.763869	0	3.732	0.947082	0
P12268	IMPDH2	1.5481	0.751708	0	0.301721	0	0.29698
P07195	LDHB	3.55102	0.738366	0	0.461755	0.534272	0
P06493	CDK1	1.49271	0.717861	0	2.79	1.18294	0.594481
Q9BY77	POLDIP3	1.88047	0.715115	0	0.0141231	0	1.43594
P78347	GTF2I	2.96793	0.70877	0	0.473827	0.02079	0
P00966	ASS1	1.01166	0.674853	0	0	0	0
O43809	NUDT21	1.71137	0.672037	0	0.203407	0.234517	0
Q08945	SSRP1	2.1691	0.671088	0	0.878445	0.0254019	0.238082
O43390	HNRNPR	3.77551	0.666497	0	0.134182	0	1.45617
P60842	EIF4A1	3.81633	0.664146	0	0	0	0.637067
P28288	ABCD3	1.16618	0.604119	0	0.799457	1.63578	0
Q9UQE7	SMC3	1.60058	0.590808	0	0.839918	0	1.61707
Q9Y3I0	RTCB	1	0.567433	0	0	0	2.23078
Q9UH99	SUN2	3.73469	0.566198	0	0	0.140674	0
Q14203	DCTN1	1.19534	0.552579	0	6.50886	0	0
O00303	EIF3F	1.46939	0.543382	0	0	0.562217	0.267807
P54886	ALDH18A1	1.63848	0.519608	0	4.05009	0	0
P55209	NAP1L1	1.90087	0.512997	0	0.0907607	0	0.515098
P29353	SHC1	1.22449	0.497576	0	0	2.78621	0
P35232	PHB	1.69388	0.494205	0	0	2.39931	0
Q9NU22	MDN1	1.07289	0.471606	0	0.360793	1.96555	0.915589
Q7L2E3	DHX30	2.5102	0.463662	0	0.311756	0	0
Q6PKG0	LARP1	1.60933	0.463255	0	0	0	0
Q13761	RUNX3	1	0.453666	0	0.00676292	0.515581	2.62326
Q12905	ILF2	2.76093	0.450814	0	0	0	1.28546
Q9NZB2	FAM120A	1.55394	0.435753	0	0	0	0
Q9Y4R8	TELO2	1.04665	0.426443	0	0	0	0
Q14103	HNRNPD	2.49563	0.417011	0	0	0	0.125257
P22695	UQCRC2	1.25656	0.412199	0	0.0249633	1.17621	0
P14866	HNRNPL	4.69388	0.406391	0	0	0	0.156284
P62937	PPIA	2.91837	0.389812	0	0.183288	0.137078	0
P60174	TPI1	2.22449	0.387597	0	0	1.64243	1.59119
P02771	AFP	1	0.387422	0	0	0	0.595864
P35998	PSMC2	1.59475	0.386132	0	0	0.896058	0.205685
Q15366	PCBP2	2.9621	0.384726	0	0	0.0443899	0.562964
Q06830	PRDX1	4.09038	0.364094	0	0	0.976896	0.204307
P08865	RPSA	2.53061	0.361024	0	0	0.131883	1.20745
O75152	ZC3H11A	1.12536	0.335304	0	1.05002	0	0
Q92804	TAF15	2.55102	0.331285	0	0	1.46906	0.43897
P01024	C3	1.41399	0.323787	0	0	0	0
O75821	EIF3G	1.46064	0.303174	0	1.6099	1.35845	0
Q13148	TARDBP	1.29446	0.290986	0	0	0	0.310312
P56134	ATP5MF	1	0.288515	0	0	0.224744	0
P01019	AGT	1	0.288061	0	0	0	0
Q15029	EFTUD2	4.30612	0.281181	0	0.312546	0	0.339974
Q12906	ILF3	4.02332	0.22266	0	0	0	0.363118
P08727	KRT19	7.20991	0.212906	0	0.635769	0.00253316	0.893043
Q16576	RBBP7	1.69971	0.208666	0	0	0.865589	0
Q9BYR7	KRTAP3-2	1.00583	0.206125	0	0	1.70949	0
P10809	HSPD1	6.67347	0.199299	0	0.115215	0	0.200775
P13646	KRT13	7.27988	0.197944	0	0.00976537	0	0.048722
Q9Y230	RUVBL2	2.07289	0.179523	0	2.10492	1.58388	0
Q8IUG5	MYO18B	1.01166	0.176375	0	0	0	0
Q6KB66	KRT80	1.54227	0.17077	0	0	0	3.53392
P40429	RPL13A	2.57726	0.1609	0	2.06226	2.03923	0
P40939	HADHA	1.62391	0.159884	0	0	0.0340737	0
P62873	GNB1	1.56268	0.157816	0	0	0.215491	0.058077
P84103	SRSF3	2.38484	0.154451	0	0	0	0
P11940	PABPC1	3.95335	0.151794	0	0	0.0728297	0.079825
Q15233	NONO	8.87464	0.139732	0	0	0	0.07724
P0DMV8	HSPA1A	34.4431	0.122208	0	0.144226	0	0.0235688
Q9HC35	EML4	1.07872	0.12093	0	2.54093	0	0
Q07955	SRSF1	3.09913	0.112378	0	0	0	0
P11021	HSPA5	11.863	0.0943949	0	0	0.0191941	0.37431
P08670	VIM	21.2974	0.0917778	0	0	0.0143016	0.227858
P60891	PRPS1	3.4519	0.0869554	0	0	0.120089	0.0632751
P62269	RPS18	3.90671	0.0761213	0	0.0308099	0.091327	0
Q14444	CAPRIN1	2.12828	0.0756869	0	0	0	0.218429
Q96PK6	RBM14	2.99417	0.065167	0	0.176409	0	0.298756
Q53H12	AGK	1.05831	0.0548916	0	0	0	0
Q9P0K9	FRRS1L	1	0.0533824	0	3.79725	0	0
Q9BUF5	TUBB6	8.47813	0.0440141	0	0	1.05918	0
P33991	MCM4	1.87755	0.0411991	0	0	1.25655	0.523025
Q92499	DDX1	2.31778	0.0393268	0	1.17471	0	0.213966
Q15287	RNPS1	1.60933	0.0332783	0	1.06933	1.4089	0
P12883	MYH7	1.3207	0.0324364	0	2.45	0	0
P46781	RPS9	3.06122	0.0225921	0	0	0.846586	0
Q96II8	LRCH3	1	0	0	3.22421	0	0
Q9Y4I1	MYO5A	1.40233	0	0	0.677265	0	0
P05161	ISG15	1.02624	0	0	0.596334	0.0246435	0
Q14656	TMEM187	1	0	0	0	0	0
Q7Z406	MYH14	1.81924	0	0	0.661641	0.327407	0
P06239	LCK	1.10204	0	0	1.81108	0	0
Q7Z2W4	ZC3HAV1	1.20408	0	0	0	0	0
Q96F07	CYFIP2	1.15743	0	0	1.68601	0	0
Q08554	DSC1	1.53936	0	0	0	0	0
Q92614	MYO18A	1.15452	0	0	0	0	0
Q9NQS7	INCENP	1.28571	0	0	0.903205	0.279161	0
Q14527	HLTF	1.0379	0	0	4.48004	0	0
Q9UN81	L1RE1	1	0	0	2.93124	0	0
Q92667	AKAP1	1	0	0	1.56194	0	0
Q92608	DOCK2	1.05248	0	0	0	0	0.843485
O94832	MYO1D	2.27114	0	0	0.583802	0	0
P26368	U2AF2	1.86297	0	0	0	0	0.217922
Q29RF7	PDS5A	1.1895	0	0	0	0	0
P0DN76	U2AF1L5	1	0	0	0	0.240499	0
Q14152	EIF3A	1.8863	0	0	0	0	0
Q8WWI1	LMO7	1.46647	0	0	0.599377	0	0
P51991	HNRNPA3	2.60641	0	0	0	0	0.236768
P62917	RPL8	3.08746	0	0	0	0	0.0913195
Q9UL16	CFAP45	1	0	0	0	0.105639	0
Q9NYL9	TMOD3	1.61808	0	0	0	0	0
P62241	RPS8	4.1895	0	0	0.0133094	0.149918	0
P62140	PPP1CB	1.97085	0	0	0	0	0
P46778	RPL21	2.35569	0	0	0	0	0
Q5U5Z8	AGBL2	1	0	0	0	0.0631695	0
Q9ULV4	CORO1C	2.06706	0	0	0.450551	0	0
P62753	RPS6	3.35277	0	0	0.151239	0.0624929	0.0253611
P31942	HNRNPH3	1.67055	0	0	1.22465	0	0
O75533	SF3B1	5.58309	0	0	0	0	0
P62888	RPL30	2.03207	0	0	3.88031	1.06739	0
Q8TEX9	IPO4	1.13703	0	0	0	0	0.589874
Q9BUJ2	HNRNPUL1	2.99708	0	0	0.05613	0	0.218419
P39023	RPL3	4.47522	0	0	0	0.0635436	0.13507
Q9NXP7	GIN1	1	0	0	4.05362	0	0
P29590	PML	1.01749	0	0	2.82401	0	0.695301
P26373	RPL13	3.54519	0	0	0.0848949	0.228364	0
O60506	SYNCRIP	3.45481	0	0	0.631142	0	0.513383
P04198	MYCN	1	0	0	0.385148	0	0
P52294	KPNA1	1.11079	0	0	0	0	0
P18124	RPL7	3.87172	0	0	0	0.0963681	0.11642
P36578	RPL4	4.96793	0	0	0	0.383273	0.0354314
P26599	PTBP1	3.55394	0	0	0	0	0.0452323
P11388	TOP2A	4.14869	0	0	0.0402424	0.0462743	0
Q8TF42	UBASH3B	1.00292	0	0	0.398703	0	0
P62244	RPS15A	3.00875	0	0	0	0	0.329757
P29401	TKT	1.69971	0	0	0.591651	0	0
Q92841	DDX17	5.17201	0	0	0	0.0726293	0.0215131
P46013	MKI67	2.44315	0	0	0	0	0
P84098	RPL19	2.74636	0	0	0.214844	0.226062	0
P50914	RPL14	2.56268	0	0	0	0.257547	0
Q6P2Q9	PRPF8	5.82216	0	0	0	0	0
O75643	SNRNP200	5.67055	0	0	0	0	0
P07910	HNRNPC	3.81924	0	0	0.33464	0	0.547366
Q01082	SPTBN1	9.51895	0	0	0.216208	0.0602965	0
Q13200	PSMD2	2.1137	0	0	0.452602	0.0512532	0
Q9UEY8	ADD3	1.14286	0	0	1.48079	0	1.28529
O43143	DHX15	4.98251	0	0	0.0953318	0	0.169442
Q00610	CLTC	5.36443	0	0	0	0.155316	0
Q9H0A0	NAT10	1.72303	0	0	2.66952	0.422053	0
O43707	ACTN4	5.05539	0	0	0	0	0
P33993	MCM7	2.12536	0	0	0	0.117766	0
Q13813	SPTAN1	9.8863	0	0	0	0	0
P35580	MYH10	5.86589	0	0	0.0764524	0	0
P15880	RPS2	3.80175	0	0	0.0438268	0.230007	0.19538
P62826	RAN	1.93294	0	0	0	1.30156	0
O75569	PRKRA	1.14869	0	0	0.560227	0	0
Q96IX5	ATP5MD	1	0	0	5.99845	0	0
Q08211	DHX9	6.4519	0	0	0	0	0
P61247	RPS3A	4.34985	0	0	0	0.300286	0.0557402
Q9UQ35	SRRM2	8.86006	0	0	0.244267	0.248545	0.0579126
P22626	HNRNPA2B1	6.57434	0	0	0.0383949	0	0.0358783
Q9NR30	DDX21	4.51312	0	0	0	0.00795225	0.114014
P17844	DDX5	5.13994	0	0	0	0.0158502	0.0709244
P23246	SFPQ	7.6793	0	0	0	0	0.0242433
P60660	MYL6	2.42566	0	0	0.437036	0.470756	0
P52272	HNRNPM	8.32945	0	0	0	0	0
Q9NTJ3	SMC4	1.51895	0	0	0	0	0
O00571	DDX3X	4.63265	0	0	0	0	0.127554
Q9Y383	LUC7L2	5.44606	0	0	0	0	0
P60709	ACTB	31.1224	0	0	0	0	0
P00558	PGK1	2.11953	0	0	0	0.444421	0
P68032	ACTC1	16.9096	0	0	0	0	0
P11142	HSPA8	31.2653	0	0	0	0.0186441	0.0652639
P35579	MYH9	12.0904	0	0	0.067796	0	0
P43243	MATR3	4.58601	0	0	0.212664	0	0
P60866	RPS20	2.16618	0	0	0.226007	0	0
P63173	RPL38	3.05248	0	0	0.422894	0	0
Q13263	TRIM28	3.05831	0	0	0.029397	0	0
P62314	SNRPD1	4.25656	0	0	0.999639	0	0
Q15021	NCAPD2	1.26239	0	0	3.12285	0	0
Q92974	ARHGEF2	1.0379	0	0	3.88432	0	0
Q14258	TRIM25	1.09621	0	0	2.15336	0	0
Q86W92	PPFIBP1	1.00875	0	0	0.623153	0	0
Q14694	USP10	1.08163	0	0	1.38958	0	0
Q9H0D6	XRN2	1.57143	0	0	2.46138	0	0
P23258	TUBG1	1.10496	0	0	0.0262879	0	0
P47897	QARS	1.66764	0	0	2.80059	0	0
P78362	SRPK2	1.26531	0	0	0.49368	0	0
Q13576	IQGAP2	1.08455	0	0	1.13868	0	0
O94804	STK10	1.00292	0	0	3.9537	0	0
Q99798	ACO2	1.22741	0	0	2.17884	0	0
P68363	TUBA1B	30.7843	0	0	0	0	0.00453363
P19338	NCL	7.63557	0	0	0	0.236452	0
Q71U36	TUBA1A	28.2216	0	0	0.340656	0	0.00694588
Q5T4T6	SYCP2L	1	0	0	2.43978	0	0.0110325
P07900	HSP90AA1	13.895	0	0	0	0.0113572	0
P02533	KRT14	17.4548	0	0	0	0	0.0116099
P68104	EEF1A1	14.0641	0	0	0.0119951	0	0.0153934
Q9BQG0	MYBBP1A	2.21574	0	0	0	0.022092	0
P62249	RPS16	3.4723	0	0	0.0680152	0.0240545	0
P13639	EEF2	5.77551	0	0	0	0.046516	0
Q13151	HNRNPA0	1.93586	0	0	0	0.0387081	0
P31943	HNRNPH1	9.22449	0	0	0	0.00489387	0.17171
P23396	RPS3	6.95918	0	0	0	0	0.0448852
Q9Y262	EIF3L	1.61224	0	0	0.419837	0.0449722	0
Q6Y7W6	GIGYF2	1.36152	0	0	4.30766	0	0.0519053
P08779	KRT16	15.2974	0	0	0	0	0.0579969
Q99623	PHB2	1.95627	0	0	0.277389	0	0.233928
P06733	ENO1	8.0379	0	0	0.00267268	0.0704269	0.00184992
P46940	IQGAP1	1.86297	0	0	0	1.99605	0
P62424	RPL7A	3.77843	0	0	0	1.07928	0
Q14739	LBR	1.21866	0	0	0	0	0.079163
Q14566	MCM6	1.79009	0	0	1.61238	0.0834283	0
P61978	HNRNPK	8.62391	0	0	0	0	0.0848615
P19525	EIF2AK2	1.06414	0	0	0	0.453706	0
P04259	KRT6B	17.7726	0	0	0	0	0.0938114
P04406	GAPDH	6.18076	0	0	0	0.110742	0
P55884	EIF3B	1.88047	0	0	0	0	0.112463
Q71RC2	LARP4	1.12245	0	0	1.53151	0.65033	0.724488
P07437	TUBB	29.7172	0	0	0	0.0314999	0.0947484
P62318	SNRPD3	4.0758	0	0	0.786579	0.140105	0
Q9UMS4	PRPF19	2.46939	0	0	0.179097	0	1.22709
P17987	TCP1	4.63557	0	0	0.167293	0	0.147294
P23526	AHCY	1.9242	0	0	0.467219	0.149972	0
Q8N684	CPSF7	1.40525	0	0	0	0.159498	0
P55072	VCP	6.12828	0	0	0	0.09496	0.0645917
P14625	HSP90B1	4.84257	0	0	0	0.178705	0
P11586	MTHFD1	2.47813	0	0	0	0.657648	0
P49327	FASN	7.83382	0	0	0	0.189462	0
P62701	RPS4X	5.44023	0	0	0.189474	0.206411	0
P22314	UBA1	3.02041	0	0	0	0.45071	0
P27708	CAD	3.03207	0	0	0.016247	0.205594	0
P49736	MCM2	2.05539	0	0	0	0.211047	0
P25705	ATP5F1A	1	0	0	0	0.0974685	0.14143
P34931	HSPA1L	18.277	0	0	0.0340466	0.242677	0
O43684	BUB3	1.36152	0	0	0	0	0.252135
P68371	TUBB4B	1	0	0	0	0.123272	2.53062
P49756	RBM25	2.34111	0	0	0.373687	0	0.265359
P26358	DNMT1	1.14577	0	0	1.58134	0.75282	0
Q14980	NUMA1	3.49854	0	0	0	0.298632	0
Q9H9B4	SFXN1	1.22741	0	0	0	1.28549	0
P49915	GMPS	1.30029	0	0	4.45031	0	0.318032
P46776	RPL27A	2.37318	0	0	0	0.475295	0
P63261	ACTG1	31.1224	0	0	0	0.364524	0.0149704
P07814	EPRS	2.83382	0	0	0	0.369929	0
Q14204	DYNC1H1	3.27114	0	0	0.755342	0.394611	0
O60343	TBC1D4	2.06414	0	0	0	0	1.04311
Q9NYU2	UGGT1	1.12828	0	0	2.75961	0.316244	0.131916
Q7KZF4	SND1	2.03499	0	0	0	0.628071	0.0464922
P05388	RPLP0	4.27114	0	0	0.196541	0.672927	0.0294232
Q99832	CCT7	3.82216	0	0	0	0	0.627773
P04075	ALDOA	3.12828	0	0	0	0.489788	0
P34897	SHMT2	1.8484	0	0	0	0.88447	0
P12235	SLC25A4	2.88921	0	0	0	0.582769	0.174242
Q99613	EIF3C	1.68805	0	0	1.54172	0.465305	0.303884
P26196	DDX6	2.34111	0	0	0.123554	0	0.53086
Q04695	KRT17	9.44898	0	0	0.72873	0	0.560106
P46779	RPL28	2.02624	0	0	0	1.07516	0
P46821	MAP1B	4.25656	0	0	0.393916	0.580536	0
P23528	CFL1	2.31778	0	0	1.50703	0.486785	0.167663
P02538	KRT6A	15.0525	0	0	0	0	0.666833
P42695	NCAPD3	1.01458	0	0	0	2.71452	0
Q16836	HADH	1.08163	0	0	0	0	1.15749
P55809	OXCT1	1.11662	0	0	0	1.4005	0
Q9UHB6	LIMA1	2.01749	0	0	1.4895	0.605458	0.121698
Q9NWB6	ARGLU1	1.62974	0	0	1.06684	0.0673089	0.677036
P68871	HBB	1.31778	0	0	0	0	0.750563
P25205	MCM3	2.15452	0	0	0	0.777384	0
O15399	GRIN2D	1	0	0	0	0.880071	0
P49411	TUFM	2.47522	0	0	0.636815	0.949429	0.381358
P50570	DNM2	1.13994	0	0	3.41245	0.361727	0.524284
P26641	EEF1G	2.8484	0	0	0	1.08457	0
P48643	CCT5	4.75802	0	0	1.236	0.908295	0
Q93009	USP7	1.21283	0	0	0.567919	2.40155	0
Q02878	RPL6	5.14869	0	0	0	1.43587	0
Q96JJ6	JPH4	1	0	0	1.98302	0	0.945341
Q8NEY1	NAV1	1	0	0	3.70584	0	0.961152
O15371	EIF3D	1.32653	0	0	0.926915	0.275362	0.695114
P49588	AARS	1.41108	0	0	1.53717	1.04786	0
P31040	SDHA	1.207	0	0	0	0	2.16506
P14618	PKM	1	0	0	0	0	1.03692
P63151	PPP2R2A	1.32362	0	0	0.42906	0	1.09821
P51531	SMARCA2	1.10204	0	0	0	0	2.44523
Q99996	AKAP9	1.04082	0	0	3.92624	1.11744	0
P33992	MCM5	1.77843	0	0	0	1.13102	0
P52597	HNRNPF	4.85131	0	0	0	1.3852	0.0182902
Q13283	G3BP1	2.76093	0	0	0.199594	1.75902	0
Q93008	USP9X	1.32945	0	0	1.91482	0	2.32167
P26640	VARS	1.65306	0	0	0.75361	0.741166	0.64524
Q9P2J5	LARS	2.16035	0	0	0	1.39766	0
P13796	LCP1	1.29446	0	0	1.02995	0	1.45272
Q13459	MYO9B	1.0379	0	0	0	0	1.43815
P00338	LDHA	2.4898	0	0	0.689648	0.644076	0.828119
Q96T37	RBM15	1.90087	0	0	0	0.992968	0.503469
Q9Y490	TLN1	1.78717	0	0	0	1.5741	0
P48735	IDH2	1.06706	0	0	0.683094	0	1.58078
O76094	SRP72	1.27114	0	0	1.80995	1.11411	0.496376
P31939	ATIC	1.36443	0	0	1.69617	0.847754	0.80483
Q15365	PCBP1	4.04082	0	0	0	1.64617	0.0291035
P22234	PAICS	1.46939	0	0	0	1.70127	0
Q10713	PMPCA	1.07289	0	0	0.140138	1.78662	1.07377
O60306	AQR	1.74636	0	0	0.528986	1.76235	0
Q9Y285	FARSA	1.21574	0	0	0.695934	1.77984	0
P27824	CANX	1.93878	0	0	0	1.56755	0.276706
P22570	FDXR	1.01749	0	0	1.78668	2.55388	0.232506
Q8NCA5	FAM98A	1.25073	0	0	0	0.712836	1.21978
Q5T4S7	UBR4	1.13703	0	0	0	2.05746	0
Q9UPT8	ZC3H4	1.41983	0	0	2.14584	2.14136	0
P06576	ATP5F1B	1	0	0	0	3.15939	0.439216
Q9BQ39	DDX50	1.82216	0	0	0	0	2.31578
P15498	VAV1	1	0	0	0	0.225517	2.0372
P07737	PFN1	2.21574	0	0	0	2.30372	0.147031
O15049	N4BP3	1.01166	0	0	1.65245	3.2555	0
P27816	MAP4	1.31778	0	0	4.41747	2.64766	0
P63244	RACK1	1	0	0	0	2.09678	1.90996
Q9Y265	RUVBL1	2.00875	0	0	0.637677	2.69162	0
P61313	RPL15	2.76385	0	0	1.52048	2.7807	0.263673
O95470	SGPL1	1.01749	0	0	2.00097	0	2.96961
P26038	MSN	1.68805	0	0	0	3.08505	0
Q14004	CDK13	1.06706	0	0	3.87297	3.19561	0
P31146	CORO1A	1.04956	0	0	0	0.71851	3.81334
Q12802	AKAP13	1.00292	0	0	3.18622	1.96199	1.55101
O60216	RAD21	1.09038	0	0	2.49617	2.0723	1.45227
Q8N163	CCAR2	1	0	0	0	3.69883	0.674832
Q06187	BTK	1	0	0	1.20041	1.45871	2.25153
Q7Z6Z7	HUWE1	1.3586	0	0	3.34345	3.83961	0
Q9Y3U8	RPL36	1.64723	0	0	0.178798	3.81587	0.188571
Q92769	HDAC2	1.39067	0	0	0	3.99841	0.136738
Q9UHD8	SEPTIN9	1	0	0	0	3.27611	0.883048
Q96DH6	MSI2	1.02332	0	0	4.02069	1.14128	3.02813
O95985	TOP3B	1.11079	0	0	3.00262	0	4.17015
P11166	SLC2A1	1.1137	0	0	3.25217	0	4.56226
Q8NF91	SYNE1	1.03207	0	0	0	1.19546	4.2428
O00483	NDUFA4	1.02332	0	0	1.23602	6.52245	0
O43663	PRC1	1.06414	0	0	0	3.51088	2.92584
Q9BQ67	GRWD1	1.11953	0	0	1.76201	3.25593	3.36699
The source data were also plotted in Extended Data Figure 6a
