# Supplementary material for: Targeting β-catenin degradation with GSK3β inhibitors induces cell death in acute lymphoblastic leukemia
Source: Nat Cancer. 2026 Jan 8;7(1):150–68. doi: 10.1038/s43018-025-01093-z (PMC12858398; doi:10.1038/s43018-025-01093-z)
Supplement: Supplementary file 16 — Statistical source data. [file 43018_2025_1093_MOESM16_ESM.xlsx]

## Sheet: Ext 7b
Extended Data Figure 7b: Analysis of β-catenin binding signal to MYC-BENC enhancer and other target regions
#	Category	Signal
1	input	0.0273695
2	other	0.826971
3	input	-0.207627
4	other	-0.0338138
5	input	0.229396
6	other	2.16484
7	input	-0.488495
8	other	0.826971
9	input	0.0273695
10	other	0.0793567
11	input	-1.60039
12	other	-2.47624
13	input	-1.04996
14	other	-1.2555
15	input	-0.837594
16	other	1.06544
17	input	-0.488495
18	other	1.17135
19	input	-0.837594
20	other	1.44917
21	input	-0.652511
22	other	0.0793567
23	input	-0.207627
24	other	4.79494
25	input	-0.0853495
26	other	2.40089
27	input	-0.0853495
28	other	4.36359
29	input	-0.488495
30	other	1.44917
31	input	-0.341237
32	other	-0.0338138
33	input	-0.207627
34	other	1.44917
35	input	-0.341237
36	other	1.94354
37	input	1.01071
38	other	2.13897
39	input	-0.341237
40	other	1.40642
41	input	-0.207627
42	other	0.373713
43	input	0.0273695
44	other	1.31694
45	input	-0.0853495
46	other	2.03055
47	input	-0.488495
48	other	0.373713
49	input	-0.837594
50	other	2.08578
51	input	-1.04996
52	other	2.03055
53	input	-1.9817
54	other	0.61807
55	input	-0.207627
56	other	1.94354
57	input	-0.652511
58	other	2.67746
59	input	-0.837594
60	other	2.11262
61	input	-1.60039
62	other	1.57029
63	input	-0.652511
64	other	2.08578
65	input	-0.341237
66	other	1.40642
67	input	0.406576
68	other	1.11937
69	input	0.487622
70	other	-0.603872
71	input	-0.652511
72	other	0.890384
73	input	-1.29908
74	other	1.00941
75	input	-0.837594
76	other	2.4438
77	input	-0.0853495
78	other	1.88247
79	input	0.0273695
80	other	1.27002
81	input	-0.207627
82	other	1.85093
83	input	-0.341237
84	other	2.21524
85	input	-0.341237
86	other	0.184292
87	input	0.0273695
88	other	-0.290868
89	input	-0.341237
90	other	2.03055
91	input	0.131916
92	other	1.88247
93	input	-0.488495
94	other	2.33404
95	input	-1.29908
96	other	-0.0338138
97	input	-0.652511
98	other	2.69532
99	input	-1.04996
100	other	1.94354
101	input	-1.04996
102	other	0.951126
103	input	-0.488495
104	other	0.373713
105	input	-0.341237
106	other	0.184292
107	input	-0.488495
108	other	1.64573
109	input	-0.837594
110	other	1.36237
111	input	-0.0853495
112	other	1.64573
113	input	-1.04996
114	other	0.373713
115	input	0.406576
116	other	5.46535
117	input	-0.837594
118	other	1.44917
119	input	-0.207627
120	other	4.78663
121	input	0.320704
122	other	2.58465
123	input	-0.0853495
124	other	-0.290868
125	input	-0.207627
126	other	2.90943
127	input	-0.0853495
128	other	1.71743
129	input	-0.837594
130	other	2.13897
131	input	-1.04996
132	other	1.57029
133	input	-0.837594
134	other	2.4225
135	input	-0.341237
136	other	3.10923
137	input	-0.0853495
138	other	1.27002
139	input	-0.652511
140	other	1.22153
141	input	-0.341237
142	other	1.17135
143	input	-0.837594
144	other	1.57029
145	input	-0.652511
146	other	1.06544
147	input	-0.837594
148	other	-1.00416
149	input	-0.488495
150	other	1.22153
151	input	-0.207627
152	other	1.22153
153	input	0.954795
154	other	0.826971
155	input	1.66168
156	other	1.8187
157	input	2.00231
158	other	1.94354
159	input	-0.837594
160	other	-0.438898
161	input	-1.04996
162	other	0.459847
163	input	0.0273695
164	other	-0.0338138
165	input	-0.488495
166	other	0.890384
167	input	-1.04996
168	other	1.75198
169	input	-0.0853495
170	other	1.44917
171	input	-0.207627
172	other	1.97313
173	input	0.131916
174	other	0.760642
175	input	-0.341237
176	other	0.282109
177	input	-1.29908
178	other	1.00941
179	input	-1.04996
180	other	1.97313
181	input	-0.341237
182	other	0.951126
183	input	-1.29908
184	other	0.61807
185	input	-1.29908
186	other	1.49068
187	input	-0.207627
188	other	0.760642
189	input	0.131916
190	other	0.0793567
191	input	-1.04996
192	other	-0.0338138
193	input	-0.341237
194	other	1.40642
195	input	0.0273695
196	other	1.78572
197	input	0.131916
198	other	4.03923
199	input	0.131916
200	other	1.8187
201	input	-0.488495
202	other	2.67746
203	input	-0.0853495
204	other	2.4438
205	input	-0.488495
206	other	1.22153
207	input	-1.04996
208	other	1.00941
209	input	0.0273695
210	other	1.36237
211	input	-0.837594
212	other	4.80732
213	input	-0.341237
214	other	1.00941
215	input	-0.652511
216	other	1.75198
217	input	-0.341237
218	other	1.36237
219	input	-0.0853495
220	other	3.10923
221	input	0.0273695
222	other	1.71743
223	input	0.0273695
224	other	4.79494
225	input	0.564357
226	other	2.16484
227	input	-0.0853495
228	other	2.58465
229	input	-0.488495
230	other	1.40642
231	input	0.564357
232	other	1.6085
233	input	-0.837594
234	other	1.44917
235	input	-1.60039
236	other	0.61807
237	input	-0.207627
238	other	1.57029
239	input	-0.0853495
240	other	1.36237
241	input	-1.04996
242	other	1.71743
243	input	0.0273695
244	other	2.21524
245	input	-0.207627
246	other	3.19962
247	input	0.131916
248	other	1.44917
249	input	-0.341237
250	other	2.67746
251	input	0.406576
252	other	2.08578
253	input	0.0273695
254	other	3.96753
255	input	-0.341237
256	other	2.65937
257	input	0.229396
258	other	1.75198
259	input	0.229396
260	other	3.73685
261	input	0.0273695
262	other	1.06544
263	input	0.0273695
264	other	1.71743
265	input	-0.488495
266	other	1.53103
267	input	-0.207627
268	other	3.14867
269	input	-0.0853495
270	other	1.49068
271	input	-0.652511
272	other	0.826971
273	input	-0.341237
274	other	2.69532
275	input	0.229396
276	other	-0.790176
277	input	-0.207627
278	other	3.62011
279	input	-1.04996
280	other	-0.0338138
281	input	-0.341237
282	other	0.541126
283	input	0.0273695
284	other	-1.00416
285	input	0.487622
286	other	-0.438898
287	input	-1.29908
288	other	3.3081
289	input	-0.837594
290	other	1.53103
291	input	-0.341237
292	other	1.71743
293	input	-1.60039
294	other	1.00941
295	input	0.487622
296	other	0.541126
297	input	-0.837594
298	other	0.0793567
299	input	-0.341237
300	other	1.78572
301	input	-0.488495
302	other	1.85093
303	input	-0.207627
304	other	0.826971
305	input	0.229396
306	other	1.53103
307	input	-0.207627
308	other	3.51338
309	input	-0.652511
310	other	1.8187
311	input	0.131916
312	other	2.19026
313	input	-0.652511
314	other	1.85093
315	input	-0.652511
316	other	1.6085
317	input	-0.341237
318	other	1.78572
319	input	-0.207627
320	other	2.33404
321	input	-0.0853495
322	other	2.78147
323	input	-0.341237
324	other	2.11262
325	input	-0.341237
326	other	2.03055
327	input	-1.29908
328	other	1.94354
329	input	-0.341237
330	other	1.40642
331	input	-0.0853495
332	other	3.12249
333	input	-0.207627
334	other	1.36237
335	input	0.131916
336	other	1.44917
337	input	-0.652511
338	other	1.06544
339	input	-0.652511
340	other	2.21524
341	input	0.0273695
342	other	3.95275
343	input	-0.0853495
344	other	1.00941
345	input	-0.837594
346	other	0.826971
347	input	-0.652511
348	other	2.62249
349	input	-0.341237
350	other	0.541126
351	input	0.0273695
352	other	3.24885
353	input	-0.0853495
354	other	1.6085
355	input	-0.341237
356	other	1.27002
357	input	-0.488495
358	other	1.53103
359	input	-1.60039
360	other	2.46478
361	input	-0.207627
362	other	1.71743
363	input	0.131916
364	other	2.08578
365	input	0.0273695
366	other	2.03055
367	input	-0.207627
368	other	0.282109
369	input	-0.652511
370	other	1.75198
371	input	0.406576
372	other	1.11937
373	input	-1.60039
374	other	1.68202
375	input	-1.29908
376	other	1.53103
377	input	-1.29908
378	other	1.27002
379	input	-0.488495
380	other	-3.32193
381	input	-0.488495
382	other	2.99847
383	input	-0.837594
384	other	1.88247
385	input	0.0273695
386	other	2.33404
387	input	0.487622
388	other	0.282109
389	input	-0.207627
390	other	1.36237
391	input	-0.0853495
392	other	2.46478
393	input	-0.0853495
394	other	2.4225
395	input	0.0273695
396	other	0.760642
397	input	0.229396
398	other	3.04101
399	input	0.131916
400	other	1.00941
401	input	0.229396
402	other	1.22153
403	input	0.0273695
404	other	0.951126
405	input	-0.0853495
406	other	1.94354
407	input	-1.60039
408	other	2.2398
409	input	-0.341237
410	other	1.31694
411	input	0.406576
412	other	0.951126
413	input	-0.488495
414	other	2.54579
415	input	-0.207627
416	other	1.71743
417	input	-1.60039
418	other	1.78572
419	input	-0.207627
420	other	1.22153
421	input	-0.837594
422	other	1.53103
423	input	-0.207627
424	other	1.31694
425	input	-0.837594
426	other	2.35667
427	input	-0.0853495
428	other	1.64573
429	input	-0.837594
430	other	2.21524
431	input	0.0273695
432	other	1.64573
433	input	-0.488495
434	other	3.26089
435	input	-0.341237
436	other	1.88247
437	input	-0.207627
438	other	1.49068
439	input	0.0273695
440	other	1.27002
441	input	-1.29908
442	other	1.68202
443	input	0.0273695
444	other	2.4438
445	input	-0.837594
446	other	1.6085
447	input	-0.341237
448	other	1.88247
449	input	0.229396
450	other	2.98401
451	input	-0.837594
452	other	1.68202
453	input	-1.04996
454	other	1.27002
455	input	0.0273695
456	other	2.05843
457	input	0.0273695
458	other	1.91333
459	input	0.0273695
460	other	1.44917
461	input	-1.29908
462	other	3.09584
463	input	-0.207627
464	other	1.11937
465	input	-0.652511
466	other	1.94354
467	input	-0.652511
468	other	1.78572
469	input	-0.488495
470	other	2.00213
471	input	0.131916
472	other	3.14867
473	input	-1.04996
474	other	1.64573
475	input	-0.488495
476	other	0.282109
477	input	0.229396
478	other	0.760642
479	input	-1.29908
480	other	1.49068
481	input	-0.341237
482	other	0.890384
483	input	-0.837594
484	other	1.27002
485	input	-0.207627
486	other	2.19026
487	input	-0.0853495
488	other	0.459847
489	input	-0.488495
490	other	1.71743
491	input	0.131916
492	other	3.66614
493	input	-0.0853495
494	other	3.38717
495	input	-0.0853495
496	other	3.01279
497	input	0.0273695
498	other	3.26089
499	input	0.131916
500	other	1.71743
501	input	-0.207627
502	other	2.4225
503	input	-0.488495
504	other	0.459847
505	input	-0.207627
506	other	1.27002
507	input	1.21492
508	other	0.541126
509	input	-0.341237
510	other	0.282109
511	input	-0.341237
512	other	1.22153
513	input	-0.837594
514	other	2.31105
515	input	-1.29908
516	other	1.31694
517	input	-0.0853495
518	other	1.91333
519	input	-0.341237
520	other	3.52342
521	input	-1.04996
522	other	1.31694
523	input	-0.341237
524	other	1.64573
525	input	-0.652511
526	other	0.691116
527	input	-0.837594
528	other	2.35667
529	input	-0.488495
530	other	2.31105
531	input	-2.50148
532	other	1.40642
533	input	-0.837594
534	other	2.4225
535	input	-1.60039
536	other	2.7304
537	input	-1.04996
538	other	1.06544
539	input	0.637215
540	other	2.58465
541	input	-1.04996
542	other	1.17135
543	input	-0.341237
544	other	1.6085
545	input	-1.04996
546	other	0.951126
547	input	-0.341237
548	other	0.951126
549	input	-0.652511
550	other	1.36237
551	input	-1.04996
552	other	1.64573
553	input	-0.341237
554	other	1.31694
555	input	-0.207627
556	other	1.44917
557	input	0.320704
558	other	2.03055
559	input	-0.341237
560	other	1.53103
561	input	0.406576
562	other	2.16484
563	input	-0.837594
564	other	1.71743
565	input	-0.341237
566	other	1.44917
567	input	-0.0853495
568	other	3.02697
569	input	-1.9817
570	other	1.53103
571	input	-0.341237
572	other	1.71743
573	input	-1.60039
574	other	4.4608
575	input	-0.652511
576	other	1.94354
577	input	-0.341237
578	other	1.94354
579	input	0.564357
580	other	2.84687
581	input	-1.9817
582	other	1.8187
583	input	0.896627
584	other	3.59178
585	input	-1.04996
586	other	2.9694
587	input	0.131916
588	other	2.05843
589	input	0.131916
590	other	3.01279
591	input	-1.04996
592	other	0.541126
593	input	-0.652511
594	other	0.373713
595	input	-0.0853495
596	other	1.53103
597	input	-0.837594
598	other	-1.2555
599	input	-0.652511
600	other	1.11937
601	input	-0.488495
602	other	1.27002
603	input	-0.652511
604	other	1.36237
605	input	-0.341237
606	other	1.8187
607	input	-0.837594
608	other	0.541126
609	input	-1.29908
610	other	1.85093
611	input	0.0273695
612	other	1.78572
613	input	-0.837594
614	other	0.691116
615	input	0.320704
616	other	2.71297
617	input	0.229396
618	other	1.40642
619	input	-1.9817
620	other	1.22153
621	input	-0.837594
622	other	1.88247
623	input	-0.652511
624	other	0.541126
625	input	-1.29908
626	other	0.541126
627	input	-1.60039
628	other	-0.438898
629	input	-0.207627
630	other	1.36237
631	input	-0.0853495
632	other	1.22153
633	input	-0.207627
634	other	1.40642
635	input	-0.488495
636	other	0.890384
637	input	0.229396
638	other	4.17275
639	input	-0.488495
640	other	1.53103
641	input	-0.341237
642	other	2.2398
643	input	0.131916
644	other	2.48546
645	input	-1.29908
646	other	1.57029
647	input	-0.0853495
648	other	0.951126
649	input	0.836015
650	other	1.57029
651	input	0.229396
652	other	1.40642
653	input	0.320704
654	other	5.88672
655	input	0.0273695
656	other	3.26089
657	input	0.564357
658	other	3.31966
659	input	0.637215
660	other	2.50585
661	input	-0.837594
662	other	1.27002
663	input	-0.341237
664	other	2.62249
665	input	-0.207627
666	other	1.31694
667	input	-0.837594
668	other	1.94354
669	input	-1.04996
670	other	1.91333
671	input	-0.341237
672	other	1.94354
673	input	-0.837594
674	other	1.53103
675	input	-1.04996
676	other	1.88247
677	input	-0.341237
678	other	1.8187
679	input	2.70798
680	other	2.37895
681	input	2.10862
682	other	4.83981
683	input	0.131916
684	other	1.22153
685	input	-0.0853495
686	other	1.36237
687	input	-0.0853495
688	other	0.282109
689	input	-0.837594
690	other	0.760642
691	input	0.0273695
692	other	2.40089
693	input	-0.488495
694	other	1.27002
695	input	-1.60039
696	other	2.28769
697	input	-0.0853495
698	other	1.22153
699	input	-0.0853495
700	other	2.08578
701	input	0.131916
702	other	1.94354
703	input	-0.0853495
704	other	2.4225
705	input	-0.207627
706	other	1.8187
707	input	-0.341237
708	other	1.27002
709	input	0.0273695
710	other	2.05843
711	input	0.0273695
712	other	0.541126
713	input	0.0273695
714	other	1.64573
715	input	-1.04996
716	other	1.68202
717	input	-0.341237
718	other	1.8187
719	input	-0.341237
720	other	1.53103
721	input	-0.837594
722	other	1.11937
723	input	0.487622
724	other	1.53103
725	input	0.0273695
726	other	0.890384
727	input	-0.207627
728	other	-0.290868
729	input	-0.0853495
730	other	4.19175
731	input	-1.04996
732	other	2.4225
733	input	-0.341237
734	other	2.11262
735	input	0.131916
736	other	1.40642
737	input	-0.341237
738	other	2.11262
739	input	-0.652511
740	other	1.78572
741	input	-0.0853495
742	other	4.51713
743	input	-0.341237
744	other	-1.56006
745	input	0.229396
746	other	1.40642
747	input	0.487622
748	other	3.66614
749	input	-0.0853495
750	other	1.85093
751	input	-0.0853495
752	other	1.85093
753	input	2.98419
754	other	3.06868
755	input	-1.04996
756	other	1.49068
757	input	0.229396
758	other	0.541126
759	input	-0.341237
760	other	0.826971
761	input	-0.488495
762	other	-0.156623
763	input	-0.488495
764	other	1.64573
765	input	0.229396
766	other	2.03055
767	input	-0.488495
768	other	1.40642
769	input	-1.04996
770	other	0.373713
771	input	0.0273695
772	other	2.67746
773	input	-0.207627
774	other	1.31694
775	input	-0.488495
776	other	0.459847
777	input	-0.652511
778	other	-0.0338138
779	input	-1.04996
780	other	0.184292
781	input	-0.341237
782	other	2.05843
783	input	1.39378
784	other	1.68202
785	input	-1.29908
786	other	0.826971
787	input	-0.0853495
788	other	0.0793567
789	input	-0.0853495
790	other	1.75198
791	input	0.131916
792	other	0.541126
793	input	-1.29908
794	other	1.40642
795	input	-0.488495
796	other	2.21524
797	input	0.229396
798	other	1.68202
799	input	-0.207627
800	other	2.31105
801	input	0.320704
802	other	1.85093
803	input	-0.341237
804	other	3.35381
805	input	0.0273695
806	other	1.22153
807	input	-0.341237
808	other	1.17135
809	input	-0.652511
810	other	2.9694
811	input	-0.341237
812	other	1.36237
813	input	0.0273695
814	other	2.89405
815	input	-0.488495
816	other	1.27002
817	input	0.406576
818	other	1.91333
819	input	-0.207627
820	other	1.27002
821	input	-0.652511
822	other	2.03055
823	input	-0.0853495
824	other	1.8187
825	input	-0.341237
826	other	1.44917
827	input	-0.207627
828	other	1.78572
829	input	-0.837594
830	other	-0.0338138
831	input	-1.04996
832	other	1.27002
833	input	-1.29908
834	other	1.53103
835	input	0.487622
836	other	0.0793567
837	input	-1.60039
838	other	0.184292
839	input	-0.341237
840	other	1.17135
841	input	-1.04996
842	other	1.75198
843	input	-0.837594
844	other	2.21524
845	input	0.0273695
846	other	0.760642
847	input	-0.652511
848	other	2.16484
849	input	-0.837594
850	other	3.36502
851	input	0.0273695
852	other	2.65937
853	input	0.637215
854	other	1.40642
855	input	-0.488495
856	other	1.64573
857	input	-0.488495
858	other	0.890384
859	input	-0.207627
860	other	0.0793567
861	input	-0.341237
862	other	0.951126
863	input	0.131916
864	other	1.44917
865	input	-0.837594
866	other	1.57029
867	input	-1.29908
868	other	-0.0338138
869	input	-1.04996
870	other	0.760642
871	input	1.21492
872	other	2.74763
873	input	-1.9817
874	other	1.00941
875	input	-0.0853495
876	other	1.91333
877	input	0.229396
878	other	1.00941
879	input	0.131916
880	other	1.53103
881	input	-0.652511
882	other	3.04101
883	input	-0.652511
884	other	3.754
885	input	0.131916
886	other	1.78572
887	input	-0.652511
888	other	1.97313
889	input	0.0273695
890	other	1.31694
891	input	-0.488495
892	other	3.66614
893	input	-0.341237
894	other	2.6037
895	input	0.229396
896	other	-0.156623
897	input	0.320704
898	other	-0.290868
899	input	-1.04996
900	other	2.4225
901	input	-1.04996
902	other	1.6085
903	input	-0.652511
904	other	2.4225
905	input	0.0273695
906	other	3.96753
907	input	0.229396
908	other	3.796
909	input	-0.488495
910	other	2.84687
911	input	-0.341237
912	other	1.06544
913	input	-0.341237
914	other	3.24885
915	input	-0.341237
916	other	1.49068
917	input	-1.29908
918	other	1.49068
919	input	0.637215
920	other	1.57029
921	input	-0.837594
922	other	1.85093
923	input	0.229396
924	other	3.29644
925	input	-0.0853495
926	other	0.459847
927	input	-0.837594
928	other	1.31694
929	input	0.0273695
930	other	2.50585
931	input	0.229396
932	other	3.19962
933	input	0.0273695
934	other	2.48546
935	input	-0.207627
936	other	1.71743
937	input	-1.29908
938	other	4.40761
939	input	-0.488495
940	other	2.4225
941	input	-0.652511
942	other	1.8187
943	input	-0.207627
944	other	0.282109
945	input	0.131916
946	other	1.71743
947	input	-0.488495
948	other	2.00213
949	input	-1.04996
950	other	2.33404
951	input	-1.04996
952	other	3.06868
953	input	0.229396
954	other	3.77094
955	input	0.131916
956	other	1.94354
957	input	0.229396
958	other	1.00941
959	input	-1.04996
960	other	1.97313
961	input	-0.207627
962	other	1.57029
963	input	0.131916
964	other	1.17135
965	input	-0.488495
966	other	0.184292
967	input	0.131916
968	other	1.00941
969	input	-0.652511
970	other	1.40642
971	input	-1.29908
972	other	3.57258
973	input	-0.652511
974	other	3.3081
975	input	-0.837594
976	other	1.06544
977	input	-0.652511
978	other	0.890384
979	input	-0.341237
980	other	1.64573
981	input	-0.488495
982	other	5.70906
983	input	0.320704
984	other	1.75198
985	input	-0.652511
986	other	1.36237
987	input	-0.837594
988	other	2.19026
989	input	-0.207627
990	other	1.85093
991	input	-0.341237
992	other	2.4438
993	input	-1.29908
994	other	2.90943
995	input	-0.488495
996	other	1.85093
997	input	-0.488495
998	other	1.85093
999	input	0.131916
1000	other	1.40642
1001	input	0.320704
1002	other	1.57029
1003	input	0.406576
1004	other	0.61807
1005	input	-0.341237
1006	other	1.78572
1007	input	-0.652511
1008	other	2.56535
1009	input	-0.341237
1010	other	1.57029
1011	input	0.0273695
1012	other	0.282109
1013	input	-0.341237
1014	other	1.31694
1015	input	-1.04996
1016	other	1.68202
1017	input	-0.652511
1018	other	1.78572
1019	input	0.131916
1020	other	1.78572
1021	input	-0.207627
1022	other	1.11937
1023	input	-1.04996
1024	other	1.94354
1025	input	-0.0853495
1026	other	3.35381
1027	input	-0.0853495
1028	other	-0.156623
1029	input	-0.488495
1030	other	0.760642
1031	input	0.131916
1032	other	0.951126
1033	input	0.0273695
1034	other	1.57029
1035	input	0.320704
1036	other	0.691116
1037	input	0.131916
1038	other	0.890384
1039	input	-0.207627
1040	other	1.44917
1041	input	0.406576
1042	other	1.91333
1043	input	0.0273695
1044	other	1.40642
1045	input	-0.341237
1046	other	0.541126
1047	input	-0.652511
1048	other	-0.0338138
1049	input	0.131916
1050	other	0.184292
1051	input	-0.837594
1052	other	1.36237
1053	input	-0.341237
1054	other	1.57029
1055	input	0.406576
1056	other	2.98401
1057	input	-0.0853495
1058	other	3.09584
1059	input	-0.488495
1060	other	2.50585
1061	input	-0.341237
1062	other	0.61807
1063	input	-0.488495
1064	other	1.06544
1065	input	-0.652511
1066	other	3.05491
1067	input	-0.207627
1068	other	1.06544
1069	input	-0.207627
1070	other	3.36502
1071	input	-1.60039
1072	other	2.00213
1073	input	-0.488495
1074	other	0.951126
1075	input	-0.488495
1076	other	1.53103
1077	input	-0.207627
1078	other	3.01279
1079	input	-0.341237
1080	other	4.03923
1081	input	0.229396
1082	other	5.2616
1083	input	-0.652511
1084	other	-0.438898
1085	input	-0.488495
1086	other	1.49068
1087	input	0.487622
1088	other	-0.790176
1089	input	-0.837594
1090	other	2.50585
1091	input	-0.652511
1092	other	2.71297
1093	input	-0.837594
1094	other	1.94354
1095	input	-0.341237
1096	other	3.39812
1097	input	-0.488495
1098	other	1.17135
1099	input	-0.488495
1100	other	1.91333
1101	input	-1.04996
1102	other	0.760642
1103	input	-1.29908
1104	other	1.11937
1105	input	-0.488495
1106	other	2.05843
1107	input	0.487622
1108	other	2.6037
1109	input	-1.60039
1110	other	2.4225
1111	input	-0.207627
1112	other	1.8187
1113	input	-0.652511
1114	other	0.826971
1115	input	-1.60039
1116	other	-0.0338138
1117	input	-0.652511
1118	other	1.71743
1119	input	-0.488495
1120	other	1.57029
1121	input	0.320704
1122	other	0.760642
1123	input	-0.341237
1124	other	2.98401
1125	input	-0.341237
1126	other	1.36237
1127	input	-0.488495
1128	other	0.760642
1129	input	-0.652511
1130	other	1.36237
1131	input	-0.341237
1132	other	5.02427
1133	input	-0.652511
1134	other	0.691116
1135	input	-0.341237
1136	other	1.64573
1137	input	-0.488495
1138	other	0.890384
1139	input	-0.488495
1140	other	2.31105
1141	input	-1.04996
1142	other	0.61807
1143	input	0.0273695
1144	other	1.11937
1145	input	0.229396
1146	other	2.26394
1147	input	-0.837594
1148	other	1.44917
1149	input	0.131916
1150	other	2.03055
1151	input	-0.207627
1152	other	1.64573
1153	input	-0.837594
1154	other	2.26394
1155	input	-0.652511
1156	other	2.4438
1157	input	-1.04996
1158	other	-0.290868
1159	input	-0.652511
1160	other	3.08233
1161	input	-1.04996
1162	other	2.03055
1163	input	0.229396
1164	other	2.89405
1165	input	-1.60039
1166	other	1.85093
1167	input	-0.488495
1168	other	1.31694
1169	input	0.229396
1170	other	2.28769
1171	input	-0.837594
1172	other	1.44917
1173	input	-0.837594
1174	other	0.459847
1175	input	0.406576
1176	other	1.8187
1177	input	0.564357
1178	other	1.36237
1179	input	-0.341237
1180	other	2.26394
1181	input	-0.0853495
1182	other	1.75198
1183	input	-0.341237
1184	other	4.28908
1185	input	-0.652511
1186	other	0.61807
1187	input	-0.341237
1188	other	1.40642
1189	input	-0.837594
1190	other	1.49068
1191	input	0.229396
1192	other	1.27002
1193	input	-1.04996
1194	other	2.37895
1195	input	-1.04996
1196	other	2.35667
1197	input	-1.04996
1198	other	1.00941
1199	input	-0.341237
1200	other	1.22153
1201	input	-0.207627
1202	other	0.541126
1203	input	-0.837594
1204	other	1.64573
1205	input	-0.341237
1206	other	1.00941
1207	input	-0.0853495
1208	other	1.57029
1209	input	-0.488495
1210	other	2.40089
1211	input	0.131916
1212	other	3.62944
1213	input	0.131916
1214	other	2.31105
1215	input	-0.488495
1216	other	2.21524
1217	input	-0.0853495
1218	other	4.40761
1219	input	-0.488495
1220	other	1.00941
1221	input	0.131916
1222	other	1.8187
1223	input	-0.0853495
1224	other	0.760642
1225	input	-0.488495
1226	other	1.44917
1227	input	-0.652511
1228	other	1.78572
1229	input	0.0273695
1230	other	2.11262
1231	input	-0.652511
1232	other	2.08578
1233	input	-0.652511
1234	other	2.05843
1235	input	-0.207627
1236	other	1.85093
1237	input	-0.837594
1238	other	1.06544
1239	input	-0.652511
1240	other	0.826971
1241	input	-1.9817
1242	other	1.44917
1243	input	-0.341237
1244	other	3.01279
1245	input	-0.341237
1246	other	3.27284
1247	input	-0.0853495
1248	other	1.68202
1249	input	-0.0853495
1250	other	1.71743
1251	input	-0.652511
1252	other	1.00941
1253	input	-0.488495
1254	other	0.373713
1255	input	-0.207627
1256	other	1.06544
1257	input	-0.652511
1258	other	1.00941
1259	input	-1.29908
1260	other	3.18705
1261	input	0.0273695
1262	other	1.06544
1263	input	-0.0853495
1264	other	1.00941
1265	input	-0.341237
1266	other	2.86277
1267	input	0.0273695
1268	other	1.00941
1269	input	-0.488495
1270	other	2.8308
1271	input	-0.488495
1272	other	1.00941
1273	input	-0.341237
1274	other	0.951126
1275	input	0.406576
1276	other	0.459847
1277	input	-1.29908
1278	other	2.56535
1279	input	-0.0853495
1280	other	3.62944
1281	input	-0.0853495
1282	other	2.08578
1283	input	-0.652511
1284	other	1.49068
1285	input	-0.837594
1286	other	1.85093
1287	input	-0.207627
1288	other	1.22153
1289	input	-1.04996
1290	other	3.47253
1291	input	-0.207627
1292	other	1.11937
1293	input	-0.488495
1294	other	1.36237
1295	input	-1.04996
1296	other	2.08578
1297	input	-0.652511
1298	other	2.50585
1299	input	0.406576
1300	other	0.691116
1301	input	-0.488495
1302	other	1.31694
1303	input	-0.341237
1304	other	3.22444
1305	input	-0.837594
1306	other	0.760642
1307	input	-0.837594
1308	other	0.951126
1309	input	-0.207627
1310	other	0.459847
1311	input	-0.0853495
1312	other	0.282109
1313	input	0.229396
1314	other	1.27002
1315	input	-1.04996
1316	other	1.71743
1317	input	-0.341237
1318	other	1.36237
1319	input	-0.488495
1320	other	0.282109
1321	input	-1.04996
1322	other	3.52342
1323	input	-0.488495
1324	other	2.69532
1325	input	-0.207627
1326	other	3.27284
1327	input	0.131916
1328	other	3.66614
1329	input	0.0273695
1330	other	1.75198
1331	input	-0.0853495
1332	other	1.27002
1333	input	-0.0853495
1334	other	1.11937
1335	input	0.131916
1336	other	3.18705
1337	input	-0.0853495
1338	other	1.57029
1339	input	-0.207627
1340	other	2.11262
1341	input	0.0273695
1342	other	2.11262
1343	input	0.229396
1344	other	1.40642
1345	input	-0.488495
1346	other	2.98401
1347	input	-0.652511
1348	other	3.54328
1349	input	-0.0853495
1350	other	1.75198
1351	input	-0.0853495
1352	other	3.27284
1353	input	0.320704
1354	other	1.17135
1355	input	0.0273695
1356	other	2.65937
1357	input	-0.0853495
1358	other	1.94354
1359	input	0.706571
1360	other	2.03055
1361	input	0.0273695
1362	other	1.11937
1363	input	-0.341237
1364	other	3.05491
1365	input	-0.488495
1366	other	0.0793567
1367	input	-0.0853495
1368	other	1.91333
1369	input	-0.341237
1370	other	1.6085
1371	input	-0.341237
1372	other	0.951126
1373	input	-0.488495
1374	other	0.826971
1375	input	-1.9817
1376	other	0.282109
1377	input	-0.488495
1378	other	0.760642
1379	input	-0.488495
1380	other	2.05843
1381	input	-0.488495
1382	other	1.49068
1383	input	-0.207627
1384	other	3.16157
1385	input	-0.488495
1386	other	1.49068
1387	input	-0.837594
1388	other	1.40642
1389	input	-0.207627
1390	other	2.05843
1391	input	-0.837594
1392	other	2.69532
1393	input	-0.837594
1394	other	1.40642
1395	input	-0.341237
1396	other	1.27002
1397	input	-0.837594
1398	other	0.691116
1399	input	-0.652511
1400	other	1.22153
1401	input	0.487622
1402	other	0.0793567
1403	input	-0.207627
1404	other	1.68202
1405	input	-0.207627
1406	other	0.691116
1407	input	-0.488495
1408	other	-0.438898
1409	input	-0.341237
1410	other	2.6037
1411	input	0.406576
1412	other	1.27002
1413	input	-0.341237
1414	other	1.53103
1415	input	-1.04996
1416	other	2.35667
1417	input	-0.652511
1418	other	1.68202
1419	input	0.0273695
1420	other	0.373713
1421	input	-0.341237
1422	other	1.06544
1423	input	0.487622
1424	other	1.88247
1425	input	0.0273695
1426	other	1.27002
1427	input	-0.0853495
1428	other	0.951126
1429	input	0.320704
1430	other	0.541126
1431	input	-0.0853495
1432	other	-0.438898
1433	input	0.320704
1434	other	1.68202
1435	input	-0.207627
1436	other	0.541126
1437	input	-0.341237
1438	other	2.03055
1439	input	-1.04996
1440	other	0.541126
1441	input	-0.837594
1442	other	1.00941
1443	input	0.0273695
1444	other	1.6085
1445	input	-0.652511
1446	other	1.06544
1447	input	-1.04996
1448	other	1.53103
1449	input	0.836015
1450	other	3.21209
1451	input	-1.04996
1452	other	1.36237
1453	input	-0.341237
1454	other	3.10923
1455	input	-0.0853495
1456	other	1.44917
1457	input	-0.0853495
1458	other	1.36237
1459	input	0.0273695
1460	other	1.57029
1461	input	-0.488495
1462	other	2.33404
1463	input	-1.29908
1464	other	1.40642
1465	input	-0.0853495
1466	other	0.61807
1467	input	-0.0853495
1468	other	5.21282
1469	input	-0.341237
1470	other	3.96753
1471	input	-0.0853495
1472	other	1.68202
1473	input	-1.29908
1474	other	0.61807
1475	input	0.131916
1476	other	2.31105
1477	input	0.772744
1478	other	1.06544
1479	input	-0.652511
1480	other	0.890384
1481	input	0.320704
1482	other	2.00213
1483	input	0.0273695
1484	other	2.62249
1485	input	-0.341237
1486	other	0.61807
1487	input	-0.341237
1488	other	0.890384
1489	input	-0.488495
1490	other	0.61807
1491	input	-1.04996
1492	other	0.951126
1493	input	0.706571
1494	other	0.691116
1495	input	-0.652511
1496	other	2.2398
1497	input	-1.60039
1498	other	-0.0338138
1499	input	-1.04996
1500	other	1.06544
1501	input	-0.488495
1502	other	2.35667
1503	input	-0.0853495
1504	other	-0.790176
1505	input	-1.29908
1506	other	2.86277
1507	input	0.564357
1508	other	0.184292
1509	input	-1.04996
1510	other	-1.94661
1511	input	-0.0853495
1512	other	0.373713
1513	input	-0.341237
1514	other	3.16157
1515	input	-0.0853495
1516	other	5.68019
1517	input	-0.837594
1518	other	0.541126
1519	input	-0.837594
1520	other	1.17135
1521	input	-1.29908
1522	other	2.92466
1523	input	-0.341237
1524	other	2.31105
1525	input	-0.0853495
1526	other	1.17135
1527	input	0.836015
1528	other	0.61807
1529	input	0.131916
1530	other	1.75198
1531	input	-1.60039
1532	other	1.06544
1533	input	-0.837594
1534	other	1.40642
1535	input	-0.207627
1536	other	1.91333
1537	input	0.706571
1538	other	1.64573
1539	input	-0.0853495
1540	other	2.46478
1541	input	-1.60039
1542	other	2.48546
1543	input	-0.0853495
1544	other	-1.00416
1545	input	0.406576
1546	other	1.40642
1547	input	-0.341237
1548	other	1.40642
1549	input	-0.341237
1550	other	2.71297
1551	input	-0.837594
1552	other	1.27002
1553	input	-0.341237
1554	other	1.53103
1555	input	-0.341237
1556	other	1.00941
1557	input	0.131916
1558	other	2.16484
1559	input	-1.9817
1560	other	0.826971
1561	input	-0.341237
1562	other	0.890384
1563	input	-1.9817
1564	other	0.373713
1565	input	-0.0853495
1566	other	3.58221
1567	input	0.229396
1568	other	1.88247
1569	input	-0.207627
1570	other	1.85093
1571	input	-0.0853495
1572	other	1.78572
1573	input	-0.488495
1574	other	1.11937
1575	input	0.229396
1576	other	1.85093
1577	input	0.487622
1578	other	1.75198
1579	input	-0.652511
1580	other	1.91333
1581	input	-1.29908
1582	other	1.71743
1583	input	-0.207627
1584	other	1.8187
1585	input	-0.0853495
1586	other	4.8518
1587	input	-1.04996
1588	other	1.8187
1589	input	-0.0853495
1590	other	1.78572
1591	input	-0.207627
1592	other	2.00213
1593	input	-0.207627
1594	other	0.282109
1595	input	-0.652511
1596	other	2.74763
1597	input	-0.341237
1598	other	2.31105
1599	input	-0.488495
1600	other	2.40089
1601	input	0.0273695
1602	other	2.05843
1603	input	0.229396
1604	other	1.71743
1605	input	0.229396
1606	other	2.19026
1607	input	-0.0853495
1608	other	1.53103
1609	input	-0.488495
1610	other	1.75198
1611	input	-1.04996
1612	other	1.64573
1613	input	0.0273695
1614	other	1.53103
1615	input	-0.0853495
1616	other	1.8187
1617	input	0.406576
1618	other	2.67746
1619	input	-0.341237
1620	other	2.93973
1621	input	-0.341237
1622	other	0.184292
1623	input	0.0273695
1624	other	0.760642
1625	input	0.229396
1626	other	2.2398
1627	input	-0.0853495
1628	other	2.7981
1629	input	0.406576
1630	other	1.00941
1631	input	-1.9817
1632	other	1.6085
1633	input	-0.652511
1634	other	1.94354
1635	input	-0.837594
1636	other	1.64573
1637	input	-0.837594
1638	other	0.459847
1639	input	-0.488495
1640	other	2.48546
1641	input	0.229396
1642	other	1.71743
1643	input	0.406576
1644	other	1.11937
1645	input	-0.488495
1646	other	0.0793567
1647	input	-0.341237
1648	other	1.00941
1649	input	-0.652511
1650	other	2.92466
1651	input	-0.652511
1652	other	0.282109
1653	input	-0.0853495
1654	other	2.4438
1655	input	-0.488495
1656	other	2.08578
1657	input	-0.837594
1658	other	3.01279
1659	input	-0.341237
1660	other	3.10923
1661	input	-1.60039
1662	other	2.76465
1663	input	-0.341237
1664	other	0.541126
1665	input	-0.837594
1666	other	0.890384
1667	input	0.706571
1668	other	1.00941
1669	input	-0.488495
1670	other	2.37895
1671	input	-0.837594
1672	other	2.19026
1673	input	0.564357
1674	other	1.94354
1675	input	-0.488495
1676	other	2.33404
1677	input	-0.341237
1678	other	4.32968
1679	input	-0.341237
1680	other	2.00213
1681	input	-0.0853495
1682	other	2.03055
1683	input	0.131916
1684	other	1.31694
1685	input	0.131916
1686	other	0.890384
1687	input	-0.207627
1688	other	1.75198
1689	input	-1.9817
1690	other	1.49068
1691	input	0.0273695
1692	other	1.6085
1693	input	-0.488495
1694	other	1.6085
1695	input	-0.341237
1696	other	1.68202
1697	input	0.487622
1698	other	1.71743
1699	input	0.131916
1700	other	1.40642
1701	input	-0.207627
1702	other	1.36237
1703	input	-0.837594
1704	other	2.19026
1705	input	0.0273695
1706	other	1.53103
1707	input	-1.29908
1708	other	0.951126
1709	input	-0.0853495
1710	other	2.21524
1711	input	-0.652511
1712	other	2.58465
1713	input	-0.0853495
1714	other	1.68202
1715	input	0.229396
1716	other	3.73685
1717	input	-0.652511
1718	other	1.68202
1719	input	0.131916
1720	other	1.17135
1721	input	0.564357
1722	other	1.64573
1723	input	-0.207627
1724	other	0.541126
1725	input	0.131916
1726	other	2.2398
1727	input	-0.0853495
1728	other	1.00941
1729	input	0.406576
1730	other	1.57029
1731	input	0.131916
1732	other	2.8308
1733	input	-0.488495
1734	other	1.44917
1735	input	-0.652511
1736	other	2.35667
1737	input	0.229396
1738	other	1.44917
1739	input	-0.341237
1740	other	2.11262
1741	input	-0.837594
1742	other	1.44917
1743	input	-0.837594
1744	other	1.53103
1745	input	-0.341237
1746	other	0.760642
1747	input	0.131916
1748	other	1.36237
1749	input	0.229396
1750	other	1.36237
1751	input	0.706571
1752	other	1.8187
1753	input	0.131916
1754	other	0.691116
1755	input	-0.652511
1756	other	0.61807
1757	input	-1.60039
1758	other	-0.438898
1759	input	-0.341237
1760	other	1.68202
1761	input	-0.652511
1762	other	2.46478
1763	input	0.131916
1764	other	3.41977
1765	input	-0.341237
1766	other	-1.00416
1767	input	0.0273695
1768	other	2.74763
1769	input	-0.207627
1770	other	2.03055
1771	input	-0.0853495
1772	other	1.78572
1773	input	-0.837594
1774	other	2.26394
1775	input	-0.488495
1776	other	1.8187
1777	input	0.406576
1778	other	1.71743
1779	input	-0.488495
1780	other	1.68202
1781	input	-0.0853495
1782	other	1.78572
1783	input	-0.341237
1784	other	1.57029
1785	input	-1.04996
1786	other	1.88247
1787	input	-1.9817
1788	other	0.459847
1789	input	-0.341237
1790	other	1.68202
1791	input	-0.341237
1792	other	1.57029
1793	input	-0.488495
1794	other	2.21524
1795	input	-1.9817
1796	other	2.21524
1797	input	-0.488495
1798	other	1.85093
1799	input	0.0273695
1800	other	2.90943
1801	input	-0.341237
1802	other	2.26394
1803	input	-0.488495
1804	other	1.44917
1805	input	-1.04996
1806	other	1.17135
1807	input	-1.60039
1808	other	2.92466
1809	input	-0.207627
1810	other	0.373713
1811	input	0.131916
1812	other	2.48546
1813	input	-0.837594
1814	other	2.03055
1815	input	-0.341237
1816	other	1.31694
1817	input	0.229396
1818	other	0.826971
1819	input	0.772744
1820	other	3.22444
1821	input	-0.652511
1822	other	1.27002
1823	input	-0.341237
1824	other	3.10923
1825	input	0.706571
1826	other	0.282109
1827	input	-0.652511
1828	other	2.11262
1829	input	-0.207627
1830	other	0.0793567
1831	input	-0.207627
1832	other	1.78572
1833	input	-0.652511
1834	other	3.62944
1835	input	0.0273695
1836	other	0.826971
1837	input	0.131916
1838	other	2.05843
1839	input	-0.488495
1840	other	0.373713
1841	input	-1.04996
1842	other	1.06544
1843	input	-0.652511
1844	other	2.16484
1845	input	-0.0853495
1846	other	1.17135
1847	input	-0.652511
1848	other	1.57029
1849	input	-0.488495
1850	other	0.826971
1851	input	-0.207627
1852	other	2.64105
1853	input	-1.04996
1854	other	3.77094
1855	input	-1.04996
1856	other	1.68202
1857	input	0.131916
1858	other	1.57029
1859	input	-0.341237
1860	other	1.71743
1861	input	-0.207627
1862	other	0.459847
1863	input	-0.837594
1864	other	2.48546
1865	input	-0.341237
1866	other	1.53103
1867	input	-0.488495
1868	other	1.91333
1869	input	-1.60039
1870	other	1.97313
1871	input	-0.341237
1872	other	2.92466
1873	input	-0.0853495
1874	other	2.2398
1875	input	-0.652511
1876	other	1.75198
1877	input	-0.837594
1878	other	2.54579
1879	input	0.131916
1880	other	4.00382
1881	input	-0.207627
1882	other	2.31105
1883	input	0.564357
1884	other	-0.156623
1885	input	0.406576
1886	other	-0.0338138
1887	input	-0.488495
1888	other	1.57029
1889	input	-0.488495
1890	other	0.184292
1891	input	0.0273695
1892	other	1.00941
1893	input	-0.0853495
1894	other	0.459847
1895	input	0.0273695
1896	other	0.951126
1897	input	-0.652511
1898	other	1.57029
1899	input	-0.652511
1900	other	1.44917
1901	input	-0.0853495
1902	other	0.691116
1903	input	-0.0853495
1904	other	1.94354
1905	input	-1.04996
1906	other	2.40089
1907	input	-0.837594
1908	other	0.760642
1909	input	0.487622
1910	other	1.11937
1911	input	0.229396
1912	other	2.7981
1913	input	-1.29908
1914	other	1.17135
1915	input	0.229396
1916	other	2.11262
1917	input	0.131916
1918	other	1.68202
1919	input	-0.652511
1920	other	1.8187
1921	input	0.406576
1922	other	1.00941
1923	input	-0.0853495
1924	other	-0.0338138
1925	input	0.229396
1926	other	1.8187
1927	input	-0.488495
1928	other	0.541126
1929	input	0.0273695
1930	other	1.78572
1931	input	-0.488495
1932	other	4.01809
1933	input	-0.0853495
1934	other	1.97313
1935	input	0.131916
1936	other	0.890384
1937	input	-1.29908
1938	other	2.11262
1939	input	-0.341237
1940	other	0.760642
1941	input	0.406576
1942	other	2.71297
1943	input	0.406576
1944	other	0.459847
1945	input	-0.837594
1946	other	1.94354
1947	input	-0.341237
1948	other	3.27284
1949	input	-0.0853495
1950	other	1.91333
1951	input	-1.29908
1952	other	0.0793567
1953	input	0.320704
1954	other	1.44917
1955	input	-1.60039
1956	other	0.282109
1957	input	-0.207627
1958	other	1.71743
1959	input	-0.207627
1960	other	1.31694
1961	input	-0.207627
1962	other	2.4225
1963	input	-1.04996
1964	other	2.58465
1965	input	-0.0853495
1966	other	0.373713
1967	input	-0.652511
1968	other	1.36237
1969	input	-0.652511
1970	other	1.75198
1971	input	0.229396
1972	other	-0.290868
1973	input	-0.207627
1974	other	1.64573
1975	input	-1.9817
1976	other	1.78572
1977	input	-1.04996
1978	other	1.00941
1979	input	-0.207627
1980	other	2.6037
1981	input	-1.04996
1982	other	2.26394
1983	input	-0.652511
1984	other	1.49068
1985	input	-0.341237
1986	other	1.6085
1987	input	-0.0853495
1988	other	1.27002
1989	input	-1.29908
1990	other	1.31694
1991	input	-0.0853495
1992	other	0.691116
1993	input	-0.652511
1994	other	1.6085
1995	input	-0.488495
1996	other	0.760642
1997	input	-1.29908
1998	other	2.35667
[truncated: 21,728 more rows]

## Sheet: Ext 7c
Extended Data Figure 7c: ChIP-qPCR analysis of CHD4, MTA2 and Ig binding
Epithelial enhancer							Epithelial enhancer							Epithelial enhancer
MTA2 binding							CHD4 binding							Ig binding
	Experiment 1							Experiment 1							Experiment 1
	ERT2 Ikzf1/3 WT	Cre-ERT2 Ikzf1/3 WT	ERT2 Ikzf1/3 DKO	Cre-ERT2 Ikzf1/3 DKO	CTNNB1 KO			ERT2 Ikzf1/3 WT	Cre-ERT2 Ikzf1/3 WT	ERT2 Ikzf1/3 DKO	Cre-ERT2 Ikzf1/3 DKO	CTNNB1 KO			ERT2 Ikzf1/3 WT	Cre-ERT2 Ikzf1/3 WT	ERT2 Ikzf1/3 DKO	Cre-ERT2 Ikzf1/3 DKO	CTNNB1 KO
Replicate1	1.0062	1.10418	1.25028	0.764876	0.618		Replicate1	0.950286	1.03	1.15218	0.586221	0.509		Replicate1	0.05329	0.023733	0.034164	0.14553	0.02
Replicate2	1.10122	1.10438	0.655266	0.747348	0.554		Replicate2	1.00913	1.733	0.693	0.906855	0.471		Replicate2	0.09806	0.051241	0.034539	0.1595	0.025
Replicate3	0.902487	1.33607	1.25665	0.663169	0.236		Replicate3	1.04279	1.119	0.742	0.643001	0.551		Replicate3	0.08154	0.09813	0.09384	0.09872	0.045
Mean	1.0033	1.18154	1.05406	0.725131	0.469333		Mean	1.00074	1.294	0.862394	0.712026	0.510333		Mean	0.07763	0.0577013	0.054181	0.134583	0.03
	Experiment 2							Experiment 2							Experiment 2
	ERT2 Ikzf1/3 WT	Cre-ERT2 Ikzf1/3 WT	ERT2 Ikzf1/3 DKO	Cre-ERT2 Ikzf1/3 DKO	CTNNB1 KO			ERT2 Ikzf1/3 WT	Cre-ERT2 Ikzf1/3 WT	ERT2 Ikzf1/3 DKO	Cre-ERT2 Ikzf1/3 DKO	CTNNB1 KO			ERT2 Ikzf1/3 WT	Cre-ERT2 Ikzf1/3 WT	ERT2 Ikzf1/3 DKO	Cre-ERT2 Ikzf1/3 DKO	CTNNB1 KO
Replicate1	0.7	1.269	1.31	0.8	0.138		Replicate1	1.12476	1.41035	0.534726	0.469451	1.152		Replicate1	0.123	0.035	0.0696	0.027	0.029
Replicate2	1.321	1.17	0.89	0.94	0.193		Replicate2	0.867419	1.34501	0.689324	1.15483	0.81		Replicate2	0.066	0.048	0.0528	0.03	0.021
Replicate3	1.081	1.38	0.64	0.93252	0.133		Replicate3	1.02496	1.96188	0.669063		0.925		Replicate3	0.131	0.041	0.0635	0.033	0.011
Mean	1.034	1.273	0.946667	0.89084	0.154667		Mean	1.00572	1.57241	0.631038	0.812142	0.962333		Mean	0.106667	0.0413333	0.0619667	0.03	0.0203333
	Experiment 3							Experiment 3							Experiment 3
	ERT2 Ikzf1/3 WT	Cre-ERT2 Ikzf1/3 WT	ERT2 Ikzf1/3 DKO	Cre-ERT2 Ikzf1/3 DKO	CTNNB1 KO			ERT2 Ikzf1/3 WT	Cre-ERT2 Ikzf1/3 WT	ERT2 Ikzf1/3 DKO	Cre-ERT2 Ikzf1/3 DKO	CTNNB1 KO			ERT2 Ikzf1/3 WT	Cre-ERT2 Ikzf1/3 WT	ERT2 Ikzf1/3 DKO	Cre-ERT2 Ikzf1/3 DKO	CTNNB1 KO
Replicate1	1.065	1.524	0.829	0.6263	0.854		Replicate1	0.919	0.869	0.922	0.918	0.184		Replicate1	0.0109	0.037	0.035	0.035	0.003
Replicate2	1.041	1.414	0.828	0.44226	0.77		Replicate2	0.905	1.22511	0.933	0.724	0.275		Replicate2		0.05	0.042	0.04	0.003
Replicate3	0.901	1.225	0.948		0.668		Replicate3	1.202	1.24527	0.911	0.729	0.376		Replicate3		0.045	0.044	0.033	0.004
Mean	1.00233	1.38767	0.868333	0.53428	0.764		Mean	1.00867	1.11313	0.922	0.790333	0.278333		Mean	0.0109	0.044	0.0403333	0.036	0.00333333
BENC-D							BENC-D							BENC-D
MTA2 binding							CHD4 binding							Ig binding
	Experiment 1							Experiment 1							Experiment 1
	ERT2 Ikzf1/3 WT	Cre-ERT2 Ikzf1/3 WT	ERT2 Ikzf1/3 DKO	Cre-ERT2 Ikzf1/3 DKO	CTNNB1 KO			ERT2 Ikzf1/3 WT	Cre-ERT2 Ikzf1/3 WT	ERT2 Ikzf1/3 DKO	Cre-ERT2 Ikzf1/3 DKO	CTNNB1 KO			ERT2 Ikzf1/3 WT	Cre-ERT2 Ikzf1/3 WT	ERT2 Ikzf1/3 DKO	Cre-ERT2 Ikzf1/3 DKO	CTNNB1 KO
Replicate1	0.903	2.37	0.31	0.35	0.635		Replicate1	0.814161	2.77	0.31	0.35	0.373032		Replicate1	0.074	0.01	0.196	0.013	0.0395
Replicate2	1.129	1.834	0.3	0.29	0.804		Replicate2	1.04416	1.84	0.3	0.29	0.36359		Replicate2	0.072221	0.031	0.167	0.013	0.0625
Replicate3	0.98	2.24	0.15	0.37	0.577		Replicate3	1.17631	2.24	0.15	0.37	0.482365		Replicate3	0.086471	0.027	0.204	0.035	0.0402
Mean	1.004	2.148	0.253333	0.336667	0.672		Mean	1.01155	2.28333	0.253333	0.336667	0.406329		Mean	0.077564	0.0226667	0.189	0.0203333	0.0474
	Experiment 2							Experiment 2							Experiment 2
	ERT2 Ikzf1/3 WT	Cre-ERT2 Ikzf1/3 WT	ERT2 Ikzf1/3 DKO	Cre-ERT2 Ikzf1/3 DKO				ERT2 Ikzf1/3 WT	Cre-ERT2 Ikzf1/3 WT	ERT2 Ikzf1/3 DKO	Cre-ERT2 Ikzf1/3 DKO				ERT2 Ikzf1/3 WT	Cre-ERT2 Ikzf1/3 WT	ERT2 Ikzf1/3 DKO	Cre-ERT2 Ikzf1/3 DKO
Replicate1	1.074	1.859	0.896	0.478			Replicate1	0.782	1.298	0.683	0.598			Replicate1	0.124	0.063	0.039	0.039
Replicate2	0.951	1.416	0.755	0.739			Replicate2	1.01	1.4978	0.701	0.542			Replicate2	0.128	0.059	0.04	0.033
Replicate3	0.979	1.937	0.94	0.7136			Replicate3	1.265	1.0661	0.2694	0.484			Replicate3	0.072	0.061	0.038
Mean	1.00133	1.73733	0.863667	0.643533			Mean	1.019	1.2873	0.551133	0.541333			Mean	0.108	0.061	0.039	0.036
	Experiment 3							Experiment 3							Experiment 3
	ERT2 Ikzf1/3 WT	CTNNB1 KO						ERT2 Ikzf1/3 WT	CTNNB1 KO						ERT2 Ikzf1/3 WT	CTNNB1 KO
Replicate1	0.998	0.130266					Replicate1	1.00784	0.1227					Replicate1	0.0462	0.024933
Replicate2	0.967	0.143396					Replicate2	0.995352	0.5762					Replicate2	0.0479	0.019005
Replicate3	1.036	0.122455					Replicate3	0.996852						Replicate3		0.022966
Mean	1.00033	0.132039					Mean	1.00002	0.34945					Mean	0.04705	0.0223013
