# Supplementary material for: Targeting β-catenin degradation with GSK3β inhibitors induces cell death in acute lymphoblastic leukemia
Source: Nat Cancer. 2026 Jan 8;7(1):150–68. doi: 10.1038/s43018-025-01093-z (PMC12858398; doi:10.1038/s43018-025-01093-z)
Supplement: Supplementary file 17 — Statistical source data. [file 43018_2025_1093_MOESM17_ESM.xlsx]

## Sheet: Ext 9a
	Extended Data Figure 9a: CHIR99021 responses [AUC] in human cancer cell lines
	Lymphoid			Colon			Lung			Skin			Breast			Kidney			Liver
	697	11.36		C2BBE1	13.853		A549	15.0317		A101D	12.956		AU565	13.257		769P	12.445		HEP3B217	15.582
	A3KAW	11.969		CCK81	13.224		BEN	16.881		A2058	15.763		BT20	14.732		786O	13.832		HEPG2	16.117
	AMO1	12.166		CL11	14.252		CAL12T	14.401		A375	13.889		BT474	15.873		A204	13.75		HLF	14.496
	BL41	14.236		COLO201	16.719		CALU1	13.795		C32	16.511		BT549	13.107		ACHN	13.955		HUH1	15.312
	BL70	13.363		COLO205	14.389		CALU3	13.794		CJM	14.727		CAL148	16.31		BFTC909	14.52		JHH1	15.475
	CA46	13.04		COLO320	14.369		CALU6	14.556		COLO792	14.179		CAL51	15.363		CAKI1	14.97		JHH2	14.703
	CI1	14.885		COLO678	14.285		CHAGOK1	14.565		COLO800	14.99		CAL851	14.006		CAKI2	13.207		JHH4	13.955
	DAUDI	13.056		CW2	13.998		COLO668	13.648		COLO829	14.313		CAMA1	15.766		CAL54	11.872		JHH5	14.227
	DB	12.118		DLD1	14.985		CORL105	14.659		G361	14.408		DU4475	14.483		G401	15.927		JHH6	14.516
	DEL	13.586		GP2D	13.169		CORL95	14.653		HMCB	15.879		EFM192A	14.738		G402	13.934		LI7	12.252
	DND41	12.356		HCC56	14.565		DMS114	14.827		HS294T	12.794		HCC1143	14.171		KMRC1	13.48		PLCPRF5	14.373
	EB1	12.378		HCT116	15.234		DMS273	14.885		HS852T	13.617		HCC1395	13.84		KMRC2	14.926		SKHEP1	15.887
	EHEB	14.709		HCT15	15.499		DMS454	13.965		HS936T	15.661		HCC1419	14.789		KMRC20	15.202		SNU182	12.354
	EJM	14.1		HCT8	14.777		DMS53	14.404		HS944T	14.46		HCC1428	14.849		OSRC2	14.828		SNU387	13.659
	GRANTA519	14.66		HT115	11.375		DV90	12.895		HT144	13.248		HCC1500	14.852		RCC10RGB	15.304		SNU398	15.921
	HDLM2	12.857		HT29	16.62		EBC1	13.522		IGR1	14.167		HCC1806	14.633		SNU1272	16.068		SNU423	13.412
	HH	13.143		HT55	13.752		EPLC272H	13.631		IGR37	14.789		HCC1937	14.338		TUHR10TKB	14.017		SNU449	12.792
	HPBALL	13.09		KM12	14.16		HARA	14.507		IGR39	13.304		HCC1954	13.401		TUHR14TKB	14.4		SNU475	13.156
	HS611T	13.289		LOVO	13.592		HCC1171	13.756		IPC298	14.195		HCC202	15.173		TUHR4TKB	14.404		SNU761	14.387
	HT	13.887		LS1034	14.321		HCC1195	13.862		K029AX	15		HCC2218	10.61		VMRCRCW	13.192		SNU878	14.529
	JEKO1	11.64		LS123	12.623		HCC1438	14.546		LOXIMVI	11.2698		HCC38	14.34		VMRCRCZ	13.827
	JJN3	11.918		LS180	14.199		HCC15	14.834		MDAMB435S	12.771		HDQP1	14.228
	JM1	10.95		LS411N	14.905		HCC1833	13.399		MELHO	15.14		HMC18	16.237
	JURKAT	12.095		LS513	12.462		HCC2108	14.788		MELJUSO	14.491		JIMT1	15.515
	JVM3	13.556		MDST8	12.747		HCC2279	13.757		MEWO	14.554		MCF7	15.531
	KARPAS299	13.827		NCIH508	14.034		HCC2935	14.249		RPMI7951	11.721		MDAMB157	13.017
	KARPAS422	16.019		NCIH716	17.281		HCC366	13.905		RVH421	14.352		MDAMB231	14.284
	KARPAS620	14.519		NCIH747	13.249		HCC4006	14.748		SH4	12.335		MDAMB361	14.154
	KASUMI2	11.203		OUMS23	16.274		HCC44	12.016		SKMEL1	16.411		MDAMB415	15.621
	KE37	11.512		RCM1	14.244		HCC78	14.067		SKMEL2	14.46		MDAMB453	12.189
	KHM1B	15.935		RKO	13.247		HCC95	17.215		SKMEL24	14.842		MDAMB468	16.558
	KIJK	12.9		SKCO1	16.74		IALM	14.573		SKMEL28	15.74		SKBR3	14.466
	KMH2	13.5		SNU407	14.425		KNS62	14.693		SKMEL3	15.529		T47D	15.046
	KMM1	14.5		SNU503	14.948		LC1SQSF	15.252		SKMEL30	17		ZR751	15.367
	KMS11	12.767		SNU61	13.911		LCLC103H	16.26		SKMEL31	14.056		ZR7530	14.724
	KMS12BM	12.582		SNUC1	13.13		LCLC97TM1	13.82		SKMEL5	14.855
	KMS18	14.449		SNUC2A	14.678		LK2	14.884		UACC257	15.872
	KMS20	13.626		SNUC4	14.801		LOUNH91	14.493		UACC62	14.848
	KMS21BM	9.9419		SNUC5	13.58		LU65	14.654		WM115	14.129
	KMS26	11.13		SW1417	14.941		LU99	14.19		WM1799	14.449
	KMS27	15.948		SW48	12.788		LUDLU1	14.313		WM2664	14.829
	KMS28BM	12.94		SW620	14.426		LXF289	12.732		WM793	12.727
	KMS34	13.044		SW948	14.878		MORCPR	13.927		WM88	14.516
	L1236	13.032		T84	13.153		NCIH1105	14.739		WM983B	13.365
	L363	12.363					NCIH1155	14.512
	L428	14.408					NCIH1184	13.434
	L540	12.985					NCIH1299	15.5245
	LP1	14.027					NCIH1341	12.553
	MC116	12.042					NCIH1355	14.335
	MEC1	14.33					NCIH1373	13.66
	MHHCALL3	11.891					NCIH1395	15
	MHHCALL4	11.508					NCIH1435	11.402
	MINO	10.801					NCIH1563	14.487
	MM1S	12.816					NCIH1568	15.239
	MOLP2	13.629					NCIH157DM	14.572
	MOLT16	11.794					NCIH1581	14.072
	MOTN1	14.145					NCIH1623	15.845
	NALM6	10.525					NCIH1650	14.094
	NAMALWA	13.258					NCIH1666	13.691
	NCIH929	11.731					NCIH1693	13.642
	NUDHL1	9.7932					NCIH1694	14.783
	NUDUL1	10.498					NCIH1703	16.002
	OCILY10	14.59					NCIH1734	13.137
	OCILY19	12.684					NCIH1755	14.457
	OCILY3	12.604					NCIH1792	14.359
	OPM2	14.036					NCIH1793	16.042
	P12ICHIKAWA	12.714					NCIH1838	12.999
	P3HR1	13.782					NCIH1869	14.2065
	PEER	11.188					NCIH1915	13.178
	PF382	12.393					NCIH1944	14.925
	PFEIFFER	11.537					NCIH196	14.513
	RAJI	16.339					NCIH2009	14.452
	RCHACV	10.973					NCIH2023	14.466
	REC1	14.286					NCIH2029	14.224
	REH	11.543					NCIH2030	13.973
	RI1	11.451					NCIH2081	14.543
	RL	13.295					NCIH2085	13.599
	RPMI8226	13.755					NCIH2087	13.964
	RPMI8402	13.248					NCIH2106	14.543
	RS411	11.079					NCIH211	14.255
	SEM	11.771					NCIH2110	14.897
	SKMM2	11.763					NCIH2122	14.293
	SR786	13.443					NCIH2126	15.335
	ST486	10.599					NCIH2170	14.051
	SUDHL1	12.768					NCIH2172	15.936
	SUDHL10	12.787					NCIH2196	14.725
	SUDHL4	11.416					NCIH2228	14.63
	SUDHL6	11.512					NCIH2286	15
	SUDHL8	11.67					NCIH2291	14.15
	SUPB15	11.255					NCIH23	14.409
	SUPHD1	17.177					NCIH2342	14.859
	SUPM2	13.143					NCIH2405	16.081
	SUPT1	11.269					NCIH2444	13.837
	SUPT11	13.981					NCIH322	14.475
	TALL1	13.194					NCIH358	13.856
	TOLEDO	13.179					NCIH441	14.666
	U266B1	12.82					NCIH446	14.427
	WSUDLCL2	11.956					NCIH460	15.444
							NCIH520	15.629
							NCIH522	14.438
							NCIH526	16.113
							NCIH647	13.031
							NCIH650	13.114
							NCIH661	13.465
							NCIH69	14.633
							NCIH727	14.358
							NCIH810	13.454
							NCIH838	17.107
							NCIH841	14.846
							PC14	13.471
							RERFLCAD1	14.238
							RERFLCAD2	14.75
							RERFLCAI	14.783
							RERFLCMS	15.937
							SBC5	16.698
							SHP77	14.154
							SKLU1	15.609
							SKMES1	14.4
							SQ1	14.045
							SW1271	14.921
							SW1573	12.176
							T3M10	14.775
							VMRCLCD	15.134

## Sheet: Ext 9c
Extended Data Figure 9c: FACS analysis of B-ALL cells from xenografted mice treated with LY2090314 [fold change]
CD117 (Kit)			VpreB1			TSLPR			IL7R			CD34			CD10			CD19			CD20
Vehicle	LY2090314		Vehicle	LY2090314		Vehicle	LY2090314		Vehicle	LY2090314		Vehicle	LY2090314		Vehicle	LY2090314		Vehicle	LY2090314		Vehicle	LY2090314
0.967283	1.04552		0.949796	0.836685		0.848431	1.05471		0.848431	0.676094		1.44812	0.640513		1.3663	1.15264		1.26333	1.43588		1.04842	1.10173
1.03129	1.10242		1.30258	1.24698		1.67035	1.07935		1.67035	1.05612		0.711951	1.39484		1.66829	1.11864		1.56514	1.49601		1.00844	1.0351
0.753912	1.899		2.15287	0.756235		1.32567	0.931493		1.32567	1.2373		1.27013	1.49049		1.08272	1.3501		1.39753	1.30487		0.995113	2.20791
1.17354	1.10242		0.904568	0.860821		1.26381	1.16314		1.26381	0.874945		1.27497	0.988013		1.11853	0.827319		1.13609	1.32956		1.40382	0.981786
0.924609	1.67141		0.570782	0.957361		0.605391	1.09906		0.605391	1.02077		1.08125	0.811236		0.62259	1.17385		0.69281	1.15585		1.49711	1.23056
1.16643	0.817923		0.822252	0.81255		0.874945	1.18285		0.874945	0.821918		0.720426	1.95423		1.10716	1.03172		0.96093	1.01467		0.697468	0.80853
0.953058	1.19488		0.777024	0.852776		0.676094	0.965993		0.676094	1.19752		1.24349	0.462526		0.672275	0.6142		0.859259	0.530428		1.06619	0.497557
1.05974	1.47937		0.807779	1.11826		0.958904	0.916708		0.958904	1.32567		0.611454	0.636881		1.02508	1.14586		0.774437	0.921133		0.821857	0.928476
0.974395	0.945946		0.840344	1.81014		0.85285	1.05964		0.85285	1.22846		0.667151	1.9615		0.671163	1.15811		0.672186	1.31561		0.764105	1.60817
0.995733			0.872004			0.923553			0.923553			0.971062			0.665901			0.678286			0.697468
